# Supplementary material for: Urinary microbiota and bacterial membrane vesicles in chronic kidney disease: contribution to antimicrobial-resistant urinary tract infections
Source: Front Cell Infect Microbiol. 2026 Mar 3;16:1748638. doi: 10.3389/fcimb.2026.1748638 (PMC12992213; doi:10.3389/fcimb.2026.1748638)
Supplement: Supplementary file 2 [file DataSheet2.zip]

Archive with 2 entries (2 files):
- Supplementary Data 1.txt
- Supplementary Data 2.txt
