# Supplementary material for: Urinary microbiota and bacterial membrane vesicles in chronic kidney disease: contribution to antimicrobial-resistant urinary tract infections
Source: Front Cell Infect Microbiol. 2026 Mar 3;16:1748638. doi: 10.3389/fcimb.2026.1748638 (PMC12992213; doi:10.3389/fcimb.2026.1748638)
Supplement: Supplementary file 2 [file DataSheet2.zip › Supplementary Data 1.txt]

species	CK06Bac	CK08Bac	CK10Bac	CK11Bac	CK12Bac	CK13Bac	CK14Bac	CK15Bac	CR01Bac	CR02Bac	CR03Bac	CR04Bac	CR06Bac	CR08Bac	CR09Bac	CR10Bac	CR11Bac	C11AYBa	CKMV	CRMV	CK04Bac	CK05Bac
g__Haemophilus;s__Haemophilus haemolyticus	0	0	1.71E-06	0	0	0	6.87E-05	0	2.65E-07	0	0	0	0	0	5.90E-06	0	4.69E-07	1.21E-05	0.000173891	0	0.128111539	0.086838818	k__Bacteria;p__Pseudomonadota;c__Gammaproteobacteria;o__Pasteurellales;f__Pasteurellaceae;g__Haemophilus;s__Haemophilus haemolyticus
g__Betapolyomavirus;s__Betapolyomavirus secuhominis	4.41E-07	0.000748895	0.052733913	0	0	0	0.011140348	0	1.36E-06	0.108086869	2.49E-06	0	0.005156448	0	0	0	0	0.054593664	1.37E-06	0.000949962	1.27E-06	0.000133326	k__Viruses;p__Cossaviricota;c__Papovaviricetes;o__Sepolyvirales;f__Polyomaviridae;g__Betapolyomavirus;s__Betapolyomavirus secuhominis
g__Escherichia;s__Escherichia coli	0.079215919	0.006904892	0.003803782	0.004482684	0.005161329	0.004935471	0.007662309	0.005668331	0.001906801	0.001679065	0.003943018	0.004216433	0.004686393	0.003019641	0.00261426	0.004313443	0.001536594	0.001916938	0.008534441	0.002549492	0.001275527	0.002047618	k__Bacteria;p__Pseudomonadota;c__Gammaproteobacteria;o__Enterobacterales;f__Enterobacteriaceae;g__Escherichia;s__Escherichia coli
g__Unclassified;s__Sphingomonadales bacterium	0	0	0	0.072507785	0	0	0	0	0	0	0	0	0	0	0	0	0	0	7.46E-07	0	0	0	k__Bacteria;p__Pseudomonadota;c__Alphaproteobacteria;o__Sphingomonadales;f__Unclassified;g__Unclassified;s__Sphingomonadales bacterium
g__Acinetobacter;s__Acinetobacter sp. NyZ410	0	0	0	0	0	0	7.42E-06	0	0.045825704	5.59E-06	2.37E-06	0	0	0.000506682	0	0	0.044234824	4.09E-06	0	0.004382737	0	0	k__Bacteria;p__Pseudomonadota;c__Gammaproteobacteria;o__Moraxellales;f__Moraxellaceae;g__Acinetobacter;s__Acinetobacter sp. NyZ410
g__Lactobacillus;s__Lactobacillus iners	1.33E-06	2.06E-05	0	0	0	0	2.69E-06	0	0	1.90E-06	3.17E-06	4.23E-06	0.002228096	0	4.34E-06	0	3.82E-07	0.041845469	9.05E-07	3.51E-05	0	1.16E-06	k__Bacteria;p__Bacillota;c__Bacilli;o__Lactobacillales;f__Lactobacillaceae;g__Lactobacillus;s__Lactobacillus iners
g__Prevotella;s__Prevotella bivia	1.00E-05	0.000144121	0	8.75E-06	2.06E-06	0	0	0	0	0.011707298	0	5.28E-05	0	0	0.032757129	0	0	0	1.59E-06	9.11E-06	0	0	k__Bacteria;p__Bacteroidota;c__Bacteroidia;o__Bacteroidales;f__Prevotellaceae;g__Prevotella;s__Prevotella bivia
g__Enterobacter;s__Enterobacter ludwigii	0.000408787	0	0	0	1.01E-05	5.73E-05	3.21E-05	4.65E-05	0.016146223	9.56E-06	4.14E-05	1.20E-05	0	0.002573434	8.09E-06	8.65E-06	0.022275072	4.36E-06	4.29E-05	0.00370269	7.25E-05	0.000108143	k__Bacteria;p__Pseudomonadota;c__Gammaproteobacteria;o__Enterobacterales;f__Enterobacteriaceae;g__Enterobacter;s__Enterobacter ludwigii
g__Enterococcus;s__Enterococcus faecalis	0.003020572	0.01528718	0.014206883	0.012516935	0.016617243	0.015680389	0.011718072	0.01663851	0.003789238	0.010246079	0.018806893	0.019854326	0.016685985	6.96E-07	0.013361231	0.018217238	0.000294685	0.013739839	0.001393466	0.000433126	0.002760991	0.005395868	k__Bacteria;p__Bacillota;c__Bacilli;o__Lactobacillales;f__Enterococcaceae;g__Enterococcus;s__Enterococcus faecalis
g__Acinetobacter;s__Acinetobacter guillouiae	0	0	0	0	0	0	0	0	0.018448243	0	1.43E-06	0	0	0.000231183	0	6.04E-06	0.018806841	1.10E-06	0	0.002055129	0	0	k__Bacteria;p__Pseudomonadota;c__Gammaproteobacteria;o__Moraxellales;f__Moraxellaceae;g__Acinetobacter;s__Acinetobacter guillouiae
g__Serratia;s__Serratia marcescens	0	0	0	0	0	0	0	0	2.37E-06	3.12E-06	4.05E-06	4.60E-06	0	1.05E-05	1.52E-06	1.94E-05	3.29E-06	2.07E-06	0.000376865	6.96E-06	0.016163215	0.017583442	k__Bacteria;p__Pseudomonadota;c__Gammaproteobacteria;o__Enterobacterales;f__Yersiniaceae;g__Serratia;s__Serratia marcescens
g__Hankyongella;s__Hankyongella ginsenosidimutans	0	0	0	0.017009087	0	0	0	0	0	0	0	0	0	0	0	0	0	0	1.66E-07	0	0	0	k__Bacteria;p__Pseudomonadota;c__Alphaproteobacteria;o__Sphingomonadales;f__Sphingomonadaceae;g__Hankyongella;s__Hankyongella ginsenosidimutans
g__Pseudomonas;s__Pseudomonas putida	0	0	0	0	0	0	9.10E-05	0	4.27E-06	3.66E-06	4.90E-06	0	0	2.91E-05	3.61E-06	0	2.98E-06	0	0.013495644	7.68E-05	0	0	k__Bacteria;p__Pseudomonadota;c__Gammaproteobacteria;o__Pseudomonadales;f__Pseudomonadaceae;g__Pseudomonas;s__Pseudomonas putida
g__Haemophilus;s__Haemophilus sp. SZY H35	0	0	0	0	0	0	6.22E-06	0	0	0	0	0	0	0	0	0	0	0	4.60E-06	0	0.009328626	0.005758026	k__Bacteria;p__Pseudomonadota;c__Gammaproteobacteria;o__Pasteurellales;f__Pasteurellaceae;g__Haemophilus;s__Haemophilus sp. SZY H35
g__Gardnerella;s__Gardnerella vaginalis	0	0	0	0	0	0	0	0	0	0	0	0	0.000303639	0	0	0	0	0.009123273	0	1.11E-05	0	0	k__Bacteria;p__Actinomycetota;c__Actinomycetes;o__Bifidobacteriales;f__Bifidobacteriaceae;g__Gardnerella;s__Gardnerella vaginalis
g__Haemophilus;s__Haemophilus influenzae	0	0	0	0	0	0	2.75E-06	0	0	0	0	0	0	0	0	0	0	0	1.31E-05	0	0.008855732	0.00508184	k__Bacteria;p__Pseudomonadota;c__Gammaproteobacteria;o__Pasteurellales;f__Pasteurellaceae;g__Haemophilus;s__Haemophilus influenzae
g__Staphylococcus;s__Staphylococcus borealis	1.44E-06	3.01E-05	2.35E-06	0	0	0	0	6.40E-06	0	0	4.78E-06	0	0	0	0.008737311	0	0	0	6.44E-07	7.11E-07	0	1.45E-06	k__Bacteria;p__Bacillota;c__Bacilli;o__Bacillales;f__Staphylococcaceae;g__Staphylococcus;s__Staphylococcus borealis
g__Klebsiella;s__Klebsiella michiganensis	7.88E-05	0	0	1.80E-05	1.80E-05	0	1.30E-05	0	0.001338646	5.15E-05	7.29E-05	0	0	0.007687323	0	7.73E-06	0.001878777	3.30E-06	8.61E-06	0.006180619	6.60E-06	3.29E-06	k__Bacteria;p__Pseudomonadota;c__Gammaproteobacteria;o__Enterobacterales;f__Enterobacteriaceae;g__Klebsiella;s__Klebsiella michiganensis
g__Pseudomonas;s__Pseudomonas helleri	0	0	0	0	0	0	1.56E-06	0	0.000211839	5.74E-07	0	0	0	6.59E-05	0	0	0.00021848	0	6.80E-07	0.007594461	0	0	k__Bacteria;p__Pseudomonadota;c__Gammaproteobacteria;o__Pseudomonadales;f__Pseudomonadaceae;g__Pseudomonas;s__Pseudomonas helleri
g__Mycoplasmoides;s__Mycoplasmoides pneumoniae	0	0	0	0	0	0	0	0	0	0	0	0	0	0	3.27E-06	0	0	0	4.74E-06	0	0.006848331	0.00442056	k__Bacteria;p__Mycoplasmatota;c__Unclassified;o__Mycoplasmoidales;f__Mycoplasmoidaceae;g__Mycoplasmoides;s__Mycoplasmoides pneumoniae
g__Veillonella;s__uncultured Veillonella sp.	0	0	0	0	0	0	0	0	0	0.000915181	0	0	0	0	0	0	0	6.35E-07	3.12E-06	2.51E-07	0.006830866	0.004012074	k__Bacteria;p__Bacillota;c__Negativicutes;o__Veillonellales;f__Veillonellaceae;g__Veillonella;s__uncultured Veillonella sp.
g__Corynebacterium;s__Corynebacterium simulans	2.50E-06	0.000207479	0	3.53E-05	2.49E-05	0	0	3.79E-06	0	0.000213118	0	7.86E-06	2.34E-05	0	0.006651612	3.84E-06	2.37E-07	0.000184309	5.65E-07	5.03E-07	0	0	k__Bacteria;p__Actinomycetota;c__Actinomycetes;o__Mycobacteriales;f__Corynebacteriaceae;g__Corynebacterium;s__Corynebacterium simulans
g__Citrobacter;s__Citrobacter freundii	0.000495198	0	0	0	2.19E-06	0	1.28E-05	0	0.001699533	9.02E-05	8.57E-05	3.11E-06	0	0.006398638	0	0	0.002345535	0	4.63E-05	0.005583377	1.45E-05	5.59E-06	k__Bacteria;p__Pseudomonadota;c__Gammaproteobacteria;o__Enterobacterales;f__Enterobacteriaceae;g__Citrobacter;s__Citrobacter freundii
g__Pseudomonas;s__Pseudomonas juntendi	0	0	0	0	0	0	0	0	0	0	0	0	0	2.75E-06	0	0	2.57E-07	0	0.006098853	1.89E-06	0	0	k__Bacteria;p__Pseudomonadota;c__Gammaproteobacteria;o__Pseudomonadales;f__Pseudomonadaceae;g__Pseudomonas;s__Pseudomonas juntendi
g__Staphylococcus;s__Staphylococcus aureus	0.000480963	0.003740135	0.001854844	0.00243096	0.003081108	0.002438112	0.005372034	0.003176625	0.000465845	0.00104193	0.002026072	0.002038713	0.002632592	0	0.001653266	0.002249524	5.31E-05	0.001251116	0.000184225	6.21E-05	0.00063045	0.001165587	k__Bacteria;p__Bacillota;c__Bacilli;o__Bacillales;f__Staphylococcaceae;g__Staphylococcus;s__Staphylococcus aureus
g__Citrobacter;s__Citrobacter sp. MGH106	4.68E-05	0	0	0	0	0	0	0	0.000821576	6.24E-05	4.30E-05	1.59E-05	0	0.005261125	0	0	0.001152828	0	6.78E-06	0.004221327	0	0	k__Bacteria;p__Pseudomonadota;c__Gammaproteobacteria;o__Enterobacterales;f__Enterobacteriaceae;g__Citrobacter;s__Citrobacter sp. MGH106
g__Corynebacterium;s__Corynebacterium glucuronolyticum	2.79E-06	0.000262508	0	6.78E-06	6.62E-06	0	0	0	0	0.000312512	0	1.70E-06	3.89E-06	0	0.004487508	1.84E-06	0	0	3.30E-06	1.11E-06	0	0	k__Bacteria;p__Actinomycetota;c__Actinomycetes;o__Mycobacteriales;f__Corynebacteriaceae;g__Corynebacterium;s__Corynebacterium glucuronolyticum
g__Haemophilus;s__Haemophilus sp. oral taxon 851	0	0	0	0	0	0	0	0	0	0	0	0	0	0	0	0	0	4.95E-06	4.00E-06	0	0.004332266	0.002982152	k__Bacteria;p__Pseudomonadota;c__Gammaproteobacteria;o__Pasteurellales;f__Pasteurellaceae;g__Haemophilus;s__Haemophilus sp. oral taxon 851
g__Corynebacterium;s__uncultured Corynebacterium sp.	2.29E-05	0.000218756	7.80E-06	1.02E-05	0.000156836	0	4.12E-06	0	2.71E-07	0.000129915	0	1.73E-05	5.54E-06	0	0.004247976	0	9.21E-08	0.000119503	5.09E-06	7.77E-07	0	0	k__Bacteria;p__Actinomycetota;c__Actinomycetes;o__Mycobacteriales;f__Corynebacteriaceae;g__Corynebacterium;s__uncultured Corynebacterium sp.
g__Enterococcus;s__Enterococcus durans	0.000458403	0.003233594	0.001922166	0.002679783	0.00206568	0.003685319	0.003809465	0.002620563	0.000437089	0.001124346	0.002167671	0.002213257	0.003163418	0	0.001744096	0.002555159	6.26E-05	0.00139887	0.000192414	4.85E-05	0.000371256	0.000732419	k__Bacteria;p__Bacillota;c__Bacilli;o__Lactobacillales;f__Enterococcaceae;g__Enterococcus;s__Enterococcus durans
g__Veillonella;s__Veillonella sp.	0	0	0	0	0	0	0	3.82E-05	0	0.0037709	7.20E-06	0	0	0	0	0	0	9.37E-06	7.79E-07	1.43E-06	0	0	k__Bacteria;p__Bacillota;c__Negativicutes;o__Veillonellales;f__Veillonellaceae;g__Veillonella;s__Veillonella sp.
g__Unclassified;s__Caudoviricetes sp.	0	1.37E-05	0	0	1.21E-05	0	0	0	0.000161104	0.002132482	2.59E-05	2.76E-06	2.25E-05	0.00023314	0.000431591	0	0.000214383	0.000101382	9.42E-06	0.000223787	0.003759514	0.002366742	k__Viruses;p__Uroviricota;c__Caudoviricetes;o__Unclassified;f__Unclassified;g__Unclassified;s__Caudoviricetes sp.
g__Acinetobacter;s__Acinetobacter baumannii	0.000425081	0.002136591	0.001626977	0.001466768	0.001807824	0.001742297	0.003752678	0.001941903	0.000548082	0.000760688	0.001510806	0.001476626	0.001607631	3.05E-06	0.001140517	0.001505523	0.000300985	0.000753489	0.00015487	6.64E-05	0.000333709	0.000554588	k__Bacteria;p__Pseudomonadota;c__Gammaproteobacteria;o__Moraxellales;f__Moraxellaceae;g__Acinetobacter;s__Acinetobacter baumannii
g__Pseudomonas;s__Pseudomonas sp. CAH-1	0	0	0	0	0	0	0	0	0	0	0	0	0	5.57E-08	0	0	0	0	0.003692324	9.15E-08	0	0	k__Bacteria;p__Pseudomonadota;c__Gammaproteobacteria;o__Pseudomonadales;f__Pseudomonadaceae;g__Pseudomonas;s__Pseudomonas sp. CAH-1
g__Salmonella;s__Salmonella enterica	0.000626243	0.003010265	0.002016068	0.002300187	0.002471534	0.002794432	0.003662353	0.002497871	0.000604743	0.001010985	0.001873194	0.001759322	0.002122677	0.001293646	0.001317919	0.002193633	0.00044565	0.000905459	0.000235159	0.001049889	0.000424622	0.000840844	k__Bacteria;p__Pseudomonadota;c__Gammaproteobacteria;o__Enterobacterales;f__Enterobacteriaceae;g__Salmonella;s__Salmonella enterica
g__Actinomadura;s__Actinomadura coerulea	0.000465121	0.002872616	0.002576523	0.002149096	0.002905374	0.003106597	0.002046027	0.002804798	0.00070204	0.001761767	0.00286459	0.003596132	0.003028154	0	0.00212581	0.003157277	4.84E-05	0.002599216	0.0002432	6.21E-05	0.000499634	0.000945678	k__Bacteria;p__Actinomycetota;c__Actinomycetes;o__Streptosporangiales;f__Thermomonosporaceae;g__Actinomadura;s__Actinomadura coerulea
g__Burkholderia;s__Burkholderia multivorans	0.00058208	0.002979105	0.002220577	0.002046442	0.002550781	0.002998889	0.003453828	0.002465302	0.000375716	0.000929894	0.001977537	0.001820982	0.002282183	0	0.001295093	0.002311442	4.18E-05	0.000860421	0.000216113	4.06E-05	0.000363941	0.000836136	k__Bacteria;p__Pseudomonadota;c__Betaproteobacteria;o__Burkholderiales;f__Burkholderiaceae;g__Burkholderia;s__Burkholderia multivorans
g__Klebsiella;s__Klebsiella aerogenes	0.00055482	0.002785754	0.002066628	0.002021629	0.002675711	0.003048065	0.003419885	0.00266655	0.000371958	0.000883949	0.001859425	0.001860787	0.002109613	0.000122297	0.001281426	0.00225552	7.91E-05	0.00088369	0.000388536	0.000144747	0.000431026	0.000751558	k__Bacteria;p__Pseudomonadota;c__Gammaproteobacteria;o__Enterobacterales;f__Enterobacteriaceae;g__Klebsiella;s__Klebsiella aerogenes
g__Pseudomonas;s__Pseudomonas sp. NBRC 111131	0	0	0	0	0	0	2.41E-06	0	0	0	0	0	0	3.31E-07	0	0	1.63E-07	0	0.003389488	3.21E-07	0	0	k__Bacteria;p__Pseudomonadota;c__Gammaproteobacteria;o__Pseudomonadales;f__Pseudomonadaceae;g__Pseudomonas;s__Pseudomonas sp. NBRC 111131
g__Acinetobacter;s__Acinetobacter ursingii	7.32E-05	0	0	0	0	0	1.76E-06	0	0.002380175	1.97E-06	2.23E-06	0	0	3.28E-05	0	0	0.003215602	0	1.49E-06	0.000256295	0	0	k__Bacteria;p__Pseudomonadota;c__Gammaproteobacteria;o__Moraxellales;f__Moraxellaceae;g__Acinetobacter;s__Acinetobacter ursingii
g__Microbacterium;s__Microbacterium saperdae	0.00039647	0.002210875	0.002193643	0.001662871	0.002764807	0.002103713	0.001191222	0.002563246	0.000669107	0.001727195	0.003109636	0.002958965	0.003085063	0	0.002486973	0.00285368	4.57E-05	0.002424482	0.000151643	6.43E-05	0.000330856	0.000678719	k__Bacteria;p__Actinomycetota;c__Actinomycetes;o__Micrococcales;f__Microbacteriaceae;g__Microbacterium;s__Microbacterium saperdae
g__Acinetobacter;s__Acinetobacter bereziniae	0	0	0	0	0	0	0	0	0.003046194	0	0	0	0	2.81E-05	0	0	0.002875318	7.98E-07	0	0.000324266	0	0	k__Bacteria;p__Pseudomonadota;c__Gammaproteobacteria;o__Moraxellales;f__Moraxellaceae;g__Acinetobacter;s__Acinetobacter bereziniae
g__Corynebacterium;s__Corynebacterium tuberculostearicum	0.00012587	0.000301252	3.81E-05	1.98E-05	0.000716126	0	4.96E-06	0	5.29E-07	7.52E-06	0	1.52E-05	1.01E-05	0	0.002897786	5.82E-06	0	2.66E-05	3.14E-05	3.81E-07	0	1.29E-06	k__Bacteria;p__Actinomycetota;c__Actinomycetes;o__Mycobacteriales;f__Corynebacteriaceae;g__Corynebacterium;s__Corynebacterium tuberculostearicum
g__Lactobacillus;s__Lactobacillus crispatus	0.000487422	0.002201349	0.002116585	0.00182426	0.002835315	0.002333913	0.001897698	0.002700767	0.000502258	0.001337598	0.002317116	0.002740314	0.002357837	0	0.001838557	0.002421215	5.26E-05	0.001763144	0.00021319	6.62E-05	0.000395955	0.000768313	k__Bacteria;p__Bacillota;c__Bacilli;o__Lactobacillales;f__Lactobacillaceae;g__Lactobacillus;s__Lactobacillus crispatus
g__Sphingomonas;s__Sphingomonas sp.	0	0	0	0.002623438	0	0	0	0	0	0	0	0	0	0	0	0	0	0	0	0	0	0	k__Bacteria;p__Pseudomonadota;c__Alphaproteobacteria;o__Sphingomonadales;f__Sphingomonadaceae;g__Sphingomonas;s__Sphingomonas sp.
g__Klebsiella;s__Klebsiella pneumoniae	0.000798675	0.001733308	0.001115106	0.001367586	0.001483009	0.001574235	0.002428117	0.001458873	0.000782285	0.000551316	0.00104581	0.000950832	0.001289063	0.002179329	0.000755364	0.001154993	0.000794215	0.000789178	0.000208796	0.001749852	0.000591977	0.000785336	k__Bacteria;p__Pseudomonadota;c__Gammaproteobacteria;o__Enterobacterales;f__Enterobacteriaceae;g__Klebsiella;s__Klebsiella pneumoniae
g__Pseudomonas;s__Pseudomonas sichuanensis	0	0	0	0	0	0	5.57E-06	0	0.000208887	1.78E-05	1.50E-05	0	0	0.002411092	0	0	0.000173981	1.26E-06	0.001481136	0.001964343	0	0	k__Bacteria;p__Pseudomonadota;c__Gammaproteobacteria;o__Pseudomonadales;f__Pseudomonadaceae;g__Pseudomonas;s__Pseudomonas sichuanensis
g__Unclassified;s__Actinomycetota bacterium	0.000444007	0.002244279	0.001351022	0.001326882	0.002049259	0.001803795	0.001958796	0.001695269	0.000215307	0.000555007	0.00140386	0.001319465	0.001424513	0	0.000993161	0.00154511	3.86E-05	0.000647844	0.000155462	3.50E-05	0.000314804	0.000714103	k__Bacteria;p__Actinomycetota;c__Unclassified;o__Unclassified;f__Unclassified;g__Unclassified;s__Actinomycetota bacterium
g__Haemophilus;s__Haemophilus seminalis	0	0	0	0	0	0	0	0	0	0	0	0	0	0	0	0	0	0	4.08E-06	0	0.002083799	0.001426449	k__Bacteria;p__Pseudomonadota;c__Gammaproteobacteria;o__Pasteurellales;f__Pasteurellaceae;g__Haemophilus;s__Haemophilus seminalis
g__Waddlia;s__Waddlia chondrophila	0.00037186	0.001531786	0.001043499	0.001278291	0.00129358	0.001703563	0.002072849	0.001512715	0.000178782	0.000515298	0.001049681	0.001013761	0.001326191	8.15E-08	0.000675335	0.00107747	2.38E-05	0.000477442	0.000100818	2.44E-05	0.000244963	0.000513584	k__Bacteria;p__Chlamydiota;c__Chlamydiia;o__Parachlamydiales;f__Waddliaceae;g__Waddlia;s__Waddlia chondrophila
g__Veillonella;s__Veillonella atypica	0	0	0	0	0	0	0	9.58E-06	0	0.002057906	0	0	0	0	0	0	0	4.31E-06	0	8.81E-07	0	0	k__Bacteria;p__Bacillota;c__Negativicutes;o__Veillonellales;f__Veillonellaceae;g__Veillonella;s__Veillonella atypica
g__Legionella;s__Legionella pneumophila	0.000341017	0.001761319	0.001301961	0.001356653	0.001680843	0.001796207	0.002020602	0.001704669	0.000209024	0.000551128	0.001196093	0.001084102	0.001470568	0	0.000795183	0.001395128	2.87E-05	0.000595068	0.000124217	3.15E-05	0.000279613	0.000469307	k__Bacteria;p__Pseudomonadota;c__Gammaproteobacteria;o__Legionellales;f__Legionellaceae;g__Legionella;s__Legionella pneumophila
g__Pseudomonas;s__Pseudomonas viridiflava	0.000344618	0.001921457	0.001017392	0.001115356	0.001435626	0.001710239	0.001736398	0.001636759	0.000198983	0.00052852	0.001045739	0.001149454	0.001416748	6.91E-07	0.000631513	0.001203624	2.68E-05	0.000626108	0.000134348	3.77E-05	0.000253822	0.000502375	k__Bacteria;p__Pseudomonadota;c__Gammaproteobacteria;o__Pseudomonadales;f__Pseudomonadaceae;g__Pseudomonas;s__Pseudomonas viridiflava
g__Citrobacter;s__Citrobacter murliniae	2.81E-06	0	0	0	0	0	0	0	0.000338242	1.50E-05	2.03E-05	0	0	0.001898367	0	0	0.000417098	0	0	0.001506225	0	0	k__Bacteria;p__Pseudomonadota;c__Gammaproteobacteria;o__Enterobacterales;f__Enterobacteriaceae;g__Citrobacter;s__Citrobacter murliniae
g__Unclassified;s__Rhodospirillaceae bacterium	0	0	0	0.001801612	0	0	0	0	0	0	0	0	0	0	1.30E-06	0	0	0	0	0	0	0	k__Bacteria;p__Pseudomonadota;c__Alphaproteobacteria;o__Rhodospirillales;f__Rhodospirillaceae;g__Unclassified;s__Rhodospirillaceae bacterium
g__Corynebacterium;s__Corynebacterium sp.	6.51E-05	0.000251398	3.08E-05	5.11E-05	0.000418279	0	1.19E-05	0	6.74E-07	2.32E-05	1.43E-06	1.20E-05	7.15E-06	0	0.001771049	1.89E-06	9.07E-08	1.56E-05	2.86E-05	6.69E-08	0	1.43E-06	k__Bacteria;p__Actinomycetota;c__Actinomycetes;o__Mycobacteriales;f__Corynebacteriaceae;g__Corynebacterium;s__Corynebacterium sp.
g__Finegoldia;s__Finegoldia magna	0.000285323	0.000583351	0	3.23E-06	0	0	0	0	0	0.001737399	0	0	0	0	0.000180729	2.43E-06	1.81E-07	0	0.000104918	9.32E-06	0	2.10E-06	k__Bacteria;p__Bacillota;c__Tissierellia;o__Tissierellales;f__Peptoniphilaceae;g__Finegoldia;s__Finegoldia magna
g__Haemophilus;s__uncultured Haemophilus sp.	0	0	0	0	0	0	0	0	0	0	0	0	0	0	0	0	0	0	2.82E-06	0	0.001717186	0.001155325	k__Bacteria;p__Pseudomonadota;c__Gammaproteobacteria;o__Pasteurellales;f__Pasteurellaceae;g__Haemophilus;s__uncultured Haemophilus sp.
g__Listeria;s__Listeria monocytogenes	7.04E-05	0.001587549	0.00052563	0.000729829	0.000692968	0.000498982	0.000519511	0.000994262	0.000165957	0.000261088	0.000603196	0.000790648	0.001084418	0	0.000263993	0.00068852	7.36E-06	0.000231245	5.53E-05	1.75E-05	0.000182095	0.000366139	k__Bacteria;p__Bacillota;c__Bacilli;o__Bacillales;f__Listeriaceae;g__Listeria;s__Listeria monocytogenes
g__Klebsiella;s__Klebsiella sp. AS10	0	0	0	0	0	0	0	0	0.000320962	1.40E-05	1.33E-06	0	0	0.001543312	0	0	0.000413569	0	0	0.001247148	0	0	k__Bacteria;p__Pseudomonadota;c__Gammaproteobacteria;o__Enterobacterales;f__Enterobacteriaceae;g__Klebsiella;s__Klebsiella sp. AS10
g__Cronobacter;s__Cronobacter sakazakii	0.000258612	0.00118889	0.000772524	0.000965173	0.001270365	0.001183658	0.001475101	0.001161715	0.000158513	0.000538717	0.00100257	0.000818655	0.001045981	0	0.00071232	0.001158918	1.57E-05	0.000592935	8.34E-05	1.95E-05	0.000151339	0.000339567	k__Bacteria;p__Pseudomonadota;c__Gammaproteobacteria;o__Enterobacterales;f__Enterobacteriaceae;g__Cronobacter;s__Cronobacter sakazakii
g__Staphylococcus;s__Staphylococcus hominis	0.000203675	0.001121201	0.000833376	0.001004366	0.001059648	0.000472281	0.000576167	0.001362283	0.000229063	0.0006069	0.00121075	0.000503014	0.000868302	0	0.001430295	0.000778598	2.50E-05	0.000328822	9.90E-05	2.42E-05	0.000175995	0.000315505	k__Bacteria;p__Bacillota;c__Bacilli;o__Bacillales;f__Staphylococcaceae;g__Staphylococcus;s__Staphylococcus hominis
g__Sphingomonas;s__Sphingomonas sp. 28-66-16	0	0	0	0.001422362	0	0	0	0	0	0	0	0	0	0	0	0	0	0	0	0	0	0	k__Bacteria;p__Pseudomonadota;c__Alphaproteobacteria;o__Sphingomonadales;f__Sphingomonadaceae;g__Sphingomonas;s__Sphingomonas sp. 28-66-16
g__Betapolyomavirus;s__Betapolyomavirus hominis	0	0	8.56E-06	0	0	0	0	0	0.000380593	1.72E-05	0	0.00134434	1.65E-06	0	0	0	0	4.95E-06	0	7.38E-06	0	0	k__Viruses;p__Cossaviricota;c__Papovaviricetes;o__Sepolyvirales;f__Polyomaviridae;g__Betapolyomavirus;s__Betapolyomavirus hominis
g__Pseudomonas;s__Pseudomonas sp. GD03651	0	0	0	0	0	0	0	0	0	0	0	0	0	0	0	0	0	0	0.001336332	0	0	0	k__Bacteria;p__Pseudomonadota;c__Gammaproteobacteria;o__Pseudomonadales;f__Pseudomonadaceae;g__Pseudomonas;s__Pseudomonas sp. GD03651
g__Dermabacter;s__Dermabacter vaginalis	1.59E-06	1.20E-05	0	0	8.67E-05	0	0	0	0	0	0	0	0	0	0.001327839	0	0	2.52E-06	3.04E-07	8.47E-08	0	0	k__Bacteria;p__Actinomycetota;c__Actinomycetes;o__Micrococcales;f__Dermabacteraceae;g__Dermabacter;s__Dermabacter vaginalis
g__Sphingomonas;s__Sphingomonas sanguinis	0	0	0	0.001286198	0	0	0	0	0	0	0	0	0	0	0	0	0	0	0	0	0	0	k__Bacteria;p__Pseudomonadota;c__Alphaproteobacteria;o__Sphingomonadales;f__Sphingomonadaceae;g__Sphingomonas;s__Sphingomonas sanguinis
g__Rodentibacter;s__Rodentibacter caecimuris	0	0	0	0	0	0	0	0	0	0	0	0	0	0	0	0	0	0	1.46E-06	0	0.001260499	0.000485131	k__Bacteria;p__Pseudomonadota;c__Gammaproteobacteria;o__Pasteurellales;f__Pasteurellaceae;g__Rodentibacter;s__Rodentibacter caecimuris
g__Pelagivirga;s__Pelagivirga sediminicola	0.000210669	0.001192287	0.000691164	0.000745201	0.000888202	0.000967363	0.001134245	0.000923457	0.000124906	0.000280124	0.000582277	0.000607082	0.0008402	0	0.000387147	0.000870781	1.86E-05	0.000298895	8.34E-05	1.78E-05	0.000144506	0.000283473	k__Bacteria;p__Pseudomonadota;c__Alphaproteobacteria;o__Rhodobacterales;f__Paracoccaceae;g__Pelagivirga;s__Pelagivirga sediminicola
g__Unclassified;s__Human endogenous retrovirus	0.000109946	0.000762909	0.000617372	0.000607341	0.000572299	0.000830131	0.001169066	0.000718561	0.000122158	0.00021823	0.00039036	0.00054906	0.000698211	0	0.000354276	0.000634569	8.36E-06	0.000347061	5.00E-05	1.21E-05	0.000131269	0.000292732	k__Viruses;p__Artverviricota;c__Revtraviricetes;o__Ortervirales;f__Retroviridae;g__Unclassified;s__Human endogenous retrovirus
g__Staphylococcus;s__Staphylococcus haemolyticus	0	4.60E-06	0	8.50E-06	1.70E-05	0	0	0	0	3.45E-06	2.73E-05	1.38E-05	2.50E-05	0	0.001166408	0	0	0	8.24E-07	0	4.67E-06	3.10E-06	k__Bacteria;p__Bacillota;c__Bacilli;o__Bacillales;f__Staphylococcaceae;g__Staphylococcus;s__Staphylococcus haemolyticus
g__Rodentibacter;s__Rodentibacter ratti	0	0	0	0	0	0	0	0	1.80E-07	0	0	0	0	0	0	0	0	0	1.25E-06	0	0.001150189	0.000499886	k__Bacteria;p__Pseudomonadota;c__Gammaproteobacteria;o__Pasteurellales;f__Pasteurellaceae;g__Rodentibacter;s__Rodentibacter ratti
g__Streptococcus;s__Streptococcus anginosus	0	0	0	0	1.89E-05	0	5.96E-06	0	0	0.001145691	0	0	4.05E-06	0	0	0	1.42E-07	1.51E-06	0	5.11E-08	0	0	k__Bacteria;p__Bacillota;c__Bacilli;o__Lactobacillales;f__Streptococcaceae;g__Streptococcus;s__Streptococcus anginosus
g__Corynebacterium;s__Corynebacterium striatum	1.49E-06	5.59E-05	7.03E-06	2.98E-05	2.87E-05	0	0	0	0	1.45E-05	0	0	0	0	0.001119342	0	0	7.51E-06	3.98E-07	4.79E-07	0	0	k__Bacteria;p__Actinomycetota;c__Actinomycetes;o__Mycobacteriales;f__Corynebacteriaceae;g__Corynebacterium;s__Corynebacterium striatum
g__Chlamydia;s__Chlamydia trachomatis	0.000191171	0.000882956	0.00053348	0.000578196	0.00084637	0.001116756	0.000843884	0.000894335	0.000107188	0.000330937	0.000566857	0.000628949	0.000711417	0	0.000458124	0.000832844	1.28E-05	0.000530549	6.96E-05	1.03E-05	0.000113975	0.000247985	k__Bacteria;p__Chlamydiota;c__Chlamydiia;o__Chlamydiales;f__Chlamydiaceae;g__Chlamydia;s__Chlamydia trachomatis
g__Corynebacterium;s__Corynebacterium accolens	1.80E-06	1.15E-05	0	0	4.18E-05	0	0	0	0	8.70E-06	0	0	0	0	0.001111239	0	0	0	0	1.11E-07	0	3.89E-06	k__Bacteria;p__Actinomycetota;c__Actinomycetes;o__Mycobacteriales;f__Corynebacteriaceae;g__Corynebacterium;s__Corynebacterium accolens
g__Streptococcus;s__Streptococcus agalactiae	5.95E-06	0	0	1.20E-05	0.000566797	4.45E-05	3.65E-05	9.02E-06	0.001095925	0.000807189	3.92E-05	3.85E-06	1.53E-05	5.43E-08	1.26E-05	0.000412144	0	1.00E-05	1.52E-06	1.16E-05	8.60E-06	8.56E-06	k__Bacteria;p__Bacillota;c__Bacilli;o__Lactobacillales;f__Streptococcaceae;g__Streptococcus;s__Streptococcus agalactiae
g__Enterobacter;s__Enterobacter asburiae	0	0	0	0	0	0	0	0	0.000232295	6.51E-06	5.20E-06	2.25E-06	0	0.000686027	0	0	0.000252745	0	0	0.001065303	0	0	k__Bacteria;p__Pseudomonadota;c__Gammaproteobacteria;o__Enterobacterales;f__Enterobacteriaceae;g__Enterobacter;s__Enterobacter asburiae
g__Sphingomonas;s__Sphingomonas sp. 28-62-20	0	0	0	0.001052825	0	0	0	0	0	0	0	0	0	0	0	0	0	0	0	0	0	0	k__Bacteria;p__Pseudomonadota;c__Alphaproteobacteria;o__Sphingomonadales;f__Sphingomonadaceae;g__Sphingomonas;s__Sphingomonas sp. 28-62-20
g__Acinetobacter;s__Acinetobacter sp. ETR1	0	0	0	0	0	0	0	0	0.001041781	7.50E-07	4.35E-06	0	0	1.30E-05	0	0	0.000966442	0	0	0.00010797	0	0	k__Bacteria;p__Pseudomonadota;c__Gammaproteobacteria;o__Moraxellales;f__Moraxellaceae;g__Acinetobacter;s__Acinetobacter sp. ETR1
g__Bacillus;s__Bacillus cereus	0.00015582	0.001039615	0.000522896	0.000709694	0.000685918	0.000857011	0.00092302	0.000950845	9.24E-05	0.000285264	0.00054877	0.000611507	0.000822682	0	0.000339549	0.000559273	1.10E-05	0.000288053	8.49E-05	1.54E-05	0.000142738	0.000297589	k__Bacteria;p__Bacillota;c__Bacilli;o__Bacillales;f__Bacillaceae;g__Bacillus;s__Bacillus cereus
g__Acinetobacter;s__Acinetobacter sp.	0	0	0	0	0	0	0	0	0.001023431	3.02E-05	1.39E-05	1.68E-06	2.02E-06	9.24E-06	5.94E-05	0	0.00103891	1.01E-05	6.78E-07	0.000123942	0	0	k__Bacteria;p__Pseudomonadota;c__Gammaproteobacteria;o__Moraxellales;f__Moraxellaceae;g__Acinetobacter;s__Acinetobacter sp.
g__Klebsiella;s__Klebsiella oxytoca	2.62E-06	0	0	0	0	0	0	0	0.000157216	4.58E-06	1.50E-06	0	0	0.000996132	0	0	0.000206807	0	1.50E-06	0.000795986	0	0	k__Bacteria;p__Pseudomonadota;c__Gammaproteobacteria;o__Enterobacterales;f__Enterobacteriaceae;g__Klebsiella;s__Klebsiella oxytoca
g__Bacillus;s__Bacillus pseudomycoides	0.000214725	0.000887309	0.000694771	0.000596354	0.000679238	0.00092042	0.000978071	0.000894148	0.000142455	0.00028686	0.000508094	0.000570399	0.00059653	0	0.000318689	0.000740179	1.36E-05	0.000311663	6.94E-05	1.19E-05	0.000130407	0.000240322	k__Bacteria;p__Bacillota;c__Bacilli;o__Bacillales;f__Bacillaceae;g__Bacillus;s__Bacillus pseudomycoides
g__Pectobacterium;s__Pectobacterium carotovorum	0.000154069	0.00079552	0.000528138	0.000765799	0.00087329	0.000777186	0.000948893	0.000746626	0.00010417	0.000287504	0.000753705	0.000468564	0.000629273	0	0.000349996	0.000719984	1.84E-05	0.000297781	4.68E-05	1.49E-05	0.000135081	0.000242271	k__Bacteria;p__Pseudomonadota;c__Gammaproteobacteria;o__Enterobacterales;f__Pectobacteriaceae;g__Pectobacterium;s__Pectobacterium carotovorum
g__Citrobacter;s__Citrobacter youngae	0.000204564	0	0	0	0	0	4.13E-06	0	0.000150946	8.97E-06	2.21E-05	2.96E-06	0	0.000929792	0	0	0.00021405	0	1.94E-05	0.000708867	0	0	k__Bacteria;p__Pseudomonadota;c__Gammaproteobacteria;o__Enterobacterales;f__Enterobacteriaceae;g__Citrobacter;s__Citrobacter youngae
g__Pseudomonas;s__Pseudomonas protegens	0	0	0	0	0	0	0.000893926	0	0	0	0	0	0	7.71E-08	0	0	0	0	0	1.49E-06	0	0	k__Bacteria;p__Pseudomonadota;c__Gammaproteobacteria;o__Pseudomonadales;f__Pseudomonadaceae;g__Pseudomonas;s__Pseudomonas protegens
g__Citrobacter;s__Citrobacter koseri	0.000196972	0	0	0	0	0	0	0	0.00014009	7.91E-06	0	1.59E-06	0	0.000880074	0	0	0.000208174	0	1.32E-05	0.000719475	0	0	k__Bacteria;p__Pseudomonadota;c__Gammaproteobacteria;o__Enterobacterales;f__Enterobacteriaceae;g__Citrobacter;s__Citrobacter koseri
g__Pseudomonas;s__Pseudomonas inefficax	0	0	0	0	0	0	0	0	0	0	0	0	0	5.17E-06	0	0	0	0	0.000858298	4.77E-06	0	0	k__Bacteria;p__Pseudomonadota;c__Gammaproteobacteria;o__Pseudomonadales;f__Pseudomonadaceae;g__Pseudomonas;s__Pseudomonas inefficax
g__Sphingomonas;s__Sphingomonas sp. 28-63-12	0	0	0	0.000816139	0	0	0	0	0	0	0	0	0	0	0	0	0	0	0	0	0	0	k__Bacteria;p__Pseudomonadota;c__Alphaproteobacteria;o__Sphingomonadales;f__Sphingomonadaceae;g__Sphingomonas;s__Sphingomonas sp. 28-63-12
g__Burkholderia;s__Burkholderia cenocepacia	0.000129038	0.000741715	0.000425483	0.000456626	0.000517524	0.000617011	0.000808605	0.000469462	8.09E-05	0.000216054	0.000350637	0.000380387	0.000580889	0	0.000210256	0.000463908	1.09E-05	0.000212352	4.67E-05	1.01E-05	0.00010855	0.000213589	k__Bacteria;p__Pseudomonadota;c__Betaproteobacteria;o__Burkholderiales;f__Burkholderiaceae;g__Burkholderia;s__Burkholderia cenocepacia
g__Blastomonas;s__Blastomonas fulva	0	0	0	0.000786772	0	0	0	0	0	0	0	0	0	0	0	0	0	0	0	0	0	0	k__Bacteria;p__Pseudomonadota;c__Alphaproteobacteria;o__Sphingomonadales;f__Sphingomonadaceae;g__Blastomonas;s__Blastomonas fulva
g__Sphingomonas;s__Sphingomonas bacterium	0	0	0	0.00078096	0	0	0	0	0	0	0	0	0	0	0	0	0	0	0	0	0	0	k__Bacteria;p__Pseudomonadota;c__Alphaproteobacteria;o__Sphingomonadales;f__Sphingomonadaceae;g__Sphingomonas;s__Sphingomonas bacterium
g__Unclassified;s__Marinilabiliaceae bacterium JC017	0	0	0	0	0	5.05E-06	0.000753085	0	0	0	9.52E-06	0	0	0	1.78E-06	0	0	0	0	9.23E-08	0	0	k__Bacteria;p__Bacteroidota;c__Bacteroidia;o__Marinilabiliales;f__Marinilabiliaceae;g__Unclassified;s__Marinilabiliaceae bacterium JC017
g__Mucilaginibacter;s__Mucilaginibacter hurinus	0.000123571	0.000738657	0.000373601	0.000430918	0.000581768	0.000527844	0.000734467	0.000534082	6.00E-05	0.000176341	0.000400453	0.000500771	0.000321186	0	0.00023561	0.000412332	9.43E-06	0.000173829	3.49E-05	5.95E-06	8.36E-05	0.000159577	k__Bacteria;p__Bacteroidota;c__Sphingobacteriia;o__Sphingobacteriales;f__Sphingobacteriaceae;g__Mucilaginibacter;s__Mucilaginibacter hurinus
g__Acinetobacter;s__Acinetobacter junii	0	0	0	0	0	0	0	0	0.000629681	0	0	0	0	9.59E-06	0	0	0.000726374	0	0	7.35E-05	0	0	k__Bacteria;p__Pseudomonadota;c__Gammaproteobacteria;o__Moraxellales;f__Moraxellaceae;g__Acinetobacter;s__Acinetobacter junii
g__Pyrenophora;s__Pyrenophora tritici-repentis	9.54E-05	0.000471004	0.000322142	0.000448035	0.000398234	0.000472098	0.000723413	0.000373832	6.93E-05	0.000151618	0.000337657	0.000344404	0.000413166	0	0.00027496	0.000413043	8.43E-06	0.000214321	3.16E-05	6.79E-06	8.49E-05	0.000142121	k__Eukaryota;p__Ascomycota;c__Dothideomycetes;o__Pleosporales;f__Pleosporaceae;g__Pyrenophora;s__Pyrenophora tritici-repentis
g__Pasteurella;s__Pasteurella multocida	0	0	0	0	0	0	0	0	0	0	0	0	0	0	0	0	0	0	0	0	0.000714448	0.0004916	k__Bacteria;p__Pseudomonadota;c__Gammaproteobacteria;o__Pasteurellales;f__Pasteurellaceae;g__Pasteurella;s__Pasteurella multocida
g__Mesorhizobium;s__Mesorhizobium sp. M6A.T.Ce.TU.002.03.1.1	0.000115293	0.000601155	0.000331774	0.000440837	0.000459479	0.000449644	0.000697878	0.000536857	4.95E-05	0.000183541	0.000323657	0.000241638	0.000398495	0	0.000164833	0.000341352	8.49E-06	0.000179195	4.81E-05	9.62E-06	7.59E-05	0.000110274	k__Bacteria;p__Pseudomonadota;c__Alphaproteobacteria;o__Hyphomicrobiales;f__Phyllobacteriaceae;g__Mesorhizobium;s__Mesorhizobium sp. M6A.T.Ce.TU.002.03.1.1
g__Serratia;s__Serratia bockelmannii	0	0	0	0	0	0	0	0	0	0	0	0	0	0	0	0	0	0	1.38E-05	0	0.000657539	0.000696474	k__Bacteria;p__Pseudomonadota;c__Gammaproteobacteria;o__Enterobacterales;f__Yersiniaceae;g__Serratia;s__Serratia bockelmannii
g__Unclassified;s__Sphingobacteriaceae bacterium	0	0	0	3.08E-05	0	0	0.00068626	0	0	0	0	0	0	0	0	0	0	0	0	0	0	0	k__Bacteria;p__Bacteroidota;c__Sphingobacteriia;o__Sphingobacteriales;f__Sphingobacteriaceae;g__Unclassified;s__Sphingobacteriaceae bacterium
g__Unclassified;s__Citrus blight-associated pararetrovirus	0	0	0	0	0	0	0.000677297	0	0	0	0	0	0	0	0	0	0	0	0	0	0	0	k__Viruses;p__Artverviricota;c__Revtraviricetes;o__Ortervirales;f__Retroviridae;g__Unclassified;s__Citrus blight-associated pararetrovirus
g__Mycobacteroides;s__Mycobacteroides abscessus	9.49E-05	0.000655901	0.000376869	0.000449412	0.000464716	0.000564407	0.000540743	0.000462992	5.55E-05	0.00019976	0.000367828	0.000414574	0.00039873	0	0.000671527	0.000459108	4.51E-06	0.000158616	3.90E-05	1.15E-05	8.74E-05	0.000146991	k__Bacteria;p__Actinomycetota;c__Actinomycetes;o__Mycobacteriales;f__Mycobacteriaceae;g__Mycobacteroides;s__Mycobacteroides abscessus
g__Clostridioides;s__Clostridioides difficile	0.000132039	0.000669547	0.000343244	0.000477559	0.000486739	0.000573339	0.000636976	0.000581481	7.51E-05	0.000218511	0.000556809	0.000416044	0.000344309	1.47E-07	0.00033739	0.000481206	7.62E-06	0.000154133	6.48E-05	1.20E-05	6.19E-05	0.000144421	k__Bacteria;p__Bacillota;c__Clostridia;o__Peptostreptococcales;f__Peptostreptococcaceae;g__Clostridioides;s__Clostridioides difficile
g__Enterobacter;s__Enterobacter hormaechei	0.000104855	9.13E-05	4.79E-05	0.000155526	9.99E-05	0.000193261	0.000214402	0.000103333	0.000519084	4.55E-05	8.21E-05	0.000102281	7.05E-05	0.000486031	6.63E-05	0.000136403	0.000661984	2.19E-05	1.59E-05	0.000509771	3.46E-05	3.15E-05	k__Bacteria;p__Pseudomonadota;c__Gammaproteobacteria;o__Enterobacterales;f__Enterobacteriaceae;g__Enterobacter;s__Enterobacter hormaechei
g__Neisseria;s__Neisseria sp. HMSC068C12	0	0	0	0	0	0	0	0	0	0	0	0	0	0	0	0	0	0	0	0	0.000655063	0.000475373	k__Bacteria;p__Pseudomonadota;c__Betaproteobacteria;o__Neisseriales;f__Neisseriaceae;g__Neisseria;s__Neisseria sp. HMSC068C12
g__Enterococcus;s__Enterococcus faecium	8.06E-05	0.000458758	0.000266343	0.000343425	0.000434254	0.000360462	0.000654994	0.000447631	4.56E-05	0.000150824	0.000242416	0.000385253	0.00038427	0	0.000181134	0.000418163	1.05E-05	0.000155478	3.42E-05	1.02E-05	6.05E-05	0.000116723	k__Bacteria;p__Bacillota;c__Bacilli;o__Lactobacillales;f__Enterococcaceae;g__Enterococcus;s__Enterococcus faecium
g__Corynebacterium;s__Corynebacterium sp. HMSC036D03	0	6.80E-06	0	0	0	0	0	0	0	0	0	0	0	0	0.000651591	0	0	0	0	0	0	0	k__Bacteria;p__Actinomycetota;c__Actinomycetes;o__Mycobacteriales;f__Corynebacteriaceae;g__Corynebacterium;s__Corynebacterium sp. HMSC036D03
g__Acinetobacter;s__Acinetobacter sp. AG3	0	0	0	0	0	0	0	0	0.000616641	0	0	0	0	7.15E-06	0	0	0.000651099	0	0	7.55E-05	0	0	k__Bacteria;p__Pseudomonadota;c__Gammaproteobacteria;o__Moraxellales;f__Moraxellaceae;g__Acinetobacter;s__Acinetobacter sp. AG3
g__Bacillus;s__Bacillus subtilis	0.000107031	0.000649934	0.000452569	0.000398062	0.0003538	0.000471714	0.000583163	0.00051665	5.85E-05	0.000230916	0.000405636	0.000304698	0.000501999	0	0.00027365	0.000499268	7.72E-06	0.00018123	2.52E-05	6.81E-06	8.98E-05	0.000136001	k__Bacteria;p__Bacillota;c__Bacilli;o__Bacillales;f__Bacillaceae;g__Bacillus;s__Bacillus subtilis
g__Unclassified;s__Proteobacteria bacterium ST_bin14	0	0	0	0.000641372	0	0	0	0	0	0	0	0	0	0	0	0	0	0	0	0	0	0	k__Bacteria;p__Pseudomonadota;c__Unclassified;o__Unclassified;f__Unclassified;g__Unclassified;s__Proteobacteria bacterium ST_bin14
g__Pseudomonas;s__Pseudomonas asiatica	0	0	0	0	0	0	0	0	0	0	0	0	0	0	0	0	0	0	0.000637069	0	0	0	k__Bacteria;p__Pseudomonadota;c__Gammaproteobacteria;o__Pseudomonadales;f__Pseudomonadaceae;g__Pseudomonas;s__Pseudomonas asiatica
g__Haemophilus;s__Haemophilus sp. C1	0	0	0	0	0	0	0	0	0	0	0	0	0	0	0	0	0	0	1.54E-06	0	0.000635772	0.000438593	k__Bacteria;p__Pseudomonadota;c__Gammaproteobacteria;o__Pasteurellales;f__Pasteurellaceae;g__Haemophilus;s__Haemophilus sp. C1
g__Acinetobacter;s__Acinetobacter sp. RIT698	0	0	0	0	0	0	0	0	0.000632489	0	0	0	0	4.91E-06	0	0	0.000566798	0	0	5.92E-05	0	0	k__Bacteria;p__Pseudomonadota;c__Gammaproteobacteria;o__Moraxellales;f__Moraxellaceae;g__Acinetobacter;s__Acinetobacter sp. RIT698
g__Acinetobacter;s__Acinetobacter sp. TAC-1	0	0	0	0	0	0	0	0	0.000593478	0	0	0	0	4.97E-06	0	0	0.00049732	0	0	5.01E-05	0	0	k__Bacteria;p__Pseudomonadota;c__Gammaproteobacteria;o__Moraxellales;f__Moraxellaceae;g__Acinetobacter;s__Acinetobacter sp. TAC-1
g__Ferrovibrio;s__Ferrovibrio sp.	0	0	0	0.000585483	0	0	0	0	0	0	0	0	0	0	0	0	0	0	0	0	0	0	k__Bacteria;p__Pseudomonadota;c__Alphaproteobacteria;o__Rhodospirillales;f__Rhodospirillaceae;g__Ferrovibrio;s__Ferrovibrio sp.
g__Rhizopus;s__Rhizopus arrhizus	7.56E-05	0.000394843	0.000255635	0.000408504	0.000483576	0.000533817	0.000438046	0.000581066	7.72E-05	0.000140436	0.000315392	0.000201324	0.000354034	0	0.000255213	0.000404916	7.73E-06	0.000154516	3.75E-05	6.90E-06	6.20E-05	0.000178105	k__Eukaryota;p__Mucoromycota;c__Mucoromycetes;o__Mucorales;f__Rhizopodaceae;g__Rhizopus;s__Rhizopus arrhizus
g__Klebsiella;s__Klebsiella grimontii	0	0	0	0	0	0	0	0	9.89E-05	8.05E-07	2.44E-06	0	0	0.000579284	0	0	0.00014017	0	0	0.000465734	0	0	k__Bacteria;p__Pseudomonadota;c__Gammaproteobacteria;o__Enterobacterales;f__Enterobacteriaceae;g__Klebsiella;s__Klebsiella grimontii
g__Aggregatibacter;s__Aggregatibacter actinomycetemcomitans	0	0	0	0	0	0	0	0	0	0	0	0	0	0	0	0	0	0	1.04E-06	0	0.000563621	0.000211674	k__Bacteria;p__Pseudomonadota;c__Gammaproteobacteria;o__Pasteurellales;f__Pasteurellaceae;g__Aggregatibacter;s__Aggregatibacter actinomycetemcomitans
g__Xanthobacter;s__Xanthobacter dioxanivorans	0	0	0	0.000557114	0	0	0	0	0	0	0	0	0	0	0	0	0	0	0	1.88E-07	0	0	k__Bacteria;p__Pseudomonadota;c__Alphaproteobacteria;o__Hyphomicrobiales;f__Xanthobacteraceae;g__Xanthobacter;s__Xanthobacter dioxanivorans
g__Acinetobacter;s__Acinetobacter sp. Root1280	0	0	0	0	0	0	0	0	0.000552502	0	0	0	0	7.71E-06	0	0	0.000538069	0	0	5.84E-05	0	0	k__Bacteria;p__Pseudomonadota;c__Gammaproteobacteria;o__Moraxellales;f__Moraxellaceae;g__Acinetobacter;s__Acinetobacter sp. Root1280
g__Acinetobacter;s__Acinetobacter portensis	0	0	0	0	0	0	0	0	0.000420756	0	0	0	0	1.12E-06	0	0	0.000540529	0	0	4.73E-05	0	0	k__Bacteria;p__Pseudomonadota;c__Gammaproteobacteria;o__Moraxellales;f__Moraxellaceae;g__Acinetobacter;s__Acinetobacter portensis
g__Saezia;s__Saezia sanguinis	3.21E-05	0.000374636	0.000291597	0.000235834	0.000530211	0.000204576	0.000224415	0.000442857	8.75E-05	0.000132995	0.000254278	0.00023508	0.000340754	0	0.000154564	0.000284489	5.70E-06	0.00019624	2.22E-05	8.36E-06	8.43E-05	0.000149332	k__Bacteria;p__Pseudomonadota;c__Betaproteobacteria;o__Burkholderiales;f__Unclassified;g__Saezia;s__Saezia sanguinis
g__Acinetobacter;s__Acinetobacter sp. MYb10	0	0	0	0	0	0	0	0	0.000513992	0	0	0	0	3.87E-06	0	0	0.00042203	0	0	4.18E-05	0	0	k__Bacteria;p__Pseudomonadota;c__Gammaproteobacteria;o__Moraxellales;f__Moraxellaceae;g__Acinetobacter;s__Acinetobacter sp. MYb10
g__Campylobacter;s__Campylobacter jejuni	0.000108272	0.000459402	0.000351429	0.000386752	0.000337907	0.000364258	0.000502396	0.000394863	6.04E-05	0.000110592	0.00023573	0.000259697	0.000377073	2.46E-07	0.000212228	0.000373805	3.95E-06	0.000140214	3.98E-05	6.40E-06	5.08E-05	0.000115088	k__Bacteria;p__Campylobacterota;c__Epsilonproteobacteria;o__Campylobacterales;f__Campylobacteraceae;g__Campylobacter;s__Campylobacter jejuni
g__Sphingomonas;s__Sphingomonas koreensis	0	0	0	0.000496455	0	0	0	0	0	0	0	0	0	0	0	0	0	0	0	0	0	0	k__Bacteria;p__Pseudomonadota;c__Alphaproteobacteria;o__Sphingomonadales;f__Sphingomonadaceae;g__Sphingomonas;s__Sphingomonas koreensis
g__Hoylesella;s__Hoylesella buccalis	4.65E-07	5.64E-06	0	0	0	0	0	0	0	5.44E-05	0	1.41E-06	0	0	0.00049036	0	0	0	1.78E-07	0	0	0	k__Bacteria;p__Bacteroidota;c__Bacteroidia;o__Bacteroidales;f__Prevotellaceae;g__Hoylesella;s__Hoylesella buccalis
g__Rhizopus;s__Rhizopus delemar	9.70E-05	0.000357532	0.000245558	0.000395591	0.00029003	0.000487125	0.000388542	0.000340963	4.78E-05	0.000141859	0.000207307	0.000241459	0.000336105	0	0.000169282	0.000275521	6.60E-06	0.000163974	3.31E-05	5.53E-06	4.75E-05	0.000117752	k__Eukaryota;p__Mucoromycota;c__Mucoromycetes;o__Mucorales;f__Rhizopodaceae;g__Rhizopus;s__Rhizopus delemar
g__Pseudomonas;s__Pseudomonas canadensis	0	0	0	0	0	0	3.43E-05	0	9.34E-06	2.39E-06	1.35E-06	0	0	1.58E-05	1.02E-06	0	9.33E-06	0	2.15E-06	0.000487033	0	0	k__Bacteria;p__Pseudomonadota;c__Gammaproteobacteria;o__Pseudomonadales;f__Pseudomonadaceae;g__Pseudomonas;s__Pseudomonas canadensis
g__Enterobacter;s__Enterobacter roggenkampii	0	0	0	0	0	0	0	0	0.000119416	9.35E-06	2.23E-06	1.59E-06	0	0.000485528	0	0	0.000210436	0	0	0.000377908	0	0	k__Bacteria;p__Pseudomonadota;c__Gammaproteobacteria;o__Enterobacterales;f__Enterobacteriaceae;g__Enterobacter;s__Enterobacter roggenkampii
g__Mycobacterium;s__Mycobacterium tuberculosis	7.97E-05	0.000476036	0.000168496	0.000187935	0.000222436	0.000316861	0.000246657	0.000180106	6.04E-05	0.000154475	0.00024242	0.00023191	0.000106935	0	0.000194446	0.00015136	6.14E-06	9.67E-05	3.23E-05	9.66E-06	4.19E-05	0.000121549	k__Bacteria;p__Actinomycetota;c__Actinomycetes;o__Mycobacteriales;f__Mycobacteriaceae;g__Mycobacterium;s__Mycobacterium tuberculosis
g__Pseudomonas;s__uncultured Pseudomonas sp.	0	0	0	0	0	0	0	0	4.31E-07	0	0	0	0	6.18E-08	0	0	0	0	0.000467943	5.36E-06	0	0	k__Bacteria;p__Pseudomonadota;c__Gammaproteobacteria;o__Pseudomonadales;f__Pseudomonadaceae;g__Pseudomonas;s__uncultured Pseudomonas sp.
g__Shigella;s__Shigella flexneri	6.51E-05	0.000388513	0.000313088	0.000311562	0.000375007	0.000450181	0.000459355	0.000464737	3.69E-05	9.04E-05	0.000197124	0.000210329	0.000325428	7.55E-06	0.000146383	0.000273796	4.64E-06	8.93E-05	2.38E-05	1.08E-05	6.16E-05	9.03E-05	k__Bacteria;p__Pseudomonadota;c__Gammaproteobacteria;o__Enterobacterales;f__Enterobacteriaceae;g__Shigella;s__Shigella flexneri
g__Streptococcus;s__Streptococcus pneumoniae	5.87E-05	0.000301952	0.000195853	0.000218964	0.000269392	0.000294235	0.000462429	0.000268206	4.24E-05	0.000170123	0.000298957	0.00022225	0.000171565	0	0.000244308	0.000231736	1.41E-05	0.000120494	1.98E-05	8.31E-06	5.16E-05	0.0001054	k__Bacteria;p__Bacillota;c__Bacilli;o__Lactobacillales;f__Streptococcaceae;g__Streptococcus;s__Streptococcus pneumoniae
g__Unclassified;s__Bacteroidia bacterium	4.14E-05	0.000210508	0.000119691	0.000225024	0.000210725	0.000279238	0.000455112	0.000200792	2.05E-05	5.52E-05	0.00011981	0.000162246	0.000213207	0	9.96E-05	0.000210088	4.62E-06	0.00010491	1.55E-05	6.51E-06	2.73E-05	7.83E-05	k__Bacteria;p__Bacteroidota;c__Bacteroidia;o__Unclassified;f__Unclassified;g__Unclassified;s__Bacteroidia bacterium
g__Pseudomonas;s__Pseudomonas sp. PARCl1	0	0	0	0	0	0	0	0	0	0	0	0	0	0	0	0	0	0	0.000450973	0	0	0	k__Bacteria;p__Pseudomonadota;c__Gammaproteobacteria;o__Pseudomonadales;f__Pseudomonadaceae;g__Pseudomonas;s__Pseudomonas sp. PARCl1
g__Haemophilus;s__Haemophilus pittmaniae	0	0	0	0	0	0	0	0	0	0	0	0	0	0	0	0	0	0	1.77E-06	0	0.000445767	0.000276618	k__Bacteria;p__Pseudomonadota;c__Gammaproteobacteria;o__Pasteurellales;f__Pasteurellaceae;g__Haemophilus;s__Haemophilus pittmaniae
g__Enterobacter;s__Enterobacter kobei	0.000377637	0	0	0	0	0	0	0	4.16E-05	0	0	0	0	6.74E-05	0	0	6.60E-05	0	0.00043604	5.10E-05	0	0	k__Bacteria;p__Pseudomonadota;c__Gammaproteobacteria;o__Enterobacterales;f__Enterobacteriaceae;g__Enterobacter;s__Enterobacter kobei
g__Pseudomonas;s__Pseudomonas sp. Nvir	0	0	0	0	0	0	0	0	0	0	0	0	0	0	0	0	0	0	0.000422729	0	0	0	k__Bacteria;p__Pseudomonadota;c__Gammaproteobacteria;o__Pseudomonadales;f__Pseudomonadaceae;g__Pseudomonas;s__Pseudomonas sp. Nvir
g__Unclassified;s__alpha proteobacterium AAP81b	0	0	0	0.000417051	0	0	0	0	0	0	0	0	0	0	0	0	0	0	0	0	0	0	k__Bacteria;p__Pseudomonadota;c__Alphaproteobacteria;o__Unclassified;f__Unclassified;g__Unclassified;s__alpha proteobacterium AAP81b
g__Proteus;s__Proteus mirabilis	6.78E-05	0.000304326	0.000207088	0.000205026	0.000227011	0.000177674	0.000415007	0.000271098	1.69E-05	6.24E-05	0.000161153	0.000116621	0.000166395	0	0.000127561	0.000166299	3.63E-06	7.98E-05	1.89E-05	2.86E-06	3.54E-05	0.000107615	k__Bacteria;p__Pseudomonadota;c__Gammaproteobacteria;o__Enterobacterales;f__Morganellaceae;g__Proteus;s__Proteus mirabilis
g__Corynebacterium;s__Corynebacterium pyruviciproducens	1.37E-06	1.28E-05	0	1.29E-06	0	0	4.87E-06	0	0	0.000174634	0	0	0	0	0.00041383	0	6.31E-08	0	9.72E-07	5.24E-07	0	0	k__Bacteria;p__Actinomycetota;c__Actinomycetes;o__Mycobacteriales;f__Corynebacteriaceae;g__Corynebacterium;s__Corynebacterium pyruviciproducens
g__Unclassified;s__Citrus endogenous pararetrovirus	0	0	0	0	0	0	0.000413369	0	0	0	0	0	0	0	0	0	0	0	0	0	0	0	k__Viruses;p__Artverviricota;c__Revtraviricetes;o__Ortervirales;f__Retroviridae;g__Unclassified;s__Citrus endogenous pararetrovirus
g__Acinetobacter;s__Acinetobacter johnsonii	0	0	0	0	0	0	4.02E-05	0	0.00039815	0	0	0	0	5.20E-06	0	0	0.00037758	0	0	3.06E-05	0	0	k__Bacteria;p__Pseudomonadota;c__Gammaproteobacteria;o__Moraxellales;f__Moraxellaceae;g__Acinetobacter;s__Acinetobacter johnsonii
g__Winkia;s__Winkia sp. UMB0889B	5.27E-06	1.56E-05	0	0	0	0	0	0	0	0.000397809	0	0	0	0	0	0	0	2.50E-06	4.34E-07	5.87E-06	0	0	k__Bacteria;p__Actinomycetota;c__Actinomycetes;o__Actinomycetales;f__Actinomycetaceae;g__Winkia;s__Winkia sp. UMB0889B
g__Sphingomonas;s__Sphingomonas hengshuiensis	0	0	0	0.00039316	0	0	0	0	0	0	0	0	0	0	0	0	0	0	0	0	0	0	k__Bacteria;p__Pseudomonadota;c__Alphaproteobacteria;o__Sphingomonadales;f__Sphingomonadaceae;g__Sphingomonas;s__Sphingomonas hengshuiensis
g__Actinomyces;s__Actinomyces sp. HMSC072A03	4.38E-06	1.64E-05	0	2.03E-06	0	0	0	0	0	0.000391683	0	0	0	0	0	0	0	6.70E-06	7.87E-07	7.72E-06	0	0	k__Bacteria;p__Actinomycetota;c__Actinomycetes;o__Actinomycetales;f__Actinomycetaceae;g__Actinomyces;s__Actinomyces sp. HMSC072A03
g__Pseudomonas;s__Pseudomonas sp. NBRC 111144	0	0	0	0	0	0	0	0	0	0	0	0	0	0	0	0	0	0	0.000381248	0	0	0	k__Bacteria;p__Pseudomonadota;c__Gammaproteobacteria;o__Pseudomonadales;f__Pseudomonadaceae;g__Pseudomonas;s__Pseudomonas sp. NBRC 111144
g__Citrobacter;s__Citrobacter portucalensis	6.51E-05	7.28E-05	5.07E-06	3.00E-05	0	2.05E-05	5.20E-05	2.08E-05	0.000139435	7.32E-06	8.59E-06	1.95E-05	3.53E-05	0.000364128	1.93E-05	2.06E-05	0.000174997	1.76E-05	6.85E-06	0.000372035	4.40E-06	1.10E-05	k__Bacteria;p__Pseudomonadota;c__Gammaproteobacteria;o__Enterobacterales;f__Enterobacteriaceae;g__Citrobacter;s__Citrobacter portucalensis
g__Pyxidicoccus;s__Pyxidicoccus fallax	3.72E-05	0.00018393	0.000211148	0.000175491	0.000107073	9.50E-05	0.00037003	0.000108373	2.12E-05	5.18E-05	0.000175867	0.00012223	0.000117791	0	0.000134555	0.000221359	2.26E-06	7.03E-05	7.07E-06	3.32E-06	1.62E-05	5.33E-05	k__Bacteria;p__Myxococcota;c__Myxococcia;o__Myxococcales;f__Myxococcaceae;g__Pyxidicoccus;s__Pyxidicoccus fallax
g__Prevotella;s__uncultured Prevotella sp.	0	0	0	0	0	0	0	0	0	8.75E-05	0	0	0	0	0.000367492	0	0	0	0	0	0	0	k__Bacteria;p__Bacteroidota;c__Bacteroidia;o__Bacteroidales;f__Prevotellaceae;g__Prevotella;s__uncultured Prevotella sp.
g__Streptococcus;s__Streptococcus pyogenes	2.72E-05	0.000204097	9.91E-05	0.000112989	6.47E-05	0.000134384	0.000366953	0.000116944	1.25E-05	5.30E-05	9.53E-05	0.000100731	0.000174155	0	6.11E-05	0.000165582	2.32E-06	4.44E-05	2.88E-06	2.27E-06	2.29E-05	6.60E-05	k__Bacteria;p__Bacillota;c__Bacilli;o__Lactobacillales;f__Streptococcaceae;g__Streptococcus;s__Streptococcus pyogenes
g__Dermabacter;s__Dermabacter hominis	7.15E-07	0	0	5.64E-06	2.13E-06	0	0	0	0	0	0	0	0	0	0.000364872	0	0	0	2.73E-07	0	0	0	k__Bacteria;p__Actinomycetota;c__Actinomycetes;o__Micrococcales;f__Dermabacteraceae;g__Dermabacter;s__Dermabacter hominis
g__Pseudomonas;s__Pseudomonas taiwanensis	0	0	0	0	0	0	0	0	0	0	0	0	0	3.60E-06	0	0	7.23E-08	0	0.00036295	2.71E-06	0	0	k__Bacteria;p__Pseudomonadota;c__Gammaproteobacteria;o__Pseudomonadales;f__Pseudomonadaceae;g__Pseudomonas;s__Pseudomonas taiwanensis
g__Acinetobacter;s__Acinetobacter nematophilus	0	0	0	0	0	0	0	0	0.000362731	0	0	0	0	2.69E-06	0	0	0.00030163	0	0	3.29E-05	0	0	k__Bacteria;p__Pseudomonadota;c__Gammaproteobacteria;o__Moraxellales;f__Moraxellaceae;g__Acinetobacter;s__Acinetobacter nematophilus
g__Citrobacter;s__Citrobacter braakii	1.84E-06	3.11E-05	2.38E-05	3.41E-05	5.42E-05	4.95E-05	2.29E-05	1.59E-05	0.00012901	3.23E-05	4.30E-05	4.06E-05	3.04E-05	0.000349281	3.62E-05	6.90E-05	0.000152004	2.39E-05	6.18E-06	0.000357423	9.17E-06	2.64E-06	k__Bacteria;p__Pseudomonadota;c__Gammaproteobacteria;o__Enterobacterales;f__Enterobacteriaceae;g__Citrobacter;s__Citrobacter braakii
g__Pseudomonas;s__Pseudomonas sp.	6.20E-07	0	0	0	0	0	0.000218953	0	1.08E-05	8.03E-06	2.50E-05	0	7.37E-06	7.86E-06	9.89E-06	3.23E-06	1.16E-05	5.42E-06	0.000341703	0.000356512	0	0	k__Bacteria;p__Pseudomonadota;c__Gammaproteobacteria;o__Pseudomonadales;f__Pseudomonadaceae;g__Pseudomonas;s__Pseudomonas sp.
g__Pseudomonas;s__Pseudomonas sp. NY5710	0	0	0	0	0	0	0	0	0	0	0	0	0	0	0	0	0	0	0.000349195	0	0	0	k__Bacteria;p__Pseudomonadota;c__Gammaproteobacteria;o__Pseudomonadales;f__Pseudomonadaceae;g__Pseudomonas;s__Pseudomonas sp. NY5710
g__Pseudomonas;s__Pseudomonas aeruginosa	3.94E-05	0.000175011	8.39E-05	0.000146702	0.00015262	0.00015254	0.000178482	0.000113756	3.41E-05	6.65E-05	0.000151478	0.000124529	4.79E-05	1.80E-07	8.13E-05	0.000188312	3.87E-06	7.69E-05	0.000348646	2.92E-05	1.44E-05	4.31E-05	k__Bacteria;p__Pseudomonadota;c__Gammaproteobacteria;o__Pseudomonadales;f__Pseudomonadaceae;g__Pseudomonas;s__Pseudomonas aeruginosa
g__Actinomadura;s__Actinomadura cremea	5.32E-05	0.000348114	0.000166338	0.000229257	0.000213657	0.000230794	0.000335336	0.000246415	2.87E-05	9.59E-05	0.000239609	0.000140092	0.000237104	0	0.000134487	0.000173572	6.19E-06	8.36E-05	2.14E-05	2.40E-06	3.03E-05	7.40E-05	k__Bacteria;p__Actinomycetota;c__Actinomycetes;o__Streptosporangiales;f__Thermomonosporaceae;g__Actinomadura;s__Actinomadura cremea
g__Bacillus;s__Bacillus wiedmannii	5.24E-05	0.00034717	0.000168463	0.000223425	0.000255755	0.000225299	0.000334777	0.000224536	2.30E-05	0.000138263	0.000249639	0.000151255	0.000189198	0	6.14E-05	0.000188115	4.48E-06	8.13E-05	2.04E-05	3.94E-06	3.83E-05	9.23E-05	k__Bacteria;p__Bacillota;c__Bacilli;o__Bacillales;f__Bacillaceae;g__Bacillus;s__Bacillus wiedmannii
g__Unclassified;s__Proteobacteria bacterium ST_bin13	0	0	0	0.000344333	0	0	0	0	0	0	0	0	0	0	0	0	0	0	0	0	0	0	k__Bacteria;p__Pseudomonadota;c__Unclassified;o__Unclassified;f__Unclassified;g__Unclassified;s__Proteobacteria bacterium ST_bin13
g__Corynebacterium;s__Corynebacterium kefirresidentii	7.86E-06	2.54E-05	0	0	2.16E-05	0	0	0	2.47E-07	3.91E-06	0	0	0	0	0.000342644	0	0	0	6.79E-07	0	0	0	k__Bacteria;p__Actinomycetota;c__Actinomycetes;o__Mycobacteriales;f__Corynebacteriaceae;g__Corynebacterium;s__Corynebacterium kefirresidentii
g__Citrobacter;s__Citrobacter pasteurii	0	0	0	0	0	0	0	0	5.86E-05	4.79E-06	0	0	0	0.000341938	0	0	7.82E-05	0	0	0.000257486	0	0	k__Bacteria;p__Pseudomonadota;c__Gammaproteobacteria;o__Enterobacterales;f__Enterobacteriaceae;g__Citrobacter;s__Citrobacter pasteurii
g__Novosphingobium;s__Novosphingobium sp. Chol11	0	0	0	0.000340946	0	0	0	0	0	0	0	0	0	0	0	0	0	0	0	0	0	0	k__Bacteria;p__Pseudomonadota;c__Alphaproteobacteria;o__Sphingomonadales;f__Sphingomonadaceae;g__Novosphingobium;s__Novosphingobium sp. Chol11
g__Wenyingzhuangia;s__Wenyingzhuangia marina	7.66E-06	3.12E-05	6.87E-05	1.19E-05	1.83E-05	0	0.000339835	1.29E-05	1.74E-05	2.59E-05	9.28E-05	9.69E-06	0.000160765	0	0.000226184	2.11E-05	1.37E-06	2.70E-05	5.44E-07	1.41E-06	1.16E-06	4.61E-06	k__Bacteria;p__Bacteroidota;c__Flavobacteriia;o__Flavobacteriales;f__Flavobacteriaceae;g__Wenyingzhuangia;s__Wenyingzhuangia marina
g__Pseudomonas;s__Pseudomonas sp. FSL R10-0399	0	0	0	0	0	0	0	0	8.92E-06	0	0	0	0	2.58E-06	0	0	9.88E-06	0	0	0.000338534	0	0	k__Bacteria;p__Pseudomonadota;c__Gammaproteobacteria;o__Pseudomonadales;f__Pseudomonadaceae;g__Pseudomonas;s__Pseudomonas sp. FSL R10-0399
g__Unclassified;s__Desulfurellales bacterium	0	0	0	0.000334377	0	0	0	0	2.83E-06	1.60E-05	2.63E-05	0	3.69E-06	0	2.73E-05	0	2.92E-07	2.39E-06	2.65E-07	3.25E-06	0	0	k__Bacteria;p__Campylobacterota;c__Desulfurellia;o__Desulfurellales;f__Unclassified;g__Unclassified;s__Desulfurellales bacterium
g__Terasakiella;s__Candidatus Terasakiella magnetica	4.86E-05	0.00028857	0.000131515	0.000146818	0.00018581	0.000267767	0.000327815	0.000177394	2.49E-05	4.92E-05	8.33E-05	0.000169561	0.000173677	0	8.79E-05	0.00022542	1.91E-06	8.65E-05	1.60E-05	3.15E-06	4.85E-05	7.59E-05	k__Bacteria;p__Pseudomonadota;c__Alphaproteobacteria;o__Rhodospirillales;f__Terasakiellaceae;g__Terasakiella;s__Candidatus Terasakiella magnetica
g__Sphingomonas;s__Sphingomonas metalli	0	0	0	0.000322843	0	0	0	0	0	0	0	0	0	0	0	0	0	0	0	0	0	0	k__Bacteria;p__Pseudomonadota;c__Alphaproteobacteria;o__Sphingomonadales;f__Sphingomonadaceae;g__Sphingomonas;s__Sphingomonas metalli
g__Unclassified;s__Methylocystaceae bacterium	0	0	0	0.000321027	0	0	0	0	0	0	0	0	0	0	0	0	0	0	0	0	0	0	k__Bacteria;p__Pseudomonadota;c__Alphaproteobacteria;o__Hyphomicrobiales;f__Methylocystaceae;g__Unclassified;s__Methylocystaceae bacterium
g__Citrobacter;s__uncultured Citrobacter sp.	1.51E-05	0	0	0	0	0	0	0	9.19E-05	2.86E-06	0	0	0	0.000317235	0	0	0.000122387	0	2.23E-06	0.000271213	0	0	k__Bacteria;p__Pseudomonadota;c__Gammaproteobacteria;o__Enterobacterales;f__Enterobacteriaceae;g__Citrobacter;s__uncultured Citrobacter sp.
g__Acinetobacter;s__Acinetobacter parvus	0	0	0	0	0	0	0	0	0.000313698	0	0	0	0	3.55E-06	0	0	0.000286015	0	0	2.59E-05	0	0	k__Bacteria;p__Pseudomonadota;c__Gammaproteobacteria;o__Moraxellales;f__Moraxellaceae;g__Acinetobacter;s__Acinetobacter parvus
g__Sphingomonas;s__Sphingomonas sp. JC676	0	0	0	0.000313615	0	0	0	0	0	0	0	0	0	0	0	0	0	0	0	0	0	0	k__Bacteria;p__Pseudomonadota;c__Alphaproteobacteria;o__Sphingomonadales;f__Sphingomonadaceae;g__Sphingomonas;s__Sphingomonas sp. JC676
g__Pseudomonas;s__Pseudomonas hunanensis	0	0	0	0	0	0	0	0	0	0	0	0	0	0	0	0	0	0	0.000313303	0	0	0	k__Bacteria;p__Pseudomonadota;c__Gammaproteobacteria;o__Pseudomonadales;f__Pseudomonadaceae;g__Pseudomonas;s__Pseudomonas hunanensis
g__Shigella;s__Shigella sonnei	3.12E-05	0.000209809	8.46E-05	5.69E-05	7.20E-05	0.000158334	0.000312111	9.67E-05	2.42E-05	6.60E-05	9.71E-05	5.04E-05	8.45E-05	0	0.000109428	0.000111285	3.09E-06	9.68E-05	1.37E-05	5.12E-06	1.12E-05	3.40E-05	k__Bacteria;p__Pseudomonadota;c__Gammaproteobacteria;o__Enterobacterales;f__Enterobacteriaceae;g__Shigella;s__Shigella sonnei
g__Streptomyces;s__Streptomyces fumigatiscleroticus	0	0	0	0	0	0	0.000303191	0	0	0	0	0	0	0	0	0	0	0	0	0	0	0	k__Bacteria;p__Actinomycetota;c__Actinomycetes;o__Kitasatosporales;f__Streptomycetaceae;g__Streptomyces;s__Streptomyces fumigatiscleroticus
g__Ancylomarina;s__Ancylomarina longa	2.14E-05	2.81E-05	4.33E-05	2.82E-05	7.93E-05	6.52E-05	0.000302394	3.82E-05	1.38E-05	1.23E-05	5.15E-05	5.82E-05	6.51E-05	0	3.75E-05	0.000102464	6.17E-07	3.50E-05	3.52E-06	2.85E-06	1.72E-05	2.96E-05	k__Bacteria;p__Bacteroidota;c__Bacteroidia;o__Marinilabiliales;f__Marinifilaceae;g__Ancylomarina;s__Ancylomarina longa
g__Corynebacterium;s__Corynebacterium pseudogenitalium	1.37E-05	1.56E-05	2.03E-06	1.02E-05	6.16E-05	0	0	0	3.68E-07	3.07E-06	0	1.63E-06	1.79E-05	0	0.00030039	0	0	0	2.01E-06	1.69E-07	0	5.10E-07	k__Bacteria;p__Actinomycetota;c__Actinomycetes;o__Mycobacteriales;f__Corynebacteriaceae;g__Corynebacterium;s__Corynebacterium pseudogenitalium
g__Enterobacter;s__Enterobacter cloacae complex sp. 4DZ3-28B	0	0	0	0	0	0	0.000299978	0	0	0	0	0	0	0	0	0	0	0	0	0	0	0	k__Bacteria;p__Pseudomonadota;c__Gammaproteobacteria;o__Enterobacterales;f__Enterobacteriaceae;g__Enterobacter;s__Enterobacter cloacae complex sp. 4DZ3-28B
g__Corynebacterium;s__Corynebacterium sp. HMSC071F07	1.95E-06	1.05E-05	0	5.45E-06	1.61E-05	0	0	0	0	2.37E-05	0	4.20E-06	0	0	0.000293756	0	0	4.09E-06	2.49E-07	0	0	0	k__Bacteria;p__Actinomycetota;c__Actinomycetes;o__Mycobacteriales;f__Corynebacteriaceae;g__Corynebacterium;s__Corynebacterium sp. HMSC071F07
g__Pseudomonas;s__Pseudomonas sp. PS01297	0	0	0	0	0	0	0	0	1.29E-05	0	0	0	0	2.00E-06	0	0	7.86E-06	0	0	0.000291809	0	0	k__Bacteria;p__Pseudomonadota;c__Gammaproteobacteria;o__Pseudomonadales;f__Pseudomonadaceae;g__Pseudomonas;s__Pseudomonas sp. PS01297
g__Rhizorhabdus;s__Rhizorhabdus dicambivorans	0	0	0	0.000290579	0	0	0	0	0	0	0	0	0	0	0	0	0	0	0	0	0	0	k__Bacteria;p__Pseudomonadota;c__Alphaproteobacteria;o__Sphingomonadales;f__Sphingomonadaceae;g__Rhizorhabdus;s__Rhizorhabdus dicambivorans
g__Pseudomonas;s__Pseudomonas sp. TJI-51	0	0	0	0	0	0	0	0	0	0	0	0	0	0	0	0	0	0	0.000288972	0	0	0	k__Bacteria;p__Pseudomonadota;c__Gammaproteobacteria;o__Pseudomonadales;f__Pseudomonadaceae;g__Pseudomonas;s__Pseudomonas sp. TJI-51
g__Pannonibacter;s__Pannonibacter carbonis	0	0	0	0.000288247	0	0	0	0	0	0	0	0	0	0	0	0	0	0	0	0	0	0	k__Bacteria;p__Pseudomonadota;c__Alphaproteobacteria;o__Hyphomicrobiales;f__Stappiaceae;g__Pannonibacter;s__Pannonibacter carbonis
g__Phenylobacterium;s__Phenylobacterium sp.	0	0	0	0.000285157	0	0	0	0	0	0	0	0	0	0	0	0	0	0	0	0	0	0	k__Bacteria;p__Pseudomonadota;c__Alphaproteobacteria;o__Caulobacterales;f__Caulobacteraceae;g__Phenylobacterium;s__Phenylobacterium sp.
g__Serratia;s__Serratia sp. NGAS9	0	0	0	0	0	0	0	0	0	0	0	0	0	0	0	0	0	0	3.76E-06	0	0.000273377	0.00028453	k__Bacteria;p__Pseudomonadota;c__Gammaproteobacteria;o__Enterobacterales;f__Yersiniaceae;g__Serratia;s__Serratia sp. NGAS9
g__Corynebacterium;s__Corynebacterium parakroppenstedtii	1.18E-05	3.89E-05	7.17E-06	3.05E-06	6.47E-05	0	0	0	0	3.01E-06	0	0	0	0	0.000280152	0	0	1.07E-06	3.35E-06	0	0	0	k__Bacteria;p__Actinomycetota;c__Actinomycetes;o__Mycobacteriales;f__Corynebacteriaceae;g__Corynebacterium;s__Corynebacterium parakroppenstedtii
g__Citrobacter;s__Citrobacter werkmanii	0	0	0	0	0	0	0	0	0.000110981	3.14E-06	1.93E-05	0	0	0.000279872	0	0	0.000155325	0	0	0.000242788	0	0	k__Bacteria;p__Pseudomonadota;c__Gammaproteobacteria;o__Enterobacterales;f__Enterobacteriaceae;g__Citrobacter;s__Citrobacter werkmanii
g__Pseudomonas;s__Pseudomonas sp. NEEL19	0	0	0	0	0	0	0	0	0	0	0	0	0	0	0	0	0	0	0.000274814	0	0	0	k__Bacteria;p__Pseudomonadota;c__Gammaproteobacteria;o__Pseudomonadales;f__Pseudomonadaceae;g__Pseudomonas;s__Pseudomonas sp. NEEL19
g__Unclassified;s__methanotrophic bacterial endosymbiont of Bathymodiolus sp.	4.66E-05	9.19E-05	0.000127826	0.000175913	0.000248337	0.000152064	0.000272081	0.000178485	1.82E-05	5.22E-05	0.000185386	0.000202088	0.000150455	0	7.05E-05	0.000117675	2.26E-06	4.35E-05	1.47E-05	3.81E-06	2.65E-05	5.81E-05	k__Bacteria;p__Pseudomonadota;c__Gammaproteobacteria;o__Unclassified;f__Unclassified;g__Unclassified;s__methanotrophic bacterial endosymbiont of Bathymodiolus sp.
g__Alloscardovia;s__Alloscardovia omnicolens	0	0	0	0	0	0	0	0	0	0.000270526	0	0	0	0	0	0	0	0	0	0	0	0	k__Bacteria;p__Actinomycetota;c__Actinomycetes;o__Bifidobacteriales;f__Bifidobacteriaceae;g__Alloscardovia;s__Alloscardovia omnicolens
g__Enterobacter;s__Enterobacter cloacae	0	0	0	0	0	0	0	0	0.000207092	6.77E-07	1.13E-05	0	0	0.000221838	0	0	0.000270335	0	0	0.000179594	0	0	k__Bacteria;p__Pseudomonadota;c__Gammaproteobacteria;o__Enterobacterales;f__Enterobacteriaceae;g__Enterobacter;s__Enterobacter cloacae
g__Staphylococcus;s__Staphylococcus pseudintermedius	2.78E-05	0.00021201	7.56E-05	0.000116778	8.79E-05	0.000193812	0.000267281	0.000181755	2.01E-05	5.32E-05	8.93E-05	5.02E-05	6.33E-05	0	9.14E-05	0.000111525	2.08E-06	4.27E-05	6.85E-06	2.53E-06	2.14E-05	4.88E-05	k__Bacteria;p__Bacillota;c__Bacilli;o__Bacillales;f__Staphylococcaceae;g__Staphylococcus;s__Staphylococcus pseudintermedius
g__Prevotella;s__Prevotella corporis	5.78E-06	1.89E-06	0	0	0	0	0	0	0	6.91E-05	0	2.58E-06	0	0	0.000264607	0	0	0	0	0	0	0	k__Bacteria;p__Bacteroidota;c__Bacteroidia;o__Bacteroidales;f__Prevotellaceae;g__Prevotella;s__Prevotella corporis
g__Staphylococcus;s__Staphylococcus simulans	3.50E-05	0.000225235	9.26E-05	0.000158241	0.000204429	0.000262236	0.000223881	0.000180472	2.40E-05	5.95E-05	0.000164724	0.000143852	0.000159358	0	0.000122111	0.000126096	2.59E-06	7.20E-05	1.32E-05	2.13E-06	4.00E-05	4.62E-05	k__Bacteria;p__Bacillota;c__Bacilli;o__Bacillales;f__Staphylococcaceae;g__Staphylococcus;s__Staphylococcus simulans
g__Unclassified;s__Human endogenous retrovirus W	4.72E-05	0.000155122	0.000107981	0.000108388	0.000133383	0.000260212	0.000134518	0.000169079	1.76E-05	1.60E-05	0.000120171	0.00010471	0.000155433	0	7.78E-05	0.000116158	1.56E-06	6.92E-05	1.66E-05	3.69E-06	3.26E-05	3.82E-05	k__Viruses;p__Artverviricota;c__Revtraviricetes;o__Ortervirales;f__Retroviridae;g__Unclassified;s__Human endogenous retrovirus W
g__Klebsiella;s__Klebsiella sp. LTGPAF-6F	0	0	0	0	0	0	0	0	6.39E-05	2.88E-06	1.51E-06	0	0	0.000258124	0	0	7.08E-05	0	0	0.000210947	0	0	k__Bacteria;p__Pseudomonadota;c__Gammaproteobacteria;o__Enterobacterales;f__Enterobacteriaceae;g__Klebsiella;s__Klebsiella sp. LTGPAF-6F
g__Acinetobacter;s__Acinetobacter pittii	6.65E-06	2.95E-05	2.58E-05	1.75E-05	8.75E-06	2.49E-05	6.31E-06	2.02E-05	0.000257407	5.33E-06	1.25E-05	1.42E-05	1.71E-05	2.79E-06	1.05E-05	1.50E-05	0.000237395	1.12E-05	2.12E-06	3.14E-05	2.40E-06	1.12E-05	k__Bacteria;p__Pseudomonadota;c__Gammaproteobacteria;o__Moraxellales;f__Moraxellaceae;g__Acinetobacter;s__Acinetobacter pittii
g__Paenarthrobacter;s__Paenarthrobacter nicotinovorans	0	0	0	0	0	0	0.000251615	0	0	0	0	0	0	0	0	0	0	0	0	0	0	0	k__Bacteria;p__Actinomycetota;c__Actinomycetes;o__Micrococcales;f__Micrococcaceae;g__Paenarthrobacter;s__Paenarthrobacter nicotinovorans
g__Sphingorhabdus;s__Sphingorhabdus sp.	0	0	0	0.000251223	0	0	0	0	0	0	0	0	0	0	0	0	0	0	0	0	0	0	k__Bacteria;p__Pseudomonadota;c__Alphaproteobacteria;o__Sphingomonadales;f__Sphingomonadaceae;g__Sphingorhabdus;s__Sphingorhabdus sp.
g__Zongyanglinia;s__Zongyanglinia marina	0	0	0	0	0	0	0.000249623	0	0	0	0	0	0	0	0	0	0	0	0	0	0	0	k__Bacteria;p__Pseudomonadota;c__Alphaproteobacteria;o__Rhodobacterales;f__Paracoccaceae;g__Zongyanglinia;s__Zongyanglinia marina
g__Haemophilus;s__Haemophilus aegyptius	0	0	0	0	0	0	0	0	0	0	0	0	0	0	0	0	0	0	3.16E-07	0	0.000249519	0.000183596	k__Bacteria;p__Pseudomonadota;c__Gammaproteobacteria;o__Pasteurellales;f__Pasteurellaceae;g__Haemophilus;s__Haemophilus aegyptius
g__Unclassified;s__Spirochaetia bacterium	4.70E-05	0.000246724	9.81E-05	0.000122745	0.000183902	0.00013385	0.000153998	0.000160624	3.72E-05	5.62E-05	0.000169549	0.000125479	0.000177691	0	7.91E-05	0.000144447	3.20E-06	5.26E-05	1.23E-05	4.61E-06	2.23E-05	5.68E-05	k__Bacteria;p__Spirochaetota;c__Spirochaetia;o__Unclassified;f__Unclassified;g__Unclassified;s__Spirochaetia bacterium
g__Pseudomonas;s__Pseudomonas sp. 43(2021)	2.27E-05	0.00015991	8.17E-05	0.000113309	0.000171686	0.000170616	0.000245045	0.000143898	1.53E-05	7.30E-05	0.000102247	0.000132176	0.000101595	0	7.99E-05	8.02E-05	4.55E-06	8.57E-05	1.53E-05	6.78E-06	1.94E-05	3.08E-05	k__Bacteria;p__Pseudomonadota;c__Gammaproteobacteria;o__Pseudomonadales;f__Pseudomonadaceae;g__Pseudomonas;s__Pseudomonas sp. 43(2021)
g__Pseudomonas;s__Pseudomonas sp. KU43P	0	0	0	0	0	0	0	0	0	0	0	0	0	5.51E-07	0	0	2.04E-07	0	0.000244938	2.16E-07	0	0	k__Bacteria;p__Pseudomonadota;c__Gammaproteobacteria;o__Pseudomonadales;f__Pseudomonadaceae;g__Pseudomonas;s__Pseudomonas sp. KU43P
g__Hoylesella;s__Hoylesella timonensis	0	1.81E-05	0	0	0	0	0	0	0	9.26E-05	0	0	0	0	0.000244267	0	0	0	0	0	0	0	k__Bacteria;p__Bacteroidota;c__Bacteroidia;o__Bacteroidales;f__Prevotellaceae;g__Hoylesella;s__Hoylesella timonensis
g__Protofrankia;s__Candidatus Protofrankia datiscae	0	0	0	0	0	0	0.000242765	0	0	0	0	0	0	0	0	0	0	3.46E-07	0	0	0	0	k__Bacteria;p__Actinomycetota;c__Actinomycetes;o__Frankiales;f__Frankiaceae;g__Protofrankia;s__Candidatus Protofrankia datiscae
g__Bacillus;s__Bacillus altitudinis	6.12E-05	0.000159208	7.84E-05	0.000192448	0.000238546	0.000200203	0.000231117	0.000204171	2.98E-05	5.06E-05	9.18E-05	0.000153627	0.000124155	0	6.67E-05	0.000105694	1.88E-06	5.25E-05	9.35E-06	3.46E-06	2.98E-05	5.23E-05	k__Bacteria;p__Bacillota;c__Bacilli;o__Bacillales;f__Bacillaceae;g__Bacillus;s__Bacillus altitudinis
g__Leptospira;s__Leptospira borgpetersenii	3.15E-05	0.000237675	0.000111684	0.000113575	0.000112172	0.000130619	0.000202368	0.000166569	2.04E-05	4.48E-05	8.75E-05	9.43E-05	0.000113578	0	2.23E-05	9.85E-05	1.27E-06	2.40E-05	1.11E-05	2.97E-06	2.69E-05	2.20E-05	k__Bacteria;p__Spirochaetota;c__Spirochaetia;o__Leptospirales;f__Leptospiraceae;g__Leptospira;s__Leptospira borgpetersenii
g__Neisseria;s__Neisseria elongata	0	0	0	0	0	0	0	0	0	0	0	0	0	0	0	0	0	0	3.66E-07	0	0.000237228	0.000140758	k__Bacteria;p__Pseudomonadota;c__Betaproteobacteria;o__Neisseriales;f__Neisseriaceae;g__Neisseria;s__Neisseria elongata
g__Unclassified;s__Alphaproteobacteria bacterium	0	0	0	0.00023679	0	0	0	0	0	0	0	0	0	0	0	0	0	0	0	0	0	0	k__Bacteria;p__Pseudomonadota;c__Alphaproteobacteria;o__Unclassified;f__Unclassified;g__Unclassified;s__Alphaproteobacteria bacterium
g__Haemophilus;s__Haemophilus quentini	0	0	0	0	0	0	0	0	0	0	0	0	0	0	0	0	0	0	3.10E-07	0	0.000234281	0.000157405	k__Bacteria;p__Pseudomonadota;c__Gammaproteobacteria;o__Pasteurellales;f__Pasteurellaceae;g__Haemophilus;s__Haemophilus quentini
g__Corynebacterium;s__Corynebacterium sp. HMSC06G04	0	3.31E-06	0	0	0	0	0	0	0	2.95E-06	0	0	0	0	0.00023394	0	0	2.19E-06	0	7.16E-08	0	0	k__Bacteria;p__Actinomycetota;c__Actinomycetes;o__Mycobacteriales;f__Corynebacteriaceae;g__Corynebacterium;s__Corynebacterium sp. HMSC06G04
g__Hanseniaspora;s__Hanseniaspora uvarum	3.22E-05	0.000180248	0.000166708	0.000170455	0.000159947	0.000209505	0.00016328	0.000233526	1.88E-05	5.38E-05	0.000106086	0.000131058	0.000232244	0	0.000117347	0.000106529	3.86E-06	8.55E-05	1.01E-05	1.39E-06	2.21E-05	6.18E-05	k__Eukaryota;p__Ascomycota;c__Saccharomycetes;o__Saccharomycetales;f__Saccharomycodaceae;g__Hanseniaspora;s__Hanseniaspora uvarum
g__Vibrio;s__Vibrio ouci	0	0	0	0	0	0	0.000230478	0	0	0	0	0	0	0	0	0	0	0	0	0	0	0	k__Bacteria;p__Pseudomonadota;c__Gammaproteobacteria;o__Vibrionales;f__Vibrionaceae;g__Vibrio;s__Vibrio ouci
g__Moraxella;s__Moraxella sp.	0	0	0	0	0	0	0	0	0	0	0	0	0	0	0	0	0	0	1.65E-07	0	0.000228806	0.000161564	k__Bacteria;p__Pseudomonadota;c__Gammaproteobacteria;o__Moraxellales;f__Moraxellaceae;g__Moraxella;s__Moraxella sp.
g__Hephaestia;s__Hephaestia caeni	0	0	0	0.000226265	0	0	0	0	0	0	0	0	0	0	0	0	0	0	0	0	0	0	k__Bacteria;p__Pseudomonadota;c__Alphaproteobacteria;o__Sphingomonadales;f__Sphingomonadaceae;g__Hephaestia;s__Hephaestia caeni
g__Sphingobium;s__Sphingobium sp. B12D2B	0	0	0	0.000223412	0	0	0	0	0	0	0	0	0	0	0	0	0	0	0	0	0	0	k__Bacteria;p__Pseudomonadota;c__Alphaproteobacteria;o__Sphingomonadales;f__Sphingomonadaceae;g__Sphingobium;s__Sphingobium sp. B12D2B
g__Acinetobacter;s__Acinetobacter haemolyticus	0	0	0	0	0	0	0	0	0.00021255	0	0	0	0	3.31E-06	0	0	0.000222591	0	0	3.18E-05	0	0	k__Bacteria;p__Pseudomonadota;c__Gammaproteobacteria;o__Moraxellales;f__Moraxellaceae;g__Acinetobacter;s__Acinetobacter haemolyticus
g__Enterobacter;s__Enterobacter sp. SORGH_AS_0287	0	0	0	0	0	0	0	0	0.00018051	0	0	0	0	2.08E-05	0	0	0.000222392	0	0	3.06E-05	0	0	k__Bacteria;p__Pseudomonadota;c__Gammaproteobacteria;o__Enterobacterales;f__Enterobacteriaceae;g__Enterobacter;s__Enterobacter sp. SORGH_AS_0287
g__Chlamydia;s__Chlamydia psittaci	2.97E-05	0.000110416	0.000136109	8.82E-05	0.000143363	0.000154992	0.000150049	0.000220751	2.02E-05	7.46E-05	8.36E-05	0.000147865	0.000112364	0	9.74E-05	0.00010245	7.84E-07	6.75E-05	1.01E-05	1.40E-06	2.56E-05	6.21E-05	k__Bacteria;p__Chlamydiota;c__Chlamydiia;o__Chlamydiales;f__Chlamydiaceae;g__Chlamydia;s__Chlamydia psittaci
g__Paenibacillus;s__Paenibacillus amylolyticus	3.43E-05	0.000218514	6.29E-05	0.000163798	0.000120902	0.000147651	0.000190067	0.000198505	1.47E-05	4.50E-05	0.000126504	7.93E-05	0.000113065	0	7.04E-05	0.000109771	1.58E-06	6.41E-05	8.61E-06	1.90E-06	3.03E-05	6.83E-05	k__Bacteria;p__Bacillota;c__Bacilli;o__Bacillales;f__Paenibacillaceae;g__Paenibacillus;s__Paenibacillus amylolyticus
g__Pseudomonas;s__Pseudomonas monteilii	0	0	0	0	0	0	0	0	0	0	0	0	0	2.60E-06	0	0	1.52E-07	0	0.000217805	3.71E-06	0	0	k__Bacteria;p__Pseudomonadota;c__Gammaproteobacteria;o__Pseudomonadales;f__Pseudomonadaceae;g__Pseudomonas;s__Pseudomonas monteilii
g__Haemophilus;s__Haemophilus sp. CCUG 60358	0	0	0	0	0	0	0	0	0	0	0	0	0	0	0	0	0	0	0	0	0.000217302	0.000158037	k__Bacteria;p__Pseudomonadota;c__Gammaproteobacteria;o__Pasteurellales;f__Pasteurellaceae;g__Haemophilus;s__Haemophilus sp. CCUG 60358
g__Klebsiella;s__Klebsiella variicola	0	0	0	0	0	0	0	0	3.55E-05	0	3.48E-06	0	0	0.000216722	0	0	3.38E-05	0	0	0.000154084	0	0	k__Bacteria;p__Pseudomonadota;c__Gammaproteobacteria;o__Enterobacterales;f__Enterobacteriaceae;g__Klebsiella;s__Klebsiella variicola
g__Haemophilus;s__Haemophilus sp. HMSC061E01	0	0	0	0	0	0	0	0	0	0	0	0	0	0	0	0	0	0	0	0	0.000215039	0.000150865	k__Bacteria;p__Pseudomonadota;c__Gammaproteobacteria;o__Pasteurellales;f__Pasteurellaceae;g__Haemophilus;s__Haemophilus sp. HMSC061E01
g__Sphingomonas;s__Sphingomonas sp. ERG5	0	0	0	0.000213172	0	0	0	0	0	0	0	0	0	0	0	0	0	0	0	0	0	0	k__Bacteria;p__Pseudomonadota;c__Alphaproteobacteria;o__Sphingomonadales;f__Sphingomonadaceae;g__Sphingomonas;s__Sphingomonas sp. ERG5
g__Corynebacterium;s__Corynebacterium diphtheriae	2.73E-05	0.000162866	0.000100436	0.000146798	0.000161817	0.000119742	0.00017253	0.000131068	2.05E-05	4.60E-05	7.75E-05	0.000138416	0.000107546	0	0.000211265	9.53E-05	1.39E-06	3.09E-05	6.45E-06	1.58E-06	1.69E-05	4.67E-05	k__Bacteria;p__Actinomycetota;c__Actinomycetes;o__Mycobacteriales;f__Corynebacteriaceae;g__Corynebacterium;s__Corynebacterium diphtheriae
g__Haemophilus;s__Haemophilus parainfluenzae	0	0	0	0	0	0	0	0	0	0	0	0	0	0	0	0	0	0	5.39E-07	0	0.000207191	0.000149984	k__Bacteria;p__Pseudomonadota;c__Gammaproteobacteria;o__Pasteurellales;f__Pasteurellaceae;g__Haemophilus;s__Haemophilus parainfluenzae
g__Serratia;s__Serratia ureilytica	0.000145424	0	0	0	0	0	0	0	1.94E-05	3.43E-06	0	0	0	0.00010151	0	0	1.87E-05	0	2.18E-05	8.13E-05	0.000141171	0.000206477	k__Bacteria;p__Pseudomonadota;c__Gammaproteobacteria;o__Enterobacterales;f__Yersiniaceae;g__Serratia;s__Serratia ureilytica
g__Prevotella;s__Prevotella intermedia	0	1.79E-06	0	0	0	0	0	0	0	3.41E-05	0	1.08E-06	0	0	0.000205517	0	0	0	0	0	0	0	k__Bacteria;p__Bacteroidota;c__Bacteroidia;o__Bacteroidales;f__Prevotellaceae;g__Prevotella;s__Prevotella intermedia
g__Pseudomonas;s__Pseudomonas sp. NBRC 111127	0	0	0	0	0	0	0	0	0	0	0	0	0	0	0	0	0	0	0.00020476	0	0	0	k__Bacteria;p__Pseudomonadota;c__Gammaproteobacteria;o__Pseudomonadales;f__Pseudomonadaceae;g__Pseudomonas;s__Pseudomonas sp. NBRC 111127
g__Lentibacillus;s__Lentibacillus lipolyticus	2.65E-05	0.000204603	9.87E-05	0.000111676	0.000125119	0.000160588	0.000161734	0.000155869	2.06E-05	3.87E-05	0.000143774	0.000137645	0.000137502	0	9.54E-05	0.000149763	1.93E-06	6.20E-05	9.54E-06	1.55E-06	2.50E-05	2.86E-05	k__Bacteria;p__Bacillota;c__Bacilli;o__Bacillales;f__Bacillaceae;g__Lentibacillus;s__Lentibacillus lipolyticus
g__Pseudomonas;s__Pseudomonas sp. JV551A1	0	0	0	0	0	0	0	0	4.17E-07	0	0	0	0	4.19E-07	0	0	0	0	0.000204216	4.91E-07	0	0	k__Bacteria;p__Pseudomonadota;c__Gammaproteobacteria;o__Pseudomonadales;f__Pseudomonadaceae;g__Pseudomonas;s__Pseudomonas sp. JV551A1
g__Acidiplasma;s__Acidiplasma cupricumulans	2.15E-05	8.86E-05	4.78E-05	0	0.000101377	6.70E-05	0.000203315	0.000109831	1.41E-05	3.58E-05	0.000123511	4.32E-05	7.51E-05	0	4.35E-05	8.23E-05	1.00E-06	4.96E-05	8.38E-06	2.78E-07	1.45E-05	3.76E-05	k__Archaea;p__Candidatus Thermoplasmatota;c__Thermoplasmata;o__Thermoplasmatales;f__Ferroplasmaceae;g__Acidiplasma;s__Acidiplasma cupricumulans
g__Novosphingobium;s__Novosphingobium sp.	0	0	0	0.000201873	0	0	0	0	0	0	0	0	0	0	0	0	0	0	0	0	0	0	k__Bacteria;p__Pseudomonadota;c__Alphaproteobacteria;o__Sphingomonadales;f__Sphingomonadaceae;g__Novosphingobium;s__Novosphingobium sp.
g__Ocetevirus;s__Ocetevirus paratemnopterygis	1.75E-05	0.000201619	5.36E-05	0.000103732	0.000127014	0.000123715	9.80E-05	7.97E-05	1.30E-05	2.76E-05	4.18E-05	7.14E-05	9.78E-05	0	3.48E-05	0.000106912	8.58E-07	4.49E-05	1.00E-05	1.49E-06	2.46E-05	5.25E-05	k__Viruses;p__Negarnaviricota;c__Ellioviricetes;o__Bunyavirales;f__Nairoviridae;g__Ocetevirus;s__Ocetevirus paratemnopterygis
g__Corynebacterium;s__Corynebacterium sp. HMSC08C04	0	0	0	4.27E-06	1.29E-05	0	0	0	0	5.83E-06	0	0	0	0	0.000200687	0	0	5.24E-07	0	0	0	0	k__Bacteria;p__Actinomycetota;c__Actinomycetes;o__Mycobacteriales;f__Corynebacteriaceae;g__Corynebacterium;s__Corynebacterium sp. HMSC08C04
g__Serratia;s__Serratia liquefaciens	0	0	0	0	0	0	0	0	0	0	0	0	0	0	0	0	0	0	1.36E-06	0	0.000168216	0.000199705	k__Bacteria;p__Pseudomonadota;c__Gammaproteobacteria;o__Enterobacterales;f__Yersiniaceae;g__Serratia;s__Serratia liquefaciens
g__Agitococcus;s__uncultured Agitococcus sp.	0	0	0	3.10E-06	0	0	9.36E-05	4.60E-06	1.71E-05	9.59E-05	9.60E-05	4.71E-06	2.70E-05	0	0.000195991	2.63E-06	1.52E-06	3.71E-05	9.37E-07	1.31E-05	0	0	k__Bacteria;p__Pseudomonadota;c__Gammaproteobacteria;o__Moraxellales;f__Moraxellaceae;g__Agitococcus;s__uncultured Agitococcus sp.
g__Pseudomonas;s__Pseudomonas fluorescens	2.07E-06	0	1.03E-05	8.15E-06	8.15E-06	4.63E-06	6.05E-05	2.82E-05	9.19E-06	8.27E-07	2.62E-05	0	1.60E-05	6.30E-06	3.50E-06	6.99E-06	4.63E-06	1.49E-06	3.14E-05	0.000195653	2.98E-06	8.91E-06	k__Bacteria;p__Pseudomonadota;c__Gammaproteobacteria;o__Pseudomonadales;f__Pseudomonadaceae;g__Pseudomonas;s__Pseudomonas fluorescens
g__Sphingomonas;s__Sphingomonas donggukensis	0	0	0	0.000194877	0	0	0	0	0	0	0	0	0	0	0	0	0	0	0	0	0	0	k__Bacteria;p__Pseudomonadota;c__Alphaproteobacteria;o__Sphingomonadales;f__Sphingomonadaceae;g__Sphingomonas;s__Sphingomonas donggukensis
g__Aeromonas;s__Aeromonas caviae	0	0	0	0	0	0	0	0	5.78E-05	2.65E-06	4.65E-06	3.52E-06	0	0.000192548	0	0	0.000113977	0	0.000147492	0.000148857	0	0	k__Bacteria;p__Pseudomonadota;c__Gammaproteobacteria;o__Aeromonadales;f__Aeromonadaceae;g__Aeromonas;s__Aeromonas caviae
g__Sphingomonas;s__Sphingomonas sp. AR_OL41	0	0	0	0.000191645	0	0	0	0	0	0	0	0	0	0	0	0	0	0	0	0	0	0	k__Bacteria;p__Pseudomonadota;c__Alphaproteobacteria;o__Sphingomonadales;f__Sphingomonadaceae;g__Sphingomonas;s__Sphingomonas sp. AR_OL41
g__Pseudomonas;s__Pseudomonas sp. SG-MS2	0	0	0	0	0	0	0	0	0	0	0	0	0	0	0	0	0	0	0.000190985	0	0	0	k__Bacteria;p__Pseudomonadota;c__Gammaproteobacteria;o__Pseudomonadales;f__Pseudomonadaceae;g__Pseudomonas;s__Pseudomonas sp. SG-MS2
g__Acinetobacter;s__Acinetobacter sp. P8-3-8	0	0	0	0	0	0	0	0	0.000149388	0	0	0	0	0	0	0	0.000190278	0	0	9.28E-06	0	0	k__Bacteria;p__Pseudomonadota;c__Gammaproteobacteria;o__Moraxellales;f__Moraxellaceae;g__Acinetobacter;s__Acinetobacter sp. P8-3-8
g__Halomonas;s__Halomonas heilongjiangensis	0	0	0	0	0	0	0.000189308	0	0	0	0	0	0	0	0	0	0	0	0	0	0	0	k__Bacteria;p__Pseudomonadota;c__Gammaproteobacteria;o__Oceanospirillales;f__Halomonadaceae;g__Halomonas;s__Halomonas heilongjiangensis
g__Unclassified;s__Sphingosinicellaceae bacterium	0	0	0	0.000188906	0	0	0	0	0	0	0	0	0	0	0	0	0	0	0	0	0	0	k__Bacteria;p__Pseudomonadota;c__Alphaproteobacteria;o__Sphingomonadales;f__Sphingosinicellaceae;g__Unclassified;s__Sphingosinicellaceae bacterium
g__Sphingomonas;s__uncultured Sphingomonas sp.	0	0	0	0.000183793	0	0	0	0	0	0	0	0	0	0	0	0	0	0	0	0	0	0	k__Bacteria;p__Pseudomonadota;c__Alphaproteobacteria;o__Sphingomonadales;f__Sphingomonadaceae;g__Sphingomonas;s__uncultured Sphingomonas sp.
g__Aggregatibacter;s__Aggregatibacter segnis	0	0	0	0	0	0	0	0	0	0	0	0	0	0	0	0	0	0	2.20E-07	0	0.000182605	0.000130534	k__Bacteria;p__Pseudomonadota;c__Gammaproteobacteria;o__Pasteurellales;f__Pasteurellaceae;g__Aggregatibacter;s__Aggregatibacter segnis
g__Pseudalkalibacillus;s__Pseudalkalibacillus hwajinpoensis	2.47E-05	7.81E-05	2.77E-05	0.000100428	0.000143339	0.000112892	0.000181551	0.000109356	1.41E-05	6.59E-05	8.47E-05	7.61E-05	0.000142843	0	8.75E-05	7.52E-05	1.91E-06	5.09E-05	6.80E-06	3.60E-06	1.61E-05	3.73E-05	k__Bacteria;p__Bacillota;c__Bacilli;o__Bacillales;f__Bacillaceae;g__Pseudalkalibacillus;s__Pseudalkalibacillus hwajinpoensis
g__Serratia;s__Serratia plymuthica	0	0	0	0	0	0	0	0	0	0	0	0	0	0	0	0	0	0	3.94E-06	0	0.000180418	0.000152692	k__Bacteria;p__Pseudomonadota;c__Gammaproteobacteria;o__Enterobacterales;f__Yersiniaceae;g__Serratia;s__Serratia plymuthica
g__Klebsiella;s__Klebsiella sp. OBRC7	0	0	0	0	0	0	0	0	3.28E-05	0	0	4.27E-06	0	0.000180029	0	0	4.55E-05	0	0	0.000124662	0	0	k__Bacteria;p__Pseudomonadota;c__Gammaproteobacteria;o__Enterobacterales;f__Enterobacteriaceae;g__Klebsiella;s__Klebsiella sp. OBRC7
g__Erythrobacter;s__Erythrobacter donghaensis	0	0	0	0.000178584	0	0	0	0	0	0	0	0	0	0	0	0	0	0	0	0	0	0	k__Bacteria;p__Pseudomonadota;c__Alphaproteobacteria;o__Sphingomonadales;f__Erythrobacteraceae;g__Erythrobacter;s__Erythrobacter donghaensis
g__Sphingobium;s__Sphingobium sp. EM0848	0	0	0	0.000177627	0	0	0	0	0	0	0	0	0	0	0	0	0	0	0	0	0	0	k__Bacteria;p__Pseudomonadota;c__Alphaproteobacteria;o__Sphingomonadales;f__Sphingomonadaceae;g__Sphingobium;s__Sphingobium sp. EM0848
g__Sphingomonas;s__Sphingomonas sp. 28-62-11	0	0	0	0.000177534	0	0	0	0	0	0	0	0	0	0	0	0	0	0	0	0	0	0	k__Bacteria;p__Pseudomonadota;c__Alphaproteobacteria;o__Sphingomonadales;f__Sphingomonadaceae;g__Sphingomonas;s__Sphingomonas sp. 28-62-11
g__Ligilactobacillus;s__Ligilactobacillus ruminis	0	0	5.94E-06	0	0	0	0	0	0	0	0	0	0	0	0	0	0	0.000176995	2.05E-06	1.91E-07	0	0	k__Bacteria;p__Bacillota;c__Bacilli;o__Lactobacillales;f__Lactobacillaceae;g__Ligilactobacillus;s__Ligilactobacillus ruminis
g__Streptococcus;s__Streptococcus mitis	2.60E-05	9.05E-05	7.53E-05	3.76E-05	0.000110265	4.57E-05	0.000145147	0.000154297	1.31E-05	4.60E-05	7.39E-05	9.95E-05	0.000176954	0	4.59E-05	4.62E-05	1.28E-05	5.93E-05	7.83E-06	3.01E-06	2.89E-05	3.23E-05	k__Bacteria;p__Bacillota;c__Bacilli;o__Lactobacillales;f__Streptococcaceae;g__Streptococcus;s__Streptococcus mitis
g__Cutibacterium;s__Cutibacterium acnes	6.82E-06	0	0	0	2.76E-05	3.52E-06	0	0	0	0	0	0	0	0	0.000175697	0	0	0	2.35E-06	0	0	0	k__Bacteria;p__Actinomycetota;c__Actinomycetes;o__Propionibacteriales;f__Propionibacteriaceae;g__Cutibacterium;s__Cutibacterium acnes
g__Novosphingobium;s__Novosphingobium sp. TCA1	0	0	0	0.000175174	0	0	0	0	0	0	0	0	0	0	0	0	0	0	0	0	0	0	k__Bacteria;p__Pseudomonadota;c__Alphaproteobacteria;o__Sphingomonadales;f__Sphingomonadaceae;g__Novosphingobium;s__Novosphingobium sp. TCA1
g__Paenibacillus;s__Paenibacillus odorifer	2.34E-05	0.000174241	0.000124649	0.000126492	0.000102254	0.000126983	0.000160112	0.000120443	2.22E-05	4.17E-05	8.83E-05	0.000119441	0.000137576	0	8.41E-05	9.65E-05	1.42E-06	4.34E-05	8.77E-06	2.15E-06	1.81E-05	4.92E-05	k__Bacteria;p__Bacillota;c__Bacilli;o__Bacillales;f__Paenibacillaceae;g__Paenibacillus;s__Paenibacillus odorifer
g__Pseudomonas;s__Pseudomonas sp. CCC3.2	2.83E-05	0.000158667	0.000110522	9.07E-05	0.000159161	0.00017298	0.000151708	9.68E-05	1.28E-05	6.83E-05	6.91E-05	0.000121067	9.69E-05	0	7.87E-05	9.78E-05	1.41E-06	5.96E-05	1.85E-05	1.96E-06	3.34E-05	4.67E-05	k__Bacteria;p__Pseudomonadota;c__Gammaproteobacteria;o__Pseudomonadales;f__Pseudomonadaceae;g__Pseudomonas;s__Pseudomonas sp. CCC3.2
g__Pseudomonas;s__Pseudomonas fulva	0	0	0	0	0	0	0	0	0	0	0	0	0	6.80E-07	0	0	1.37E-07	0	0.000172511	3.05E-07	0	0	k__Bacteria;p__Pseudomonadota;c__Gammaproteobacteria;o__Pseudomonadales;f__Pseudomonadaceae;g__Pseudomonas;s__Pseudomonas fulva
g__Brevibacterium;s__Brevibacterium otitidis	1.24E-05	0.000172479	5.11E-05	0.000111732	0.000105807	0.000128165	0.000137696	6.70E-05	3.06E-06	3.19E-05	5.02E-05	3.49E-05	5.53E-05	0	4.55E-05	9.59E-05	6.04E-07	2.80E-05	4.49E-06	1.11E-06	1.30E-05	2.19E-05	k__Bacteria;p__Actinomycetota;c__Actinomycetes;o__Micrococcales;f__Brevibacteriaceae;g__Brevibacterium;s__Brevibacterium otitidis
g__Zoogloea;s__Zoogloea oryzae	0	0	0	0	0	0	0.000172065	0	0	0	0	0	0	0	0	0	0	0	0	0	0	0	k__Bacteria;p__Pseudomonadota;c__Betaproteobacteria;o__Rhodocyclales;f__Zoogloeaceae;g__Zoogloea;s__Zoogloea oryzae
g__Campylobacter;s__Campylobacter coli	1.04E-05	0.000140494	7.50E-05	0.000109224	0.000124648	0.000151627	0.000171824	9.15E-05	3.30E-05	3.97E-05	0.00013771	0.000119456	7.61E-05	0	7.56E-05	0.000159464	1.99E-06	4.04E-05	1.50E-05	2.37E-06	2.69E-05	3.72E-05	k__Bacteria;p__Campylobacterota;c__Epsilonproteobacteria;o__Campylobacterales;f__Campylobacteraceae;g__Campylobacter;s__Campylobacter coli
g__Acinetobacter;s__Acinetobacter radioresistens	1.85E-05	6.16E-05	5.15E-05	0.000118629	0.000139859	0.000171476	9.90E-05	5.96E-05	0.000108392	4.00E-05	0.000152605	6.05E-05	4.48E-05	7.92E-07	5.00E-05	4.95E-05	9.30E-05	3.29E-05	7.81E-06	1.41E-05	1.86E-05	4.05E-05	k__Bacteria;p__Pseudomonadota;c__Gammaproteobacteria;o__Moraxellales;f__Moraxellaceae;g__Acinetobacter;s__Acinetobacter radioresistens
g__Corynebacterium;s__Corynebacterium sp. HMSC076D02	0	0	0	0	0	0	0	0	0	7.21E-07	0	0	0	0	0.000170197	0	0	5.15E-06	0	0	0	0	k__Bacteria;p__Actinomycetota;c__Actinomycetes;o__Mycobacteriales;f__Corynebacteriaceae;g__Corynebacterium;s__Corynebacterium sp. HMSC076D02
g__Sphingomonas;s__Sphingomonas sp. CCH10-B3	0	0	0	0.000168827	4.52E-06	0	0	0	0	0	0	0	0	0	0	0	0	0	0	0	0	0	k__Bacteria;p__Pseudomonadota;c__Alphaproteobacteria;o__Sphingomonadales;f__Sphingomonadaceae;g__Sphingomonas;s__Sphingomonas sp. CCH10-B3
g__Agromyces;s__Agromyces flavus	0	0	0	0	0	0	0.000168744	0	0	1.46E-06	0	0	0	0	0	0	0	0	3.47E-07	0	0	0	k__Bacteria;p__Actinomycetota;c__Actinomycetes;o__Micrococcales;f__Microbacteriaceae;g__Agromyces;s__Agromyces flavus
g__Novosphingobium;s__Novosphingobium naphthalenivorans	0	0	0	0.000168496	0	0	0	0	0	0	0	0	0	0	0	0	0	0	0	0	0	0	k__Bacteria;p__Pseudomonadota;c__Alphaproteobacteria;o__Sphingomonadales;f__Sphingomonadaceae;g__Novosphingobium;s__Novosphingobium naphthalenivorans
g__Mycobacterium;s__Mycobacterium sp. 852014-52450_SCH5900713	0	0	0	0	0	0	0.000168088	0	0	0	0	0	0	0	0	0	0	0	0	0	0	0	k__Bacteria;p__Actinomycetota;c__Actinomycetes;o__Mycobacteriales;f__Mycobacteriaceae;g__Mycobacterium;s__Mycobacterium sp. 852014-52450_SCH5900713
g__Enterobacter;s__Enterobacter cloacae complex sp. 2DZ2F16B1	0	0	0	0	0	0	0.00016767	0	0	0	0	0	0	0	0	0	0	0	0	0	0	0	k__Bacteria;p__Pseudomonadota;c__Gammaproteobacteria;o__Enterobacterales;f__Enterobacteriaceae;g__Enterobacter;s__Enterobacter cloacae complex sp. 2DZ2F16B1
g__Actinomyces;s__Actinomyces sp. HMSC064C12	5.50E-07	8.77E-06	0	0	0	0	0	0	0	0.000167552	0	0	0	0	0	0	0	7.95E-07	0	3.83E-06	0	0	k__Bacteria;p__Actinomycetota;c__Actinomycetes;o__Actinomycetales;f__Actinomycetaceae;g__Actinomyces;s__Actinomyces sp. HMSC064C12
g__Chlamydia;s__Chlamydia abortus	3.12E-05	0.000130199	4.02E-05	0.000166276	0.000137207	0.000134738	9.56E-05	0.000119879	1.36E-05	3.86E-05	9.46E-05	5.64E-05	0.000106212	0	5.50E-05	7.97E-05	1.69E-06	4.51E-05	3.56E-06	8.75E-07	2.14E-05	3.08E-05	k__Bacteria;p__Chlamydiota;c__Chlamydiia;o__Chlamydiales;f__Chlamydiaceae;g__Chlamydia;s__Chlamydia abortus
g__Paracoccus;s__Paracoccus marinus	2.15E-05	5.86E-05	6.69E-05	0.000110167	8.35E-05	8.41E-05	0.000136574	0.000165955	8.38E-06	2.76E-05	5.51E-05	5.95E-05	5.61E-05	0	5.64E-05	0.000100084	1.55E-06	3.35E-05	2.32E-06	1.14E-06	1.13E-05	2.48E-05	k__Bacteria;p__Pseudomonadota;c__Alphaproteobacteria;o__Rhodobacterales;f__Paracoccaceae;g__Paracoccus;s__Paracoccus marinus
g__Unclassified;s__Cytophagaceae bacterium	0	0	0	0	0	0	0.000165899	0	0	0	0	0	0	0	0	0	0	0	0	0	0	0	k__Bacteria;p__Bacteroidota;c__Cytophagia;o__Cytophagales;f__Cytophagaceae;g__Unclassified;s__Cytophagaceae bacterium
g__Staphylococcus;s__Staphylococcus epidermidis	1.88E-06	1.01E-05	2.60E-06	1.49E-05	1.36E-05	0	0	2.48E-05	1.14E-06	3.02E-06	3.25E-05	2.06E-05	0	0	0.000165159	6.38E-06	0	1.89E-05	1.37E-05	5.63E-07	0	0	k__Bacteria;p__Bacillota;c__Bacilli;o__Bacillales;f__Staphylococcaceae;g__Staphylococcus;s__Staphylococcus epidermidis
g__Pseudomonas;s__Pseudomonas sp. PGPR81	0	0	0	0	0	0	0	0	0	0	0	0	0	0	0	0	0	0	0.000164945	0	0	0	k__Bacteria;p__Pseudomonadota;c__Gammaproteobacteria;o__Pseudomonadales;f__Pseudomonadaceae;g__Pseudomonas;s__Pseudomonas sp. PGPR81
g__Brucella;s__Brucella anthropi	0	0	0	0.000164683	0	0	0	0	0	0	0	0	0	0	0	0	0	0	0	0	0	0	k__Bacteria;p__Pseudomonadota;c__Alphaproteobacteria;o__Hyphomicrobiales;f__Brucellaceae;g__Brucella;s__Brucella anthropi
g__Dermabacter;s__Dermabacter sp. HSID17554	0	0	0	0	1.92E-06	0	0	0	0	0	0	0	0	0	0.000164016	0	0	0	0	0	0	0	k__Bacteria;p__Actinomycetota;c__Actinomycetes;o__Micrococcales;f__Dermabacteraceae;g__Dermabacter;s__Dermabacter sp. HSID17554
g__Clostridium;s__Clostridium botulinum	1.48E-05	0.000163864	7.56E-05	5.85E-05	6.26E-05	5.51E-05	4.56E-05	6.39E-05	3.42E-06	7.22E-06	6.36E-05	5.80E-05	5.40E-05	0	3.52E-05	5.10E-05	2.36E-06	2.92E-05	5.80E-06	2.45E-06	7.48E-06	2.09E-05	k__Bacteria;p__Bacillota;c__Clostridia;o__Eubacteriales;f__Clostridiaceae;g__Clostridium;s__Clostridium botulinum
g__Pseudomonas;s__Pseudomonas sp. GD03746	0	0	0	0	0	0	0	0	0	0	0	0	0	0	0	0	0	0	0.000163665	0	0	0	k__Bacteria;p__Pseudomonadota;c__Gammaproteobacteria;o__Pseudomonadales;f__Pseudomonadaceae;g__Pseudomonas;s__Pseudomonas sp. GD03746
g__Veillonella;s__Veillonella tobetsuensis	0	0	0	0	0	0	0	0	0	0.000163215	0	0	0	0	0	0	0	0	0	5.71E-08	0	0	k__Bacteria;p__Bacillota;c__Negativicutes;o__Veillonellales;f__Veillonellaceae;g__Veillonella;s__Veillonella tobetsuensis
g__Pseudomonas;s__Pseudomonas sp. A2	0	0	0	0	0	0	0	0	0	0	0	0	0	0	0	0	0	0	0.000162002	0	0	0	k__Bacteria;p__Pseudomonadota;c__Gammaproteobacteria;o__Pseudomonadales;f__Pseudomonadaceae;g__Pseudomonas;s__Pseudomonas sp. A2
g__Pseudomonas;s__Pseudomonas sp. JV241A	0	0	0	0	0	0	0	0	0	0	0	0	0	1.37E-06	0	0	2.03E-07	0	0.000161881	1.20E-06	0	0	k__Bacteria;p__Pseudomonadota;c__Gammaproteobacteria;o__Pseudomonadales;f__Pseudomonadaceae;g__Pseudomonas;s__Pseudomonas sp. JV241A
g__Escherichia;s__Escherichia marmotae	4.86E-06	4.88E-05	3.18E-05	9.59E-06	8.42E-05	0	3.84E-05	1.11E-05	3.57E-05	2.65E-05	1.95E-05	1.50E-05	1.81E-05	9.89E-05	0	5.58E-05	2.39E-05	1.35E-05	9.30E-07	0.000160545	1.76E-06	9.97E-06	k__Bacteria;p__Pseudomonadota;c__Gammaproteobacteria;o__Enterobacterales;f__Enterobacteriaceae;g__Escherichia;s__Escherichia marmotae
g__Burkholderia;s__Burkholderia pseudomallei	2.43E-05	9.65E-05	8.40E-05	4.60E-05	2.39E-05	8.44E-05	0.000160518	5.95E-05	9.39E-06	4.23E-05	2.53E-05	6.13E-05	4.20E-05	0	2.49E-05	8.40E-05	1.34E-06	9.52E-06	3.95E-06	5.16E-07	9.86E-06	1.04E-05	k__Bacteria;p__Pseudomonadota;c__Betaproteobacteria;o__Burkholderiales;f__Burkholderiaceae;g__Burkholderia;s__Burkholderia pseudomallei
g__Gigaspora;s__Gigaspora margarita	5.32E-06	0.00010219	5.05E-05	0.000136115	9.57E-05	0.000146336	0.000160225	7.22E-05	8.16E-06	5.05E-05	6.77E-05	0.000110833	4.90E-05	0	5.22E-05	8.73E-05	3.49E-06	3.78E-05	6.02E-06	0	3.29E-05	1.91E-05	k__Eukaryota;p__Mucoromycota;c__Glomeromycetes;o__Diversisporales;f__Gigasporaceae;g__Gigaspora;s__Gigaspora margarita
g__Acinetobacter;s__Acinetobacter pseudolwoffii	0	0	0	0	0	0	0	0	0.000142852	0	0	0	0	9.07E-07	0	0	0.000160113	0	0	2.67E-05	0	0	k__Bacteria;p__Pseudomonadota;c__Gammaproteobacteria;o__Moraxellales;f__Moraxellaceae;g__Acinetobacter;s__Acinetobacter pseudolwoffii
g__Citrobacter;s__Citrobacter sp. Cb023	0	0	0	0	0	0	0	0	3.38E-05	1.55E-06	0	0	0	9.92E-05	0	0	2.68E-05	0	0	0.000159976	0	0	k__Bacteria;p__Pseudomonadota;c__Gammaproteobacteria;o__Enterobacterales;f__Enterobacteriaceae;g__Citrobacter;s__Citrobacter sp. Cb023
g__Pseudomonas;s__Pseudomonas sp. Hg5Tf	0	0	0	0	0	0	0	0	0	0	0	0	0	0	0	0	0	0	0.000159433	0	0	0	k__Bacteria;p__Pseudomonadota;c__Gammaproteobacteria;o__Pseudomonadales;f__Pseudomonadaceae;g__Pseudomonas;s__Pseudomonas sp. Hg5Tf
g__Pseudomonas;s__Pseudomonas amygdali	0	0	0	0	0	0	0	0	0	0	0	0	0	6.93E-08	0	0	0	0	0.000157676	5.70E-07	0	0	k__Bacteria;p__Pseudomonadota;c__Gammaproteobacteria;o__Pseudomonadales;f__Pseudomonadaceae;g__Pseudomonas;s__Pseudomonas amygdali
g__Aliarcobacter;s__Aliarcobacter butzleri	1.06E-05	6.13E-05	3.00E-05	5.00E-05	9.92E-05	0.000155172	0	7.26E-05	8.26E-06	1.21E-05	1.78E-05	4.07E-05	7.17E-05	0	2.35E-05	0	1.27E-06	3.70E-05	1.18E-05	8.68E-07	1.06E-05	2.08E-05	k__Bacteria;p__Campylobacterota;c__Epsilonproteobacteria;o__Campylobacterales;f__Arcobacteraceae;g__Aliarcobacter;s__Aliarcobacter butzleri
g__Comamonas;s__Comamonas thiooxydans	0	0	0	0	0	0	8.41E-06	0	0	0	0	0	0	1.02E-06	0	0	6.75E-07	0	0.000154533	1.12E-06	0	0	k__Bacteria;p__Pseudomonadota;c__Betaproteobacteria;o__Burkholderiales;f__Comamonadaceae;g__Comamonas;s__Comamonas thiooxydans
g__Sphingomonas;s__Sphingomonas sp. SFZ2018-12	0	0	0	0.000154236	0	0	0	0	0	0	0	0	0	0	0	0	0	0	0	0	0	0	k__Bacteria;p__Pseudomonadota;c__Alphaproteobacteria;o__Sphingomonadales;f__Sphingomonadaceae;g__Sphingomonas;s__Sphingomonas sp. SFZ2018-12
g__Pseudomonas;s__Pseudomonas typographi	0	0	0	0	0	0	0	0	0	0	0	0	0	0	0	0	0	0	0.000154032	0	0	0	k__Bacteria;p__Pseudomonadota;c__Gammaproteobacteria;o__Pseudomonadales;f__Pseudomonadaceae;g__Pseudomonas;s__Pseudomonas typographi
g__Mycobacterium;s__Mycobacterium angelicum	1.37E-05	8.23E-05	5.15E-05	4.05E-05	7.44E-05	0.00015368	6.82E-05	6.26E-05	6.24E-06	6.35E-05	3.38E-05	5.49E-05	3.31E-05	0	4.08E-05	4.06E-05	1.98E-06	2.24E-05	3.93E-06	7.39E-07	1.73E-05	1.97E-05	k__Bacteria;p__Actinomycetota;c__Actinomycetes;o__Mycobacteriales;f__Mycobacteriaceae;g__Mycobacterium;s__Mycobacterium angelicum
g__Klebsiella;s__Klebsiella quasipneumoniae	0	0	0	0	0	0	0	0	9.60E-06	0	0	0	0	0.000128847	0	0	2.40E-05	0	0.000153232	0.000118869	3.11E-05	2.75E-05	k__Bacteria;p__Pseudomonadota;c__Gammaproteobacteria;o__Enterobacterales;f__Enterobacteriaceae;g__Klebsiella;s__Klebsiella quasipneumoniae
g__Sphingomonas;s__Sphingomonas alpina	0	0	0	0.000153184	0	0	0	0	0	0	0	0	0	0	0	0	0	0	0	0	0	0	k__Bacteria;p__Pseudomonadota;c__Alphaproteobacteria;o__Sphingomonadales;f__Sphingomonadaceae;g__Sphingomonas;s__Sphingomonas alpina
g__Acinetobacter;s__Acinetobacter sp. XMZ-26	0	0	0	0	0	0	0	0	8.77E-05	0	0	0	0	1.38E-06	0	0	0.000151752	0	0	1.55E-05	0	0	k__Bacteria;p__Pseudomonadota;c__Gammaproteobacteria;o__Moraxellales;f__Moraxellaceae;g__Acinetobacter;s__Acinetobacter sp. XMZ-26
g__Virgibacillus;s__Virgibacillus profundi	1.81E-05	0.000151187	6.43E-05	1.52E-05	7.35E-05	7.70E-05	5.69E-05	0.000110725	1.08E-05	2.84E-05	4.70E-05	4.89E-05	5.29E-05	0	2.25E-05	4.16E-05	1.25E-06	1.16E-05	4.17E-06	0	5.71E-06	1.54E-05	k__Bacteria;p__Bacillota;c__Bacilli;o__Bacillales;f__Bacillaceae;g__Virgibacillus;s__Virgibacillus profundi
g__Pseudomonas;s__Pseudomonas fragi	0	0	0	0	0	0	0	0	3.06E-06	0	0	0	0	1.72E-06	0	0	4.44E-06	0	0	0.000150398	0	0	k__Bacteria;p__Pseudomonadota;c__Gammaproteobacteria;o__Pseudomonadales;f__Pseudomonadaceae;g__Pseudomonas;s__Pseudomonas fragi
g__Citrobacter;s__Citrobacter amalonaticus	0	0	0	0	0	0	0	0	2.69E-05	0	5.00E-06	0	0	0.000148789	0	0	3.95E-05	0	0	0.000111367	0	0	k__Bacteria;p__Pseudomonadota;c__Gammaproteobacteria;o__Enterobacterales;f__Enterobacteriaceae;g__Citrobacter;s__Citrobacter amalonaticus
g__Labilibacter;s__Labilibacter sediminis	0	0	0	0	0	0	0.00014813	0	0	0	0	0	0	0	0	0	0	0	0	0	0	0	k__Bacteria;p__Bacteroidota;c__Bacteroidia;o__Marinilabiliales;f__Marinilabiliaceae;g__Labilibacter;s__Labilibacter sediminis
g__Pseudomonas;s__Pseudomonas promysalinigenes	0	0	0	0	0	0	0	0	0	0	0	0	0	0	0	0	0	0	0.000146861	0	0	0	k__Bacteria;p__Pseudomonadota;c__Gammaproteobacteria;o__Pseudomonadales;f__Pseudomonadaceae;g__Pseudomonas;s__Pseudomonas promysalinigenes
g__Unclassified;s__Rickettsiaceae bacterium	3.53E-07	0	0	1.39E-06	1.39E-06	3.17E-06	0.000145861	1.60E-06	8.53E-07	0	2.29E-05	2.26E-06	0	0	0	0	2.04E-07	0	2.65E-07	1.97E-07	2.55E-07	0	k__Bacteria;p__Pseudomonadota;c__Alphaproteobacteria;o__Rickettsiales;f__Rickettsiaceae;g__Unclassified;s__Rickettsiaceae bacterium
g__Pseudomonas;s__Pseudomonas shirazica	0	0	0	0	0	0	0	0	0	0	0	0	0	0	0	0	0	0	0.000145195	0	0	0	k__Bacteria;p__Pseudomonadota;c__Gammaproteobacteria;o__Pseudomonadales;f__Pseudomonadaceae;g__Pseudomonas;s__Pseudomonas shirazica
g__Unclassified;s__Human endogenous retrovirus K	1.84E-05	0.000108335	6.64E-05	0.000109943	3.57E-05	0.000145114	9.68E-05	9.13E-05	1.13E-05	3.73E-05	5.41E-05	8.64E-05	7.59E-05	0	6.15E-05	0.000103036	1.52E-06	5.29E-05	8.74E-06	1.12E-06	1.86E-05	4.13E-05	k__Viruses;p__Artverviricota;c__Revtraviricetes;o__Ortervirales;f__Retroviridae;g__Unclassified;s__Human endogenous retrovirus K
g__Sphingomonas;s__Sphingomonas sp. 12-62-6	0	0	0	0.000143947	0	0	0	0	0	0	0	0	0	0	0	0	0	0	0	0	0	0	k__Bacteria;p__Pseudomonadota;c__Alphaproteobacteria;o__Sphingomonadales;f__Sphingomonadaceae;g__Sphingomonas;s__Sphingomonas sp. 12-62-6
g__Serratia;s__Serratia sp. Se-RSmG	0	0	0	0	0	0	0	0	0	0	0	0	0	0	0	0	0	0	2.54E-06	0	0.000126384	0.000143934	k__Bacteria;p__Pseudomonadota;c__Gammaproteobacteria;o__Enterobacterales;f__Yersiniaceae;g__Serratia;s__Serratia sp. Se-RSmG
g__Xylella;s__Xylella fastidiosa	0	0	0	0	0	0	0.000143219	0	0	0	0	0	0	0	0	0	0	0	0	0	0	0	k__Bacteria;p__Pseudomonadota;c__Gammaproteobacteria;o__Xanthomonadales;f__Xanthomonadaceae;g__Xylella;s__Xylella fastidiosa
g__Erythrobacter;s__Erythrobacter ramosus	0	0	0	0.000143165	0	0	0	0	0	0	0	0	0	0	0	0	0	0	0	0	0	0	k__Bacteria;p__Pseudomonadota;c__Alphaproteobacteria;o__Sphingomonadales;f__Erythrobacteraceae;g__Erythrobacter;s__Erythrobacter ramosus
g__Prevotella;s__Prevotella disiens	0	5.34E-06	0	0	0	0	0	0	0	0.00012255	0	2.43E-06	0	0	0.000142392	0	0	0	0	0	0	0	k__Bacteria;p__Bacteroidota;c__Bacteroidia;o__Bacteroidales;f__Prevotellaceae;g__Prevotella;s__Prevotella disiens
g__Pseudomonas;s__Pseudomonas sp. FSL W7-0098	0	0	0	0	0	0	1.11E-05	0	6.56E-06	0	0	0	0	1.05E-06	0	0	5.45E-06	0	0	0.000142285	0	0	k__Bacteria;p__Pseudomonadota;c__Gammaproteobacteria;o__Pseudomonadales;f__Pseudomonadaceae;g__Pseudomonas;s__Pseudomonas sp. FSL W7-0098
g__Enterobacter;s__Enterobacter sp. FY-07	8.61E-05	0	0	0	0	0	0	0	5.52E-05	0	1.29E-05	0	0	0.000142223	0	0	9.86E-05	0	7.58E-06	0.000116607	0	0	k__Bacteria;p__Pseudomonadota;c__Gammaproteobacteria;o__Enterobacterales;f__Enterobacteriaceae;g__Enterobacter;s__Enterobacter sp. FY-07
g__Unclassified;s__Inoviridae sp.	0.000142096	0	0	0	0	0	0	0	0	0	0	0	0	0	0	0	0	0	1.88E-05	0	0	0	k__Viruses;p__Hofneiviricota;c__Faserviricetes;o__Tubulavirales;f__Inoviridae;g__Unclassified;s__Inoviridae sp.
g__Pseudomonas;s__Pseudomonas sp. Marseille-P9655	0	0	0	0	0	0	0	0	0	0	0	0	0	2.31E-07	0	0	0	0	0.000141688	5.69E-07	0	0	k__Bacteria;p__Pseudomonadota;c__Gammaproteobacteria;o__Pseudomonadales;f__Pseudomonadaceae;g__Pseudomonas;s__Pseudomonas sp. Marseille-P9655
g__Chelatococcus;s__Chelatococcus composti	1.01E-05	0.000141433	2.04E-05	7.54E-05	8.89E-05	9.51E-05	5.29E-05	5.27E-05	1.04E-05	4.35E-06	5.04E-05	4.09E-05	4.55E-05	0	1.29E-05	5.25E-05	9.09E-07	2.43E-05	4.45E-06	8.09E-07	6.52E-06	1.56E-05	k__Bacteria;p__Pseudomonadota;c__Alphaproteobacteria;o__Hyphomicrobiales;f__Chelatococcaceae;g__Chelatococcus;s__Chelatococcus composti
g__Unclassified;s__archaeon	2.58E-05	7.34E-05	8.15E-05	0.000140511	7.72E-05	0.000135674	0.000119945	0.000121649	6.21E-06	2.51E-05	6.43E-05	7.01E-05	8.29E-05	0	5.11E-05	0.000108134	2.44E-06	4.87E-05	9.63E-06	1.35E-06	2.25E-05	4.18E-05	k__Archaea;p__Unclassified;c__Unclassified;o__Unclassified;f__Unclassified;g__Unclassified;s__archaeon
g__Pseudomonas;s__Pseudomonas gingeri	0	0	0	0	0	0	0	0	4.79E-07	0	0	0	0	2.84E-07	0	0	1.76E-06	0	0.000139982	5.24E-05	0	0	k__Bacteria;p__Pseudomonadota;c__Gammaproteobacteria;o__Pseudomonadales;f__Pseudomonadaceae;g__Pseudomonas;s__Pseudomonas gingeri
g__Holdemanella;s__Holdemanella sp. DFI.5.55	9.94E-06	9.69E-05	5.88E-05	5.81E-05	5.39E-05	0.000138628	0.000104297	7.88E-05	4.25E-06	2.21E-05	3.10E-05	7.21E-05	5.61E-05	0	1.54E-05	2.91E-05	8.06E-07	1.44E-05	2.14E-06	1.46E-06	6.42E-06	1.65E-05	k__Bacteria;p__Bacillota;c__Erysipelotrichia;o__Erysipelotrichales;f__Erysipelotrichaceae;g__Holdemanella;s__Holdemanella sp. DFI.5.55
g__Sphingomonas;s__Sphingomonas psychrolutea	0	0	0	0.000138604	0	0	0	0	0	0	0	0	0	0	0	0	0	0	0	0	0	0	k__Bacteria;p__Pseudomonadota;c__Alphaproteobacteria;o__Sphingomonadales;f__Sphingomonadaceae;g__Sphingomonas;s__Sphingomonas psychrolutea
g__Gulbenkiania;s__Gulbenkiania mobilis	1.32E-05	8.53E-05	5.78E-05	4.21E-05	9.80E-05	3.97E-05	0.000137759	0.000118632	1.12E-05	2.18E-05	6.95E-05	4.42E-05	3.77E-05	0	5.48E-05	0.000110536	3.92E-06	3.41E-05	5.77E-06	2.33E-06	1.03E-05	2.22E-05	k__Bacteria;p__Pseudomonadota;c__Betaproteobacteria;o__Neisseriales;f__Chromobacteriaceae;g__Gulbenkiania;s__Gulbenkiania mobilis
g__Cobetia;s__Cobetia crustatorum	0	0	0	0	0	0	0.00013774	0	0	0	0	0	0	0	0	0	0	0	0	0	0	0	k__Bacteria;p__Pseudomonadota;c__Gammaproteobacteria;o__Oceanospirillales;f__Halomonadaceae;g__Cobetia;s__Cobetia crustatorum
g__Pseudomonas;s__Pseudomonas sp. 7P_10.2_Bac1	0	0	0	0	0	0	0	0	2.87E-06	0	0	0	0	9.18E-07	0	0	4.36E-06	0	0	0.000136755	0	0	k__Bacteria;p__Pseudomonadota;c__Gammaproteobacteria;o__Pseudomonadales;f__Pseudomonadaceae;g__Pseudomonas;s__Pseudomonas sp. 7P_10.2_Bac1
g__Atlantibacter;s__Atlantibacter hermannii	0	0	0	0	0	0	0	0	5.09E-05	0	0	0	0	0.000136717	0	0	0.00012087	0	0	0.000114504	0	0	k__Bacteria;p__Pseudomonadota;c__Gammaproteobacteria;o__Enterobacterales;f__Enterobacteriaceae;g__Atlantibacter;s__Atlantibacter hermannii
g__Bacillus;s__Bacillus paralicheniformis	1.11E-05	3.32E-05	5.03E-05	4.21E-05	8.57E-05	0.000136226	0.000123775	0	1.19E-05	3.52E-05	2.50E-05	5.55E-05	3.43E-05	0	5.44E-05	0.000103653	1.59E-06	1.60E-05	6.78E-06	6.30E-07	4.81E-06	2.98E-05	k__Bacteria;p__Bacillota;c__Bacilli;o__Bacillales;f__Bacillaceae;g__Bacillus;s__Bacillus paralicheniformis
g__Asaia;s__Asaia krungthepensis	0	0	0	0.000133937	0	0	0	0	0	0	0	0	0	0	0	0	0	0	0	0	0	0	k__Bacteria;p__Pseudomonadota;c__Alphaproteobacteria;o__Rhodospirillales;f__Acetobacteraceae;g__Asaia;s__Asaia krungthepensis
g__Ezakiella;s__Ezakiella coagulans	8.52E-07	0.000133613	0	0	0	0	0	0	0	1.04E-05	0	0	0	0	0	0	0	0	0	0	0	0	k__Bacteria;p__Bacillota;c__Tissierellia;o__Unclassified;f__Unclassified;g__Ezakiella;s__Ezakiella coagulans
g__Acinetobacter;s__Acinetobacter baylyi	1.73E-05	0.000117595	9.20E-05	0.000102717	8.35E-05	0.00013346	5.78E-05	0.000100545	2.05E-05	3.35E-05	9.08E-05	3.51E-05	5.47E-05	1.98E-07	4.60E-05	6.92E-05	1.58E-05	4.23E-05	9.80E-06	1.39E-06	2.25E-05	2.15E-05	k__Bacteria;p__Pseudomonadota;c__Gammaproteobacteria;o__Moraxellales;f__Moraxellaceae;g__Acinetobacter;s__Acinetobacter baylyi
g__Mesorhizobium;s__Mesorhizobium sediminum	0	0	0	0.00013089	0	0	0	0	0	0	0	0	0	0	0	0	0	0	0	0	0	0	k__Bacteria;p__Pseudomonadota;c__Alphaproteobacteria;o__Hyphomicrobiales;f__Phyllobacteriaceae;g__Mesorhizobium;s__Mesorhizobium sediminum
g__Acinetobacter;s__Acinetobacter sp. ATCC 27244	0	0	0	0	0	0	0	0	0.000129174	0	0	0	0	1.13E-06	0	0	0.000126689	0	0	9.67E-06	0	0	k__Bacteria;p__Pseudomonadota;c__Gammaproteobacteria;o__Moraxellales;f__Moraxellaceae;g__Acinetobacter;s__Acinetobacter sp. ATCC 27244
g__Enterobacter;s__Enterobacter cloacae complex sp. GF14B	0	0	0	0	0	0	0.00012884	0	0	0	0	0	0	0	0	0	0	0	0	0	0	0	k__Bacteria;p__Pseudomonadota;c__Gammaproteobacteria;o__Enterobacterales;f__Enterobacteriaceae;g__Enterobacter;s__Enterobacter cloacae complex sp. GF14B
g__Sphingomonas;s__Sphingomonas sp. HMWF008	0	0	0	0.000128699	0	0	0	0	0	0	0	0	0	0	0	0	0	0	0	0	0	0	k__Bacteria;p__Pseudomonadota;c__Alphaproteobacteria;o__Sphingomonadales;f__Sphingomonadaceae;g__Sphingomonas;s__Sphingomonas sp. HMWF008
g__Staphylococcus;s__Staphylococcus sp. HMSC34C02	0	0	0	0	0	0	0	0	0	0	0	0	0	0	0.000127844	0	0	0	0	0	0	0	k__Bacteria;p__Bacillota;c__Bacilli;o__Bacillales;f__Staphylococcaceae;g__Staphylococcus;s__Staphylococcus sp. HMSC34C02
g__Pseudomonas;s__Pseudomonas chlororaphis	0	0	0	0	0	0	0	0	2.92E-07	0	0	0	0	2.29E-07	0	0	1.33E-06	0	0.000127784	3.02E-05	3.23E-05	4.57E-05	k__Bacteria;p__Pseudomonadota;c__Gammaproteobacteria;o__Pseudomonadales;f__Pseudomonadaceae;g__Pseudomonas;s__Pseudomonas chlororaphis
g__Unclassified;s__Bat faecal associated retrovirus 1	2.21E-05	6.23E-05	1.41E-05	8.76E-05	3.47E-05	9.93E-05	6.46E-05	6.98E-05	2.46E-05	2.67E-05	4.31E-05	9.07E-05	0.000127283	0	2.16E-05	3.97E-05	1.44E-06	2.79E-05	6.37E-06	1.21E-06	1.84E-05	1.79E-05	k__Viruses;p__Artverviricota;c__Revtraviricetes;o__Ortervirales;f__Retroviridae;g__Unclassified;s__Bat faecal associated retrovirus 1
g__Unclassified;s__cyanobacterium G8-9	1.40E-05	0.000127053	6.69E-05	1.93E-05	7.01E-05	5.38E-05	8.79E-05	2.63E-05	1.31E-05	1.06E-05	5.53E-05	2.58E-05	3.82E-05	0	3.00E-05	7.03E-05	1.55E-06	4.84E-05	7.37E-06	2.82E-06	1.87E-05	2.23E-05	k__Bacteria;p__Cyanobacteriota;c__Unclassified;o__Unclassified;f__Unclassified;g__Unclassified;s__cyanobacterium G8-9
g__Stutzerimonas;s__Stutzerimonas nitrititolerans	0	0	0	0	0	0	0	0	0	0	0	0	0	0	0	0	0	0	0.000125668	0	0	0	k__Bacteria;p__Pseudomonadota;c__Gammaproteobacteria;o__Pseudomonadales;f__Pseudomonadaceae;g__Stutzerimonas;s__Stutzerimonas nitrititolerans
g__Achromatium;s__Achromatium sp. WMS1	2.28E-05	6.69E-05	5.55E-05	2.76E-05	9.55E-05	0.000114036	6.43E-05	0.000123986	9.21E-06	2.39E-05	7.88E-05	4.60E-05	5.52E-05	0	2.66E-05	3.26E-05	1.28E-06	2.59E-05	5.77E-06	1.54E-06	1.53E-05	1.41E-05	k__Bacteria;p__Pseudomonadota;c__Gammaproteobacteria;o__Thiotrichales;f__Thiotrichaceae;g__Achromatium;s__Achromatium sp. WMS1
g__Alkalihalophilus;s__Alkalihalophilus pseudofirmus	1.24E-05	0.000104787	0.000105858	4.75E-05	4.41E-05	5.74E-05	0.000123725	8.52E-05	2.20E-05	2.04E-05	5.49E-05	5.19E-05	9.02E-05	0	1.74E-05	4.79E-05	1.28E-06	2.04E-05	6.74E-06	2.46E-06	1.46E-05	1.89E-05	k__Bacteria;p__Bacillota;c__Bacilli;o__Bacillales;f__Bacillaceae;g__Alkalihalophilus;s__Alkalihalophilus pseudofirmus
g__Bacteroides;s__Bacteroides xylanisolvens	0.000123709	0	0	0	0	0	5.50E-06	0	0	9.22E-05	0	0	0	0	0	0	0	0	1.33E-05	0	0	0	k__Bacteria;p__Bacteroidota;c__Bacteroidia;o__Bacteroidales;f__Bacteroidaceae;g__Bacteroides;s__Bacteroides xylanisolvens
g__Sphingomonas;s__Sphingomonas sp. HMP6	0	0	0	0.000123546	0	0	0	0	0	0	0	0	0	0	0	0	0	0	0	0	0	0	k__Bacteria;p__Pseudomonadota;c__Alphaproteobacteria;o__Sphingomonadales;f__Sphingomonadaceae;g__Sphingomonas;s__Sphingomonas sp. HMP6
g__Acinetobacter;s__Acinetobacter sp. WC-743	0	0	0	0	0	0	0	0	0.000122913	0	0	0	0	5.38E-07	0	0	7.27E-05	0	0	7.95E-06	0	0	k__Bacteria;p__Pseudomonadota;c__Gammaproteobacteria;o__Moraxellales;f__Moraxellaceae;g__Acinetobacter;s__Acinetobacter sp. WC-743
g__Sphingomonas;s__Sphingomonas sp. QA11	0	0	0	0.000122808	0	0	0	0	0	0	0	0	0	0	0	0	0	0	0	0	0	0	k__Bacteria;p__Pseudomonadota;c__Alphaproteobacteria;o__Sphingomonadales;f__Sphingomonadaceae;g__Sphingomonas;s__Sphingomonas sp. QA11
g__Pseudomonas;s__Pseudomonas sp. URMO17WK12:I7	0	0	0	0	0	0	0	0	0	0	0	0	0	6.86E-07	0	0	0	0	0.000122585	6.89E-07	0	0	k__Bacteria;p__Pseudomonadota;c__Gammaproteobacteria;o__Pseudomonadales;f__Pseudomonadaceae;g__Pseudomonas;s__Pseudomonas sp. URMO17WK12:I7
g__Unclassified;s__uncultured Caudovirales phage	1.73E-06	0	0	0	0	0	1.56E-05	0	2.02E-05	7.77E-05	5.33E-05	5.22E-06	1.30E-05	7.41E-08	0.000122495	0	2.82E-06	2.34E-05	1.02E-06	5.84E-05	0	0	k__Viruses;p__Uroviricota;c__Caudoviricetes;o__Unclassified;f__Unclassified;g__Unclassified;s__uncultured Caudovirales phage
g__Acinetobacter;s__Acinetobacter sp. ANC 4218	0	0	0	0	0	0	0	0	0.000107486	0	0	0	0	5.80E-07	0	0	0.000121716	0	0	2.36E-05	0	0	k__Bacteria;p__Pseudomonadota;c__Gammaproteobacteria;o__Moraxellales;f__Moraxellaceae;g__Acinetobacter;s__Acinetobacter sp. ANC 4218
g__Herbaspirillum;s__Herbaspirillum sp. YR522	0	0	0	0	0	0	0	0	0	0	0	0	0	0	0	0	0	0	0.000121642	0	0	0	k__Bacteria;p__Pseudomonadota;c__Betaproteobacteria;o__Burkholderiales;f__Oxalobacteraceae;g__Herbaspirillum;s__Herbaspirillum sp. YR522
g__Citrobacter;s__Citrobacter europaeus	0	0	0	0	0	0	0	0	2.33E-05	2.17E-06	2.55E-06	0	0	0.00012146	0	0	3.46E-05	0	0	0.000100138	0	0	k__Bacteria;p__Pseudomonadota;c__Gammaproteobacteria;o__Enterobacterales;f__Enterobacteriaceae;g__Citrobacter;s__Citrobacter europaeus
g__Enterobacter;s__Enterobacter sp. HG048	0	0	0	0	0	0	0	0	8.36E-05	0	0	0	0	1.05E-05	0	0	0.000121345	0	0	1.52E-05	0	0	k__Bacteria;p__Pseudomonadota;c__Gammaproteobacteria;o__Enterobacterales;f__Enterobacteriaceae;g__Enterobacter;s__Enterobacter sp. HG048
g__Borreliella;s__Borreliella bavariensis	1.94E-05	5.43E-05	6.55E-05	3.79E-05	4.85E-05	8.69E-05	0.000121201	5.36E-05	1.13E-05	2.21E-05	3.24E-05	7.13E-05	7.17E-05	0	2.19E-05	7.61E-05	7.75E-07	1.79E-05	9.37E-06	5.61E-07	1.12E-05	2.55E-05	k__Bacteria;p__Spirochaetota;c__Spirochaetia;o__Spirochaetales;f__Borreliaceae;g__Borreliella;s__Borreliella bavariensis
g__Hafnia;s__Hafnia alvei	0	0	0	0	0	0	0	0	6.34E-05	2.91E-06	1.71E-06	0	0	0.000121047	0	0	0.000102391	0	0	0.00010197	0	0	k__Bacteria;p__Pseudomonadota;c__Gammaproteobacteria;o__Enterobacterales;f__Hafniaceae;g__Hafnia;s__Hafnia alvei
g__Acinetobacter;s__Acinetobacter sp. AM	0	0	0	0	0	0	0	0	0.000100268	0	0	0	0	0	0	0	0.000120214	0	0	7.62E-06	0	0	k__Bacteria;p__Pseudomonadota;c__Gammaproteobacteria;o__Moraxellales;f__Moraxellaceae;g__Acinetobacter;s__Acinetobacter sp. AM
g__Acinetobacter;s__Acinetobacter sp. 38-8	0	0	0	0	0	0	0	0	0.000119417	0	0	0	0	1.16E-06	0	0	9.67E-05	0	0	8.73E-06	0	0	k__Bacteria;p__Pseudomonadota;c__Gammaproteobacteria;o__Moraxellales;f__Moraxellaceae;g__Acinetobacter;s__Acinetobacter sp. 38-8
g__Enterobacter;s__Enterobacter sp. 200527-13	0	0	0	0	0	0	0	0	9.89E-05	0	0	0	0	8.65E-06	0	0	0.000118901	0	0	1.40E-05	0	0	k__Bacteria;p__Pseudomonadota;c__Gammaproteobacteria;o__Enterobacterales;f__Enterobacteriaceae;g__Enterobacter;s__Enterobacter sp. 200527-13
g__Sphingobium;s__Sphingobium algorifonticola	0	0	0	0.000118638	0	0	0	0	0	0	0	0	0	0	0	0	0	0	0	0	0	0	k__Bacteria;p__Pseudomonadota;c__Alphaproteobacteria;o__Sphingomonadales;f__Sphingomonadaceae;g__Sphingobium;s__Sphingobium algorifonticola
g__Pelagibius;s__Pelagibius sp.	0	0	0	0.000118204	0	0	0	0	0	0	0	0	0	0	0	0	0	0	0	0	0	0	k__Bacteria;p__Pseudomonadota;c__Alphaproteobacteria;o__Rhodospirillales;f__Fodinicurvataceae;g__Pelagibius;s__Pelagibius sp.
g__Enterobacter;s__Enterobacter bugandensis	0	0	0	0	0	0	0	0	6.47E-05	0	0	0	0	1.13E-05	0	0	0.000117607	0	0	1.77E-05	0	0	k__Bacteria;p__Pseudomonadota;c__Gammaproteobacteria;o__Enterobacterales;f__Enterobacteriaceae;g__Enterobacter;s__Enterobacter bugandensis
g__Sphingomonas;s__Sphingomonas japonica	0	0	0	0.000117211	0	0	0	0	0	0	0	0	0	0	0	0	0	0	0	0	0	0	k__Bacteria;p__Pseudomonadota;c__Alphaproteobacteria;o__Sphingomonadales;f__Sphingomonadaceae;g__Sphingomonas;s__Sphingomonas japonica
g__Bacillus;s__Bacillus pumilus	1.51E-05	6.68E-05	4.18E-05	1.98E-05	0.00010905	5.63E-05	2.86E-05	2.28E-05	9.10E-06	2.42E-05	3.54E-05	4.83E-05	0.000116499	0	3.58E-05	1.70E-05	2.42E-06	3.99E-05	9.61E-07	3.57E-07	1.09E-05	1.08E-05	k__Bacteria;p__Bacillota;c__Bacilli;o__Bacillales;f__Bacillaceae;g__Bacillus;s__Bacillus pumilus
g__Pseudomonas;s__Pseudomonas sp. Marseille-Q5299	0	0	0	0	0	0	0	0	0	0	0	0	0	0	0	0	0	0	0.000116372	0	0	0	k__Bacteria;p__Pseudomonadota;c__Gammaproteobacteria;o__Pseudomonadales;f__Pseudomonadaceae;g__Pseudomonas;s__Pseudomonas sp. Marseille-Q5299
g__Pseudomonas;s__Pseudomonas sp. FSL R10-1350	0	0	0	0	0	0	0	0	4.41E-06	0	0	0	0	1.21E-06	0	0	3.32E-06	0	0	0.000116328	0	0	k__Bacteria;p__Pseudomonadota;c__Gammaproteobacteria;o__Pseudomonadales;f__Pseudomonadaceae;g__Pseudomonas;s__Pseudomonas sp. FSL R10-1350
g__Priestia;s__Priestia aryabhattai	0	0	0	0	0	0	0	0	0	0	0	0	0	0	0	0	0	0	0.000116055	0	0	0	k__Bacteria;p__Bacillota;c__Bacilli;o__Bacillales;f__Bacillaceae;g__Priestia;s__Priestia aryabhattai
g__Sphingobium;s__Sphingobium baderi	0	0	0	0.000115293	0	0	0	0	0	0	0	0	0	0	0	0	0	0	0	0	0	0	k__Bacteria;p__Pseudomonadota;c__Alphaproteobacteria;o__Sphingomonadales;f__Sphingomonadaceae;g__Sphingobium;s__Sphingobium baderi
g__Pseudomonas;s__Pseudomonas sp. RP23018S	0	0	0	0	0	0	0	0	0	0	0	0	0	0	0	0	0	0	0.000114576	0	0	0	k__Bacteria;p__Pseudomonadota;c__Gammaproteobacteria;o__Pseudomonadales;f__Pseudomonadaceae;g__Pseudomonas;s__Pseudomonas sp. RP23018S
g__Veillonella;s__Veillonella sp. ICM51a	0	0	0	0	0	0	0	0	0	0.000113406	0	0	0	0	0	0	0	0	0	0	0	0	k__Bacteria;p__Bacillota;c__Negativicutes;o__Veillonellales;f__Veillonellaceae;g__Veillonella;s__Veillonella sp. ICM51a
g__Acinetobacter;s__Acinetobacter terrae	0	0	0	0	0	0	0	0	7.75E-05	0	0	0	0	7.90E-08	0	0	0.00011331	0	0	4.74E-06	0	0	k__Bacteria;p__Pseudomonadota;c__Gammaproteobacteria;o__Moraxellales;f__Moraxellaceae;g__Acinetobacter;s__Acinetobacter terrae
g__Serratia;s__Serratia nevei	0	0	0	0	0	0	0	0	0	0	0	0	0	0	0	0	0	0	9.38E-07	0	8.68E-05	0.000112842	k__Bacteria;p__Pseudomonadota;c__Gammaproteobacteria;o__Enterobacterales;f__Yersiniaceae;g__Serratia;s__Serratia nevei
g__Conexibacter;s__Conexibacter woesei	1.71E-05	5.88E-05	6.69E-05	5.15E-05	5.55E-05	0.000112699	6.86E-05	5.48E-05	1.40E-05	3.54E-05	6.52E-05	4.83E-05	4.66E-05	0	4.29E-05	9.87E-05	1.55E-06	3.05E-05	3.84E-06	1.00E-06	2.18E-05	2.17E-05	k__Bacteria;p__Actinomycetota;c__Thermoleophilia;o__Solirubrobacterales;f__Conexibacteraceae;g__Conexibacter;s__Conexibacter woesei
g__Rhizobium;s__Rhizobium sp. 18055	2.65E-06	0.000112457	3.52E-05	0	3.13E-05	2.37E-05	4.51E-05	2.40E-05	0	0	2.24E-05	8.47E-06	1.02E-05	0	1.26E-05	1.79E-05	0	1.15E-05	1.01E-06	3.76E-07	0	3.80E-06	k__Bacteria;p__Pseudomonadota;c__Alphaproteobacteria;o__Hyphomicrobiales;f__Rhizobiaceae;g__Rhizobium;s__Rhizobium sp. 18055
g__Corynebacterium;s__Corynebacterium urealyticum	0	0	0	0	0.000112267	0	0	0	0	0	0	0	0	0	3.80E-05	0	0	0	0	1.69E-07	0	0	k__Bacteria;p__Actinomycetota;c__Actinomycetes;o__Mycobacteriales;f__Corynebacteriaceae;g__Corynebacterium;s__Corynebacterium urealyticum
g__Sphingomonas;s__Sphingomonas echinoides	0	0	0	0.000112123	0	0	0	0	0	0	0	0	0	0	0	0	0	0	0	0	0	0	k__Bacteria;p__Pseudomonadota;c__Alphaproteobacteria;o__Sphingomonadales;f__Sphingomonadaceae;g__Sphingomonas;s__Sphingomonas echinoides
g__Pseudomonas;s__Pseudomonas rhodesiae	0	0	0	0	0	0	2.40E-06	0	0	0	0	0	0	1.07E-07	0	0	0	0	0.000111832	3.43E-06	0	0	k__Bacteria;p__Pseudomonadota;c__Gammaproteobacteria;o__Pseudomonadales;f__Pseudomonadaceae;g__Pseudomonas;s__Pseudomonas rhodesiae
g__Raoultella;s__Raoultella terrigena	0	0	0	0	0	0	0	0	1.02E-05	0	0	0	0	0.000111724	0	0	2.67E-05	0	0	8.38E-05	0	0	k__Bacteria;p__Pseudomonadota;c__Gammaproteobacteria;o__Enterobacterales;f__Enterobacteriaceae;g__Raoultella;s__Raoultella terrigena
g__Pseudoalteromonas;s__Pseudoalteromonas sp. T1lg88	0	0	0	0	0	0	0	0	0.000104664	0	0	0	0	0	0	0	0.000111683	0	0	6.07E-06	0	0	k__Bacteria;p__Pseudomonadota;c__Gammaproteobacteria;o__Alteromonadales;f__Pseudoalteromonadaceae;g__Pseudoalteromonas;s__Pseudoalteromonas sp. T1lg88
g__Bacillus;s__Bacillus toyonensis	1.03E-05	6.96E-05	4.59E-05	5.93E-05	7.27E-05	0.000108699	5.36E-05	0.000111189	3.31E-06	1.96E-05	9.02E-05	2.93E-05	4.49E-05	0	2.47E-05	5.37E-05	6.59E-07	4.14E-05	7.06E-06	2.38E-06	7.44E-06	5.13E-05	k__Bacteria;p__Bacillota;c__Bacilli;o__Bacillales;f__Bacillaceae;g__Bacillus;s__Bacillus toyonensis
g__Enterobacter;s__Enterobacter chuandaensis	0	0	0	0	0	0	0	0	1.58E-05	6.78E-07	0	0	0	7.09E-05	0	0	1.73E-05	0	0	0.000111044	0	0	k__Bacteria;p__Pseudomonadota;c__Gammaproteobacteria;o__Enterobacterales;f__Enterobacteriaceae;g__Enterobacter;s__Enterobacter chuandaensis
g__Comamonas;s__Comamonas sp.	0	0	0	0	0	0	0	0	0.000110716	0	0	0	0	8.51E-07	0	0	9.45E-05	0	0	1.14E-05	0	0	k__Bacteria;p__Pseudomonadota;c__Betaproteobacteria;o__Burkholderiales;f__Comamonadaceae;g__Comamonas;s__Comamonas sp.
g__Endogone;s__Endogone sp. FLAS-F59071	2.46E-05	5.44E-05	1.15E-05	3.45E-05	5.36E-05	2.67E-05	0.000110579	9.13E-05	8.10E-06	2.31E-05	3.40E-05	5.48E-05	4.82E-05	0	3.07E-05	7.75E-05	4.57E-07	3.08E-05	6.74E-06	1.42E-06	1.09E-05	1.33E-05	k__Eukaryota;p__Mucoromycota;c__Endogonomycetes;o__Endogonales;f__Endogonaceae;g__Endogone;s__Endogone sp. FLAS-F59071
g__Hyphomonas;s__Hyphomonas sp.	0	0	0	0.000109965	0	0	0	0	0	0	0	0	0	0	0	0	0	0	0	0	0	0	k__Bacteria;p__Pseudomonadota;c__Alphaproteobacteria;o__Hyphomonadales;f__Hyphomonadaceae;g__Hyphomonas;s__Hyphomonas sp.
g__Sphingomonas;s__Sphingomonas gilva	0	0	0	0.00010962	0	0	0	0	0	0	0	0	0	0	0	0	0	0	0	0	0	0	k__Bacteria;p__Pseudomonadota;c__Alphaproteobacteria;o__Sphingomonadales;f__Sphingomonadaceae;g__Sphingomonas;s__Sphingomonas gilva
g__Sphingomonas;s__Sphingomonas sp. dw_22	0	0	0	0.000109341	0	0	0	0	0	0	0	0	0	0	0	0	0	0	0	0	0	0	k__Bacteria;p__Pseudomonadota;c__Alphaproteobacteria;o__Sphingomonadales;f__Sphingomonadaceae;g__Sphingomonas;s__Sphingomonas sp. dw_22
g__Pseudomonas;s__Pseudomonas veronii	0	0	0	7.88E-06	0	0	0	0	0	0	0	0	0	6.36E-07	0	0	2.20E-07	0	0.00010852	1.48E-05	0	0	k__Bacteria;p__Pseudomonadota;c__Gammaproteobacteria;o__Pseudomonadales;f__Pseudomonadaceae;g__Pseudomonas;s__Pseudomonas veronii
g__Pseudomonas;s__Pseudomonas sp. CM25	0	0	0	0	0	0	0	0	0	0	0	0	0	5.28E-07	0	0	0	0	0.000107411	0	0	0	k__Bacteria;p__Pseudomonadota;c__Gammaproteobacteria;o__Pseudomonadales;f__Pseudomonadaceae;g__Pseudomonas;s__Pseudomonas sp. CM25
g__Serratia;s__Serratia sp. JKS296	0	0	0	0	0	0	0	0	0	0	0	0	0	0	0	0	0	0	4.67E-06	0	0.000107392	9.64E-05	k__Bacteria;p__Pseudomonadota;c__Gammaproteobacteria;o__Enterobacterales;f__Yersiniaceae;g__Serratia;s__Serratia sp. JKS296
g__Parasphingopyxis;s__Parasphingopyxis sp. CP4	0	0	0	0.000106588	0	0	0	0	0	0	0	0	0	0	0	0	0	0	0	0	0	0	k__Bacteria;p__Pseudomonadota;c__Alphaproteobacteria;o__Sphingomonadales;f__Sphingomonadaceae;g__Parasphingopyxis;s__Parasphingopyxis sp. CP4
g__Sphingosinithalassobacter;s__Sphingosinithalassobacter portus	0	0	0	0.000105499	0	0	0	0	0	0	0	0	0	0	0	0	0	0	0	0	0	0	k__Bacteria;p__Pseudomonadota;c__Alphaproteobacteria;o__Sphingomonadales;f__Sphingomonadaceae;g__Sphingosinithalassobacter;s__Sphingosinithalassobacter portus
g__Bacillus;s__Bacillus licheniformis	1.83E-05	0.00010546	6.41E-05	4.49E-05	3.26E-05	5.11E-05	5.06E-05	2.26E-05	3.36E-06	8.63E-06	2.16E-05	6.59E-05	3.08E-05	0	4.77E-05	2.73E-05	1.53E-06	2.82E-05	5.86E-06	3.83E-07	1.68E-05	1.82E-05	k__Bacteria;p__Bacillota;c__Bacilli;o__Bacillales;f__Bacillaceae;g__Bacillus;s__Bacillus licheniformis
g__Photobacterium;s__Photobacterium alginatilyticum	0	0	0	0	0	0	0.000104896	0	0	0	0	0	0	0	0	0	0	0	0	0	0	0	k__Bacteria;p__Pseudomonadota;c__Gammaproteobacteria;o__Vibrionales;f__Vibrionaceae;g__Photobacterium;s__Photobacterium alginatilyticum
g__Corynebacterium;s__Corynebacterium sp. HMSC073D01	4.74E-07	4.53E-06	0	0	0	0	0	0	0	1.81E-05	0	0	0	0	0.000104403	0	0	0	0	0	0	0	k__Bacteria;p__Actinomycetota;c__Actinomycetes;o__Mycobacteriales;f__Corynebacteriaceae;g__Corynebacterium;s__Corynebacterium sp. HMSC073D01
g__Prevotella;s__Prevotella amnii	0	0	0	0	0	0	0	0	0	8.87E-05	0	0	0	0	0.000104324	0	0	0	0	0	0	0	k__Bacteria;p__Bacteroidota;c__Bacteroidia;o__Bacteroidales;f__Prevotellaceae;g__Prevotella;s__Prevotella amnii
g__Acinetobacter;s__Acinetobacter sp. YH12102	0	0	0	0	0	0	0	0	0.000102721	0	0	0	0	1.07E-06	0	0	0.000103312	0	0	1.01E-05	0	0	k__Bacteria;p__Pseudomonadota;c__Gammaproteobacteria;o__Moraxellales;f__Moraxellaceae;g__Acinetobacter;s__Acinetobacter sp. YH12102
g__Novosphingobium;s__Novosphingobium taihuense	0	0	0	0.000102356	0	0	0	0	0	0	0	0	0	0	0	0	0	0	0	0	0	0	k__Bacteria;p__Pseudomonadota;c__Alphaproteobacteria;o__Sphingomonadales;f__Sphingomonadaceae;g__Novosphingobium;s__Novosphingobium taihuense
g__Klebsiella;s__Klebsiella huaxiensis	0	0	0	0	0	0	0	0	4.81E-06	0	0	0	0	0.000101897	0	0	2.04E-05	0	0	8.64E-05	0	0	k__Bacteria;p__Pseudomonadota;c__Gammaproteobacteria;o__Enterobacterales;f__Enterobacteriaceae;g__Klebsiella;s__Klebsiella huaxiensis
g__Niveispirillum;s__Niveispirillum lacus	0	0	0	0.000101805	0	0	0	0	0	0	0	0	0	0	0	0	0	0	0	0	0	0	k__Bacteria;p__Pseudomonadota;c__Alphaproteobacteria;o__Rhodospirillales;f__Azospirillaceae;g__Niveispirillum;s__Niveispirillum lacus
g__Enterobacter;s__Enterobacter mori	1.34E-05	9.21E-05	0.00010147	5.24E-05	5.92E-05	7.09E-05	3.80E-05	9.06E-05	1.02E-05	2.43E-05	9.16E-05	4.75E-05	2.38E-05	0	3.58E-05	6.02E-05	8.79E-07	2.97E-05	9.11E-06	2.16E-06	1.43E-05	1.58E-05	k__Bacteria;p__Pseudomonadota;c__Gammaproteobacteria;o__Enterobacterales;f__Enterobacteriaceae;g__Enterobacter;s__Enterobacter mori
g__Thalassospira;s__Thalassospira xiamenensis	1.06E-05	4.00E-05	4.78E-05	1.68E-05	6.76E-06	4.15E-05	5.83E-05	6.23E-05	3.09E-06	2.20E-05	1.45E-05	6.57E-05	5.56E-05	0	2.38E-05	0.000100128	1.32E-06	2.10E-05	4.06E-06	1.07E-06	7.92E-06	2.68E-05	k__Bacteria;p__Pseudomonadota;c__Alphaproteobacteria;o__Rhodospirillales;f__Thalassospiraceae;g__Thalassospira;s__Thalassospira xiamenensis
g__Acidocella;s__Acidocella aromatica	0	0	0	9.95E-05	0	0	0	0	0	0	0	0	0	0	0	0	0	0	0	0	0	0	k__Bacteria;p__Pseudomonadota;c__Alphaproteobacteria;o__Rhodospirillales;f__Acetobacteraceae;g__Acidocella;s__Acidocella aromatica
g__Acinetobacter;s__Acinetobacter nosocomialis	0	0	0	0	0	0	0	0	9.91E-05	0	0	0	0	9.53E-07	0	0	7.89E-05	0	0	1.75E-05	0	0	k__Bacteria;p__Pseudomonadota;c__Gammaproteobacteria;o__Moraxellales;f__Moraxellaceae;g__Acinetobacter;s__Acinetobacter nosocomialis
g__Salmonella;s__Salmonella sp. 14	0	0	0	0	0	0	0	0	2.13E-05	7.92E-06	3.48E-06	0	0	9.87E-05	0	0	2.69E-05	0	0	6.41E-05	0	0	k__Bacteria;p__Pseudomonadota;c__Gammaproteobacteria;o__Enterobacterales;f__Enterobacteriaceae;g__Salmonella;s__Salmonella sp. 14
g__Acinetobacter;s__uncultured Acinetobacter sp.	0	0	0	0	0	0	0	0	9.86E-05	0	0	0	0	6.55E-07	0	0	8.43E-05	0	0	7.40E-06	0	0	k__Bacteria;p__Pseudomonadota;c__Gammaproteobacteria;o__Moraxellales;f__Moraxellaceae;g__Acinetobacter;s__uncultured Acinetobacter sp.
g__Unclassified;s__Thermotogota bacterium	0	1.31E-05	2.47E-05	0	1.95E-05	1.11E-05	9.84E-05	0	4.48E-06	7.92E-06	0	1.58E-05	9.55E-06	0	0	1.67E-05	0	3.57E-06	0	0	7.14E-06	3.56E-06	k__Bacteria;p__Thermotogota;c__Unclassified;o__Unclassified;f__Unclassified;g__Unclassified;s__Thermotogota bacterium
g__Pseudomonas;s__Pseudomonas lundensis	0	0	0	0	0	0	0	0	3.22E-06	0	0	0	0	4.77E-07	0	0	4.60E-06	0	1.57E-05	9.82E-05	0	0	k__Bacteria;p__Pseudomonadota;c__Gammaproteobacteria;o__Pseudomonadales;f__Pseudomonadaceae;g__Pseudomonas;s__Pseudomonas lundensis
g__Acinetobacter;s__Acinetobacter sp. TGL-Y2	0	0	0	0	0	0	0	0	9.81E-05	0	0	0	0	1.16E-06	0	0	8.90E-05	0	0	9.28E-06	0	0	k__Bacteria;p__Pseudomonadota;c__Gammaproteobacteria;o__Moraxellales;f__Moraxellaceae;g__Acinetobacter;s__Acinetobacter sp. TGL-Y2
g__Vibrio;s__Vibrio agarivorans	1.29E-05	5.34E-05	3.82E-05	1.70E-05	2.83E-05	6.44E-05	9.80E-05	5.22E-05	9.53E-06	3.91E-05	8.10E-05	3.68E-05	4.44E-05	0	6.82E-05	5.35E-05	8.29E-07	3.11E-05	1.04E-05	2.04E-06	4.15E-06	6.20E-06	k__Bacteria;p__Pseudomonadota;c__Gammaproteobacteria;o__Vibrionales;f__Vibrionaceae;g__Vibrio;s__Vibrio agarivorans
g__Sphingomonas;s__Sphingomonas sp. TDK1	0	0	0	9.79E-05	0	0	0	0	0	0	0	0	0	0	0	0	0	0	0	0	0	0	k__Bacteria;p__Pseudomonadota;c__Alphaproteobacteria;o__Sphingomonadales;f__Sphingomonadaceae;g__Sphingomonas;s__Sphingomonas sp. TDK1
g__Brevundimonas;s__Brevundimonas sp.	0	0	0	9.73E-05	0	0	0	0	0	0	0	0	0	0	0	0	0	0	0	0	0	0	k__Bacteria;p__Pseudomonadota;c__Alphaproteobacteria;o__Caulobacterales;f__Caulobacteraceae;g__Brevundimonas;s__Brevundimonas sp.
g__Sphingomonas;s__Sphingomonas sp. CCH16-B10	0	0	0	9.71E-05	0	0	0	0	0	0	0	0	0	0	0	0	0	0	0	0	0	0	k__Bacteria;p__Pseudomonadota;c__Alphaproteobacteria;o__Sphingomonadales;f__Sphingomonadaceae;g__Sphingomonas;s__Sphingomonas sp. CCH16-B10
g__Sanguibacteroides;s__Sanguibacteroides justesenii	1.44E-05	9.68E-05	3.09E-05	5.73E-05	8.13E-05	5.93E-05	5.90E-05	6.82E-05	1.66E-05	2.40E-05	6.35E-05	5.45E-05	5.72E-05	0	3.29E-05	3.71E-05	4.55E-07	2.41E-05	6.88E-06	1.69E-06	8.70E-06	1.16E-05	k__Bacteria;p__Bacteroidota;c__Bacteroidia;o__Bacteroidales;f__Porphyromonadaceae;g__Sanguibacteroides;s__Sanguibacteroides justesenii
g__Achromobacter;s__Achromobacter spanius	1.43E-05	4.53E-05	1.72E-05	4.49E-05	4.16E-05	6.21E-05	9.63E-05	5.06E-05	3.10E-06	1.90E-05	4.30E-05	3.37E-05	5.04E-05	0	3.43E-05	5.13E-05	1.82E-06	1.05E-05	5.26E-06	2.62E-06	8.60E-06	1.10E-05	k__Bacteria;p__Pseudomonadota;c__Betaproteobacteria;o__Burkholderiales;f__Alcaligenaceae;g__Achromobacter;s__Achromobacter spanius
g__Novosphingobium;s__Novosphingobium hassiacum	0	0	0	9.60E-05	0	0	0	0	0	0	0	0	0	0	0	0	0	0	0	0	0	0	k__Bacteria;p__Pseudomonadota;c__Alphaproteobacteria;o__Sphingomonadales;f__Sphingomonadaceae;g__Novosphingobium;s__Novosphingobium hassiacum
g__Siccibacter;s__Siccibacter colletis	0	0	0	0	0	0	0	0	1.63E-05	0	2.82E-06	0	0	9.58E-05	0	0	1.98E-05	0	0	6.77E-05	0	0	k__Bacteria;p__Pseudomonadota;c__Gammaproteobacteria;o__Enterobacterales;f__Enterobacteriaceae;g__Siccibacter;s__Siccibacter colletis
g__Serratia;s__Serratia sp. YC16	0	0	0	0	0	0	0	0	0	0	0	0	0	0	0	0	0	0	2.14E-06	0	9.00E-05	9.50E-05	k__Bacteria;p__Pseudomonadota;c__Gammaproteobacteria;o__Enterobacterales;f__Yersiniaceae;g__Serratia;s__Serratia sp. YC16
g__Acinetobacter;s__Acinetobacter kyonggiensis	0	0	0	0	0	0	0	0	9.49E-05	0	0	0	0	1.37E-06	0	0	7.80E-05	0	0	1.30E-05	0	0	k__Bacteria;p__Pseudomonadota;c__Gammaproteobacteria;o__Moraxellales;f__Moraxellaceae;g__Acinetobacter;s__Acinetobacter kyonggiensis
g__Actinobacillus;s__Actinobacillus pleuropneumoniae	0	0	0	0	0	0	9.48E-05	0	0	0	0	0	0	0	0	0	0	0	0	0	0	0	k__Bacteria;p__Pseudomonadota;c__Gammaproteobacteria;o__Pasteurellales;f__Pasteurellaceae;g__Actinobacillus;s__Actinobacillus pleuropneumoniae
g__Robertmurraya;s__Robertmurraya kyonggiensis	0	0	0	0	0	0	9.46E-05	0	0	0	0	0	0	0	0	0	0	0	0	0	0	0	k__Bacteria;p__Bacillota;c__Bacilli;o__Bacillales;f__Bacillaceae;g__Robertmurraya;s__Robertmurraya kyonggiensis
g__Xanthobacter;s__Xanthobacter autotrophicus	1.03E-05	1.10E-05	2.06E-05	2.44E-05	8.15E-06	3.71E-05	9.40E-05	3.75E-05	2.49E-06	1.65E-05	2.91E-05	2.65E-05	2.39E-05	0	9.80E-06	4.19E-05	0	8.95E-06	2.37E-06	1.17E-06	1.49E-06	0	k__Bacteria;p__Pseudomonadota;c__Alphaproteobacteria;o__Hyphomicrobiales;f__Xanthobacteraceae;g__Xanthobacter;s__Xanthobacter autotrophicus
g__Pseudomonas;s__Pseudomonas sp. UBA2311	0	0	0	0	0	0	0	0	0	0	0	0	0	0	0	0	0	0	9.38E-05	0	0	0	k__Bacteria;p__Pseudomonadota;c__Gammaproteobacteria;o__Pseudomonadales;f__Pseudomonadaceae;g__Pseudomonas;s__Pseudomonas sp. UBA2311
g__Gammaretrovirus;s__Galidia ERV	1.55E-05	4.27E-05	2.51E-05	3.92E-05	4.16E-05	4.49E-05	3.53E-05	9.34E-05	6.54E-06	2.19E-05	1.98E-05	4.04E-05	4.71E-05	0	2.55E-05	4.22E-05	4.75E-07	2.88E-05	5.85E-06	9.66E-07	9.38E-06	1.62E-05	k__Viruses;p__Artverviricota;c__Revtraviricetes;o__Ortervirales;f__Retroviridae;g__Gammaretrovirus;s__Galidia ERV
g__Corynebacterium;s__Corynebacterium aurimucosum	4.92E-06	0	2.84E-06	0	7.13E-06	0	0	0	0	4.43E-06	0	0	0	0	9.33E-05	0	0	1.13E-06	5.46E-07	0	0	0	k__Bacteria;p__Actinomycetota;c__Actinomycetes;o__Mycobacteriales;f__Corynebacteriaceae;g__Corynebacterium;s__Corynebacterium aurimucosum
g__Unclassified;s__Myoviridae sp. ct1ba2	0	0	0	0	2.35E-06	0	0	0	0	9.26E-05	0	0	0	0	1.12E-05	0	0	0	0	8.47E-08	0	0	k__Viruses;p__Uroviricota;c__Caudoviricetes;o__Unclassified;f__Unclassified;g__Unclassified;s__Myoviridae sp. ct1ba2
g__Acinetobacter;s__Acinetobacter schindleri	0	0	0	0	0	0	0	0	9.23E-05	3.36E-06	0	0	0	5.43E-07	0	0	8.50E-05	0	0	8.33E-06	0	0	k__Bacteria;p__Pseudomonadota;c__Gammaproteobacteria;o__Moraxellales;f__Moraxellaceae;g__Acinetobacter;s__Acinetobacter schindleri
g__Novosphingobium;s__Novosphingobium sp. CECT 9465	0	0	0	9.23E-05	0	0	0	0	0	0	0	0	0	0	0	0	0	0	0	0	0	0	k__Bacteria;p__Pseudomonadota;c__Alphaproteobacteria;o__Sphingomonadales;f__Sphingomonadaceae;g__Novosphingobium;s__Novosphingobium sp. CECT 9465
g__Corynebacterium;s__Corynebacterium marquesiae	2.25E-06	4.55E-06	0	0	1.72E-05	0	0	0	0	3.06E-06	0	0	0	0	9.18E-05	0	0	0	0	0	0	0	k__Bacteria;p__Actinomycetota;c__Actinomycetes;o__Mycobacteriales;f__Corynebacteriaceae;g__Corynebacterium;s__Corynebacterium marquesiae
g__Acinetobacter;s__Acinetobacter sp. ANC 3903	0	0	0	0	0	0	0	0	7.45E-05	0	0	0	0	0	0	0	9.14E-05	0	0	8.11E-06	0	0	k__Bacteria;p__Pseudomonadota;c__Gammaproteobacteria;o__Moraxellales;f__Moraxellaceae;g__Acinetobacter;s__Acinetobacter sp. ANC 3903
g__Hyphomicrobium;s__Hyphomicrobium sp.	0	0	0	9.09E-05	0	0	0	0	0	0	0	0	0	0	0	0	0	0	0	0	0	0	k__Bacteria;p__Pseudomonadota;c__Alphaproteobacteria;o__Hyphomicrobiales;f__Hyphomicrobiaceae;g__Hyphomicrobium;s__Hyphomicrobium sp.
g__Frankia;s__Frankia sp. Cas4	0	0	0	0	0	0	8.97E-05	0	0	0	0	0	0	0	0	0	0	0	0	0	0	0	k__Bacteria;p__Actinomycetota;c__Actinomycetes;o__Frankiales;f__Frankiaceae;g__Frankia;s__Frankia sp. Cas4
g__Acinetobacter;s__Acinetobacter sp. WCHAc060033	0	0	0	0	0	0	0	0	8.96E-05	0	0	0	0	8.02E-07	0	0	5.62E-05	0	0	1.78E-05	0	0	k__Bacteria;p__Pseudomonadota;c__Gammaproteobacteria;o__Moraxellales;f__Moraxellaceae;g__Acinetobacter;s__Acinetobacter sp. WCHAc060033
g__Brucella;s__Brucella ciceri	1.35E-05	5.98E-05	2.25E-05	1.78E-05	3.55E-05	8.07E-05	3.84E-05	4.09E-05	1.22E-05	3.25E-05	8.88E-05	2.16E-05	3.48E-05	0	5.34E-05	2.28E-05	1.30E-06	3.58E-05	1.72E-06	9.59E-07	6.50E-06	6.47E-06	k__Bacteria;p__Pseudomonadota;c__Alphaproteobacteria;o__Hyphomicrobiales;f__Brucellaceae;g__Brucella;s__Brucella ciceri
g__Pedomonas;s__Pedomonas mirosovicensis	0	0	0	8.87E-05	0	0	0	0	0	0	0	0	0	0	0	0	0	0	0	0	0	0	k__Bacteria;p__Pseudomonadota;c__Alphaproteobacteria;o__Sphingomonadales;f__Sphingosinicellaceae;g__Pedomonas;s__Pedomonas mirosovicensis
g__Bradyrhizobium;s__Bradyrhizobium sp.	0	0	0	8.86E-05	0	0	0	0	0	0	0	0	0	0	0	0	0	0	9.23E-07	0	6.97E-05	7.29E-05	k__Bacteria;p__Pseudomonadota;c__Alphaproteobacteria;o__Hyphomicrobiales;f__Nitrobacteraceae;g__Bradyrhizobium;s__Bradyrhizobium sp.
g__Serratia;s__Serratia grimesii	0	0	0	0	0	0	0	0	0	0	0	0	0	0	0	0	0	0	1.61E-06	0	7.23E-05	8.85E-05	k__Bacteria;p__Pseudomonadota;c__Gammaproteobacteria;o__Enterobacterales;f__Yersiniaceae;g__Serratia;s__Serratia grimesii
g__Sphingomonas;s__Sphingomonas sp. 32-62-10	0	0	0	8.82E-05	0	0	0	0	0	0	0	0	0	0	0	0	0	0	0	0	0	0	k__Bacteria;p__Pseudomonadota;c__Alphaproteobacteria;o__Sphingomonadales;f__Sphingomonadaceae;g__Sphingomonas;s__Sphingomonas sp. 32-62-10
g__Pseudomonas;s__Pseudomonas sp. Irchel 3E13	0	0	0	0	0	0	0	0	3.88E-06	0	0	0	0	4.33E-07	0	0	1.96E-06	0	0	8.79E-05	0	0	k__Bacteria;p__Pseudomonadota;c__Gammaproteobacteria;o__Pseudomonadales;f__Pseudomonadaceae;g__Pseudomonas;s__Pseudomonas sp. Irchel 3E13
g__Pseudomonas;s__Pseudomonas sp. BR1R-5	0	0	0	0	0	0	0	0	0	0	0	0	0	9.12E-08	0	0	0	0	8.77E-05	1.28E-07	0	0	k__Bacteria;p__Pseudomonadota;c__Gammaproteobacteria;o__Pseudomonadales;f__Pseudomonadaceae;g__Pseudomonas;s__Pseudomonas sp. BR1R-5
g__Porphyromonas;s__uncultured Porphyromonas sp.	1.00E-05	8.75E-05	1.30E-05	1.54E-05	3.09E-05	1.76E-05	3.34E-05	2.67E-05	1.18E-06	1.26E-05	5.52E-06	1.25E-05	1.51E-05	0	2.78E-05	6.63E-05	0	2.83E-06	7.49E-07	0	0	8.45E-06	k__Bacteria;p__Bacteroidota;c__Bacteroidia;o__Bacteroidales;f__Porphyromonadaceae;g__Porphyromonas;s__uncultured Porphyromonas sp.
g__Pseudomonas;s__Pseudomonas sp. Z003-0.4C(8344-21)	0	0	0	0	0	0	0	0	2.00E-06	0	0	0	0	6.78E-07	0	0	3.21E-06	0	0	8.74E-05	0	0	k__Bacteria;p__Pseudomonadota;c__Gammaproteobacteria;o__Pseudomonadales;f__Pseudomonadaceae;g__Pseudomonas;s__Pseudomonas sp. Z003-0.4C(8344-21)
g__Thioflexithrix;s__Thioflexithrix psekupsensis	4.27E-06	2.29E-05	1.80E-05	3.44E-05	3.32E-05	0	2.74E-05	8.72E-05	4.33E-06	0	3.41E-05	2.09E-05	3.36E-05	0	8.61E-06	2.65E-05	1.40E-06	2.18E-05	7.21E-07	8.03E-07	6.16E-06	1.83E-05	k__Bacteria;p__Pseudomonadota;c__Gammaproteobacteria;o__Thiotrichales;f__Unclassified;g__Thioflexithrix;s__Thioflexithrix psekupsensis
g__Lactiplantibacillus;s__Lactiplantibacillus plantarum	1.28E-05	6.79E-05	1.70E-05	4.54E-05	5.04E-05	4.58E-05	2.91E-05	8.71E-05	3.09E-06	8.19E-06	1.08E-05	1.23E-05	3.95E-05	0	3.03E-05	8.65E-06	7.38E-07	2.22E-05	2.93E-06	9.08E-07	6.46E-06	7.35E-06	k__Bacteria;p__Bacillota;c__Bacilli;o__Lactobacillales;f__Lactobacillaceae;g__Lactiplantibacillus;s__Lactiplantibacillus plantarum
g__Acinetobacter;s__Acinetobacter gerneri	0	0	0	0	0	0	0	0	7.35E-05	0	0	0	0	8.36E-07	0	0	8.70E-05	0	0	1.02E-05	0	0	k__Bacteria;p__Pseudomonadota;c__Gammaproteobacteria;o__Moraxellales;f__Moraxellaceae;g__Acinetobacter;s__Acinetobacter gerneri
g__Vibrio;s__Vibrio cholerae	8.63E-06	3.56E-05	4.02E-05	7.69E-05	8.69E-05	4.37E-05	3.81E-05	5.58E-05	1.73E-05	2.72E-05	5.18E-05	4.91E-05	2.04E-05	5.85E-07	3.39E-05	6.05E-05	2.15E-07	1.85E-05	4.04E-06	4.38E-06	3.82E-06	1.29E-05	k__Bacteria;p__Pseudomonadota;c__Gammaproteobacteria;o__Vibrionales;f__Vibrionaceae;g__Vibrio;s__Vibrio cholerae
g__Unclassified;s__mixed culture bacterium CF_gF3SD01_19	0	0	0	0	0	0	0	0	1.28E-05	5.69E-07	0	0	0	8.67E-05	0	0	1.60E-05	0	0	6.73E-05	0	0	k__Bacteria;p__Unclassified;c__Unclassified;o__Unclassified;f__Unclassified;g__Unclassified;s__mixed culture bacterium CF_gF3SD01_19
g__Acinetobacter;s__Acinetobacter sp. I-MWF	0	0	0	0	0	0	0	0	6.59E-05	0	0	0	0	1.13E-06	0	0	8.66E-05	0	0	8.42E-06	0	0	k__Bacteria;p__Pseudomonadota;c__Gammaproteobacteria;o__Moraxellales;f__Moraxellaceae;g__Acinetobacter;s__Acinetobacter sp. I-MWF
g__Paracoccus;s__Paracoccus yeei	0	0	0	8.65E-05	0	0	0	0	0	0	0	0	0	0	0	0	0	0	0	0	0	0	k__Bacteria;p__Pseudomonadota;c__Alphaproteobacteria;o__Rhodobacterales;f__Paracoccaceae;g__Paracoccus;s__Paracoccus yeei
g__Acinetobacter;s__Acinetobacter rudis	0	0	0	0	0	0	0	0	7.56E-05	0	0	0	0	0	0	0	8.65E-05	0	0	4.45E-06	0	0	k__Bacteria;p__Pseudomonadota;c__Gammaproteobacteria;o__Moraxellales;f__Moraxellaceae;g__Acinetobacter;s__Acinetobacter rudis
g__Acinetobacter;s__Acinetobacter sp. YH12236	0	0	0	0	0	0	0	0	8.63E-05	0	0	0	0	9.44E-07	0	0	8.29E-05	0	0	9.46E-06	0	0	k__Bacteria;p__Pseudomonadota;c__Gammaproteobacteria;o__Moraxellales;f__Moraxellaceae;g__Acinetobacter;s__Acinetobacter sp. YH12236
g__Segatella;s__Segatella oris	0	0	0	0	0	0	0	0	0	0	0	0	0	0	8.60E-05	0	0	0	0	0	0	0	k__Bacteria;p__Bacteroidota;c__Bacteroidia;o__Bacteroidales;f__Prevotellaceae;g__Segatella;s__Segatella oris
g__Alkanindiges;s__Alkanindiges illinoisensis	0	0	0	0	0	0	0	0	8.55E-05	0	0	0	0	5.48E-07	0	0	7.00E-05	0	0	6.63E-06	0	0	k__Bacteria;p__Pseudomonadota;c__Gammaproteobacteria;o__Moraxellales;f__Moraxellaceae;g__Alkanindiges;s__Alkanindiges illinoisensis
g__Novosphingobium;s__Novosphingobium resinovorum	0	0	0	8.53E-05	0	0	0	0	0	0	0	0	0	0	0	0	0	0	0	0	0	0	k__Bacteria;p__Pseudomonadota;c__Alphaproteobacteria;o__Sphingomonadales;f__Sphingomonadaceae;g__Novosphingobium;s__Novosphingobium resinovorum
g__Thomasclavelia;s__[Clostridium] innocuum	0	0	0	0	0	0	8.51E-05	0	0	0	0	0	0	0	0	0	0	0	0	0	0	0	k__Bacteria;p__Bacillota;c__Erysipelotrichia;o__Erysipelotrichales;f__Coprobacillaceae;g__Thomasclavelia;s__[Clostridium] innocuum
g__Clavibacter;s__Clavibacter michiganensis	6.77E-06	2.17E-05	4.29E-05	2.67E-05	2.70E-05	8.49E-05	6.17E-05	2.93E-05	3.69E-06	1.29E-05	1.54E-05	1.75E-05	6.27E-05	0	2.80E-05	2.51E-05	0	1.23E-05	2.59E-06	1.05E-06	1.54E-05	1.61E-05	k__Bacteria;p__Actinomycetota;c__Actinomycetes;o__Micrococcales;f__Microbacteriaceae;g__Clavibacter;s__Clavibacter michiganensis
g__Bremerella;s__Bremerella cremea	4.47E-06	4.18E-05	1.39E-05	4.87E-05	1.77E-05	3.63E-05	8.46E-05	3.48E-05	1.44E-06	1.60E-05	1.93E-05	7.62E-06	1.92E-05	0	1.24E-05	2.22E-05	1.53E-07	1.14E-05	3.01E-06	1.12E-06	5.84E-06	4.15E-06	k__Bacteria;p__Planctomycetota;c__Planctomycetia;o__Pirellulales;f__Pirellulaceae;g__Bremerella;s__Bremerella cremea
g__Sphingopyxis;s__Sphingopyxis indica	0	0	0	8.45E-05	0	0	0	0	0	0	0	0	0	0	0	0	0	0	0	0	0	0	k__Bacteria;p__Pseudomonadota;c__Alphaproteobacteria;o__Sphingomonadales;f__Sphingomonadaceae;g__Sphingopyxis;s__Sphingopyxis indica
g__Acinetobacter;s__Acinetobacter sp. Z1	0	0	0	0	0	0	0	0	8.42E-05	0	0	0	0	9.70E-07	0	0	8.14E-05	0	0	5.39E-06	0	0	k__Bacteria;p__Pseudomonadota;c__Gammaproteobacteria;o__Moraxellales;f__Moraxellaceae;g__Acinetobacter;s__Acinetobacter sp. Z1
g__Neoconidiobolus;s__Neoconidiobolus thromboides	1.01E-05	8.39E-05	5.26E-05	6.80E-05	6.23E-05	6.44E-05	1.63E-05	3.26E-05	5.20E-06	2.99E-05	4.45E-05	4.60E-05	2.22E-05	0	3.86E-05	4.37E-05	2.76E-07	3.11E-05	2.75E-06	1.22E-06	1.04E-05	1.45E-05	k__Eukaryota;p__Zoopagomycota;c__Entomophthoromycetes;o__Entomophthorales;f__Ancylistaceae;g__Neoconidiobolus;s__Neoconidiobolus thromboides
g__Serratia;s__Serratia odorifera	0	0	0	0	0	0	0	0	0	0	0	0	0	0	0	0	0	0	9.66E-07	0	5.36E-05	8.36E-05	k__Bacteria;p__Pseudomonadota;c__Gammaproteobacteria;o__Enterobacterales;f__Yersiniaceae;g__Serratia;s__Serratia odorifera
g__Sphingomonas;s__Sphingomonas sp. OV641	0	0	0	8.28E-05	0	0	0	0	0	0	0	0	0	0	0	0	0	0	0	0	0	0	k__Bacteria;p__Pseudomonadota;c__Alphaproteobacteria;o__Sphingomonadales;f__Sphingomonadaceae;g__Sphingomonas;s__Sphingomonas sp. OV641
g__Rhodopila;s__Rhodopila globiformis	0	0	0	8.25E-05	0	0	0	0	0	0	0	0	0	0	0	0	0	0	0	0	0	0	k__Bacteria;p__Pseudomonadota;c__Alphaproteobacteria;o__Rhodospirillales;f__Acetobacteraceae;g__Rhodopila;s__Rhodopila globiformis
g__Flagellimonas;s__Flagellimonas alvinocaridis	0	0	0	0	0	0	8.25E-05	0	0	0	0	0	0	0	0	0	0	0	0	0	0	0	k__Bacteria;p__Bacteroidota;c__Flavobacteriia;o__Flavobacteriales;f__Flavobacteriaceae;g__Flagellimonas;s__Flagellimonas alvinocaridis
g__Citrobacter;s__Citrobacter sp. RHBSTW-00671	0	0	0	0	0	0	0	0	1.94E-05	5.73E-06	2.01E-06	0	0	8.24E-05	0	0	2.54E-05	0	0	6.58E-05	0	0	k__Bacteria;p__Pseudomonadota;c__Gammaproteobacteria;o__Enterobacterales;f__Enterobacteriaceae;g__Citrobacter;s__Citrobacter sp. RHBSTW-00671
g__Paenibacillus;s__Paenibacillus sp. FSL H8-0548	1.40E-05	8.23E-05	2.83E-05	4.94E-05	5.15E-05	5.91E-05	7.19E-05	2.33E-05	6.91E-06	2.31E-05	3.26E-05	2.76E-05	5.82E-05	0	2.58E-05	4.60E-05	1.97E-06	2.80E-05	2.98E-06	1.24E-06	8.95E-06	1.39E-05	k__Bacteria;p__Bacillota;c__Bacilli;o__Bacillales;f__Paenibacillaceae;g__Paenibacillus;s__Paenibacillus sp. FSL H8-0548
g__Citrobacter;s__Citrobacter sp. MGH109	0	0	0	0	0	0	0	0	1.43E-05	0	1.11E-06	0	0	8.20E-05	0	0	1.73E-05	0	1.51E-07	5.75E-05	0	0	k__Bacteria;p__Pseudomonadota;c__Gammaproteobacteria;o__Enterobacterales;f__Enterobacteriaceae;g__Citrobacter;s__Citrobacter sp. MGH109
g__Unclassified;s__uncultured bacterium	0	0	0	0	0	0	0	0	2.58E-05	8.18E-05	0	0	0	7.41E-05	0	0	2.30E-05	0	0	6.22E-05	0	0	k__Bacteria;p__Unclassified;c__Unclassified;o__Unclassified;f__Unclassified;g__Unclassified;s__uncultured bacterium
g__Moraxella;s__Moraxella cuniculi	0	0	0	0	0	0	0	0	7.09E-05	0	0	0	0	1.38E-06	0	0	8.17E-05	0	0	8.45E-06	0	0	k__Bacteria;p__Pseudomonadota;c__Gammaproteobacteria;o__Moraxellales;f__Moraxellaceae;g__Moraxella;s__Moraxella cuniculi
g__Klebsiella;s__Klebsiella pasteurii	0	0	0	0	0	0	0	0	2.45E-05	7.15E-07	0	0	0	8.17E-05	0	0	2.27E-05	0	0	6.90E-05	0	0	k__Bacteria;p__Pseudomonadota;c__Gammaproteobacteria;o__Enterobacterales;f__Enterobacteriaceae;g__Klebsiella;s__Klebsiella pasteurii
g__Pseudomonas;s__Pseudomonas sp. RTB2	5.74E-06	3.05E-05	9.56E-06	2.83E-05	3.40E-05	5.15E-05	8.17E-05	5.22E-05	5.20E-06	2.07E-05	4.45E-05	2.30E-05	3.33E-05	0	2.27E-05	5.83E-05	2.76E-07	1.45E-05	3.84E-06	0	7.26E-06	6.20E-06	k__Bacteria;p__Pseudomonadota;c__Gammaproteobacteria;o__Pseudomonadales;f__Pseudomonadaceae;g__Pseudomonas;s__Pseudomonas sp. RTB2
g__Veillonella;s__Veillonella infantium	0	0	0	0	0	0	0	0	0	8.15E-05	0	0	0	0	0	0	0	0	1.77E-07	0	0	0	k__Bacteria;p__Bacillota;c__Negativicutes;o__Veillonellales;f__Veillonellaceae;g__Veillonella;s__Veillonella infantium
g__Acinetobacter;s__Acinetobacter lwoffii	0	0	0	0	0	0	0	0	6.96E-05	9.70E-07	0	0	0	3.14E-07	0	0	8.15E-05	0	0	1.61E-05	0	0	k__Bacteria;p__Pseudomonadota;c__Gammaproteobacteria;o__Moraxellales;f__Moraxellaceae;g__Acinetobacter;s__Acinetobacter lwoffii
g__Flagellimonas;s__Flagellimonas olearia	0	0	0	0	0	0	8.15E-05	0	0	0	0	0	0	0	0	0	0	0	0	0	0	0	k__Bacteria;p__Bacteroidota;c__Flavobacteriia;o__Flavobacteriales;f__Flavobacteriaceae;g__Flagellimonas;s__Flagellimonas olearia
g__Sphingomonas;s__Sphingomonas cannabina	0	0	0	8.14E-05	0	0	0	0	0	0	0	0	0	0	0	0	0	0	0	0	0	0	k__Bacteria;p__Pseudomonadota;c__Alphaproteobacteria;o__Sphingomonadales;f__Sphingomonadaceae;g__Sphingomonas;s__Sphingomonas cannabina
g__Citrobacter;s__Citrobacter sp. Marseille-Q3906	0	0	0	0	0	0	0	0	8.07E-06	0	0	0	0	8.10E-05	0	0	1.40E-05	0	0	6.64E-05	0	0	k__Bacteria;p__Pseudomonadota;c__Gammaproteobacteria;o__Enterobacterales;f__Enterobacteriaceae;g__Citrobacter;s__Citrobacter sp. Marseille-Q3906
g__Pseudomonas;s__Pseudomonas syringae	0	0	0	0	0	0	0	0	0	0	0	0	0	2.02E-06	9.14E-07	0	1.32E-06	1.16E-06	7.47E-05	8.09E-05	0	0	k__Bacteria;p__Pseudomonadota;c__Gammaproteobacteria;o__Pseudomonadales;f__Pseudomonadaceae;g__Pseudomonas;s__Pseudomonas syringae
g__Mycoplasmopsis;s__Mycoplasmopsis arginini	6.15E-07	0	0	0	0	0	1.00E-05	5.59E-06	6.67E-06	4.43E-05	3.42E-05	1.97E-06	1.16E-05	0	8.09E-05	7.71E-06	2.76E-07	1.28E-05	1.50E-06	4.69E-06	0	0	k__Bacteria;p__Mycoplasmatota;c__Unclassified;o__Mycoplasmoidales;f__Metamycoplasmataceae;g__Mycoplasmopsis;s__Mycoplasmopsis arginini
g__Gammaretrovirus;s__Gammaretrovirus sp.	1.17E-05	1.39E-05	2.01E-05	2.39E-05	2.23E-05	1.62E-05	3.90E-05	8.07E-05	4.26E-06	1.07E-05	9.14E-06	1.94E-05	1.57E-05	0	1.12E-05	1.64E-05	1.92E-07	1.17E-05	1.24E-06	1.03E-06	3.49E-06	5.47E-06	k__Viruses;p__Artverviricota;c__Revtraviricetes;o__Ortervirales;f__Retroviridae;g__Gammaretrovirus;s__Gammaretrovirus sp.
g__Cylindrospermopsis;s__Cylindrospermopsis raciborskii	1.24E-05	5.04E-05	3.12E-05	2.48E-05	2.43E-05	1.38E-05	8.06E-05	5.59E-05	9.29E-07	9.97E-06	4.85E-05	2.50E-05	3.64E-05	0	1.96E-05	1.09E-05	1.20E-06	1.57E-05	2.35E-06	4.46E-07	5.61E-06	2.01E-05	k__Bacteria;p__Cyanobacteriota;c__Cyanophyceae;o__Nostocales;f__Aphanizomenonaceae;g__Cylindrospermopsis;s__Cylindrospermopsis raciborskii
g__Dermabacter;s__Dermabacter sp. Marseille-Q3180	0	0	0	0	0	0	0	0	0	0	0	0	0	0	8.06E-05	0	0	0	0	0	0	1.07E-06	k__Bacteria;p__Actinomycetota;c__Actinomycetes;o__Micrococcales;f__Dermabacteraceae;g__Dermabacter;s__Dermabacter sp. Marseille-Q3180
g__Burkholderia;s__Burkholderia thailandensis	0	0	0	0	0	0	8.05E-05	0	0	0	0	0	0	0	0	0	0	0	0	0	0	0	k__Bacteria;p__Pseudomonadota;c__Betaproteobacteria;o__Burkholderiales;f__Burkholderiaceae;g__Burkholderia;s__Burkholderia thailandensis
g__Mycolicibacterium;s__Mycolicibacterium neoaurum	0	0	0	0	0	0	8.01E-05	0	0	0	0	0	0	0	0	0	0	0	0	0	0	0	k__Bacteria;p__Actinomycetota;c__Actinomycetes;o__Mycobacteriales;f__Mycobacteriaceae;g__Mycolicibacterium;s__Mycolicibacterium neoaurum
g__Sphingobium;s__Sphingobium psychrophilum	0	0	0	7.99E-05	0	0	0	0	0	0	0	0	0	0	0	0	0	0	0	0	0	0	k__Bacteria;p__Pseudomonadota;c__Alphaproteobacteria;o__Sphingomonadales;f__Sphingomonadaceae;g__Sphingobium;s__Sphingobium psychrophilum
g__Citrobacter;s__Citrobacter sp.	3.53E-05	0	0	0	0	0	0	0	1.39E-05	0	0	0	0	7.99E-05	0	0	1.52E-05	0	4.68E-06	7.04E-05	0	0	k__Bacteria;p__Pseudomonadota;c__Gammaproteobacteria;o__Enterobacterales;f__Enterobacteriaceae;g__Citrobacter;s__Citrobacter sp.
g__Pseudomonas;s__Pseudomonas simiae	0	0	0	0	0	0	1.37E-05	0	2.84E-06	0	0	0	0	1.19E-06	1.31E-06	0	2.49E-06	0	4.15E-06	7.96E-05	0	0	k__Bacteria;p__Pseudomonadota;c__Gammaproteobacteria;o__Pseudomonadales;f__Pseudomonadaceae;g__Pseudomonas;s__Pseudomonas simiae
g__Citrobacter;s__Citrobacter farmeri	0	0	0	0	0	0	0	0	1.27E-05	1.88E-06	0	0	0	7.94E-05	0	0	1.80E-05	0	0	6.05E-05	0	0	k__Bacteria;p__Pseudomonadota;c__Gammaproteobacteria;o__Enterobacterales;f__Enterobacteriaceae;g__Citrobacter;s__Citrobacter farmeri
g__Gammaretrovirus;s__Bat gammaretrovirus	1.25E-05	7.89E-05	3.21E-05	5.07E-05	5.92E-05	7.81E-05	0	1.38E-05	7.32E-06	1.90E-05	2.58E-05	3.92E-05	2.88E-05	0	2.41E-06	5.28E-05	1.30E-06	9.14E-06	5.49E-06	2.26E-06	9.79E-06	1.80E-05	k__Viruses;p__Artverviricota;c__Revtraviricetes;o__Ortervirales;f__Retroviridae;g__Gammaretrovirus;s__Bat gammaretrovirus
g__Veillonella;s__Veillonella sp. DORA_A_3_16_22	0	0	0	0	0	0	0	0	0	7.88E-05	0	0	0	0	0	0	0	0	0	0	0	0	k__Bacteria;p__Bacillota;c__Negativicutes;o__Veillonellales;f__Veillonellaceae;g__Veillonella;s__Veillonella sp. DORA_A_3_16_22
g__Yersinia;s__Yersinia rochesterensis	0	0	0	0	0	0	0	0	0	0	0	0	0	0	0	0	0	0	1.84E-06	0	7.88E-05	7.61E-05	k__Bacteria;p__Pseudomonadota;c__Gammaproteobacteria;o__Enterobacterales;f__Yersiniaceae;g__Yersinia;s__Yersinia rochesterensis
g__Gammaretrovirus;s__Reticuloendotheliosis virus	1.68E-05	6.96E-05	1.62E-05	3.21E-05	6.75E-05	4.35E-05	5.24E-05	7.86E-05	8.18E-06	1.17E-05	3.38E-05	4.29E-05	2.93E-05	0	1.64E-05	2.71E-05	8.22E-07	1.04E-05	2.51E-06	3.08E-07	7.13E-06	1.73E-05	k__Viruses;p__Artverviricota;c__Revtraviricetes;o__Ortervirales;f__Retroviridae;g__Gammaretrovirus;s__Reticuloendotheliosis virus
g__Streptomyces;s__Streptomyces sp. S1	0	0	0	0	0	0	7.75E-05	0	0	0	0	0	0	0	0	0	0	0	0	0	0	0	k__Bacteria;p__Actinomycetota;c__Actinomycetes;o__Kitasatosporales;f__Streptomycetaceae;g__Streptomyces;s__Streptomyces sp. S1
g__Serratia;s__Serratia sp. SCBI	0	0	0	0	0	0	0	0	0	0	0	0	0	0	0	0	0	0	0	0	7.47E-05	7.75E-05	k__Bacteria;p__Pseudomonadota;c__Gammaproteobacteria;o__Enterobacterales;f__Yersiniaceae;g__Serratia;s__Serratia sp. SCBI
g__Enterobacter;s__Enterobacter sp.	0	0	0	7.73E-05	0	0	0	0	0	0	0	0	0	0	0	0	0	0	0	0	0	0	k__Bacteria;p__Pseudomonadota;c__Gammaproteobacteria;o__Enterobacterales;f__Enterobacteriaceae;g__Enterobacter;s__Enterobacter sp.
g__Sphingomonas;s__Sphingomonas sp. Leaf357	0	0	0	7.67E-05	0	0	0	0	0	0	0	0	0	0	0	0	0	0	0	0	0	0	k__Bacteria;p__Pseudomonadota;c__Alphaproteobacteria;o__Sphingomonadales;f__Sphingomonadaceae;g__Sphingomonas;s__Sphingomonas sp. Leaf357
g__Friedmanniomyces;s__Friedmanniomyces endolithicus	0	0	0	7.66E-05	0	0	0	0	0	0	0	0	0	0	0	0	0	0	0	0	0	0	k__Eukaryota;p__Ascomycota;c__Dothideomycetes;o__Mycosphaerellales;f__Teratosphaeriaceae;g__Friedmanniomyces;s__Friedmanniomyces endolithicus
g__Enterobacter;s__Enterobacter sp. RIT 418	0	0	0	0	0	0	0	0	4.73E-05	0	0	0	0	5.42E-06	0	0	7.65E-05	0	0	9.46E-06	0	0	k__Bacteria;p__Pseudomonadota;c__Gammaproteobacteria;o__Enterobacterales;f__Enterobacteriaceae;g__Enterobacter;s__Enterobacter sp. RIT 418
g__Sphingomonas;s__Sphingomonas formosensis	0	0	0	7.60E-05	0	0	0	0	0	0	0	0	0	0	0	0	0	0	0	0	0	0	k__Bacteria;p__Pseudomonadota;c__Alphaproteobacteria;o__Sphingomonadales;f__Sphingomonadaceae;g__Sphingomonas;s__Sphingomonas formosensis
g__Rhodobium;s__Rhodobium orientis	0	0	0	7.60E-05	0	0	0	0	0	0	0	0	0	0	0	0	0	0	0	0	0	0	k__Bacteria;p__Pseudomonadota;c__Alphaproteobacteria;o__Hyphomicrobiales;f__Rhodobiaceae;g__Rhodobium;s__Rhodobium orientis
g__Sphingopyxis;s__Sphingopyxis bauzanensis	0	0	0	7.57E-05	0	0	0	0	0	0	0	0	0	0	0	0	0	0	0	0	0	0	k__Bacteria;p__Pseudomonadota;c__Alphaproteobacteria;o__Sphingomonadales;f__Sphingomonadaceae;g__Sphingopyxis;s__Sphingopyxis bauzanensis
g__Aquisediminimonas;s__Aquisediminimonas profunda	0	0	0	7.52E-05	0	0	0	0	0	0	0	0	0	0	0	0	0	0	0	0	0	0	k__Bacteria;p__Pseudomonadota;c__Alphaproteobacteria;o__Sphingomonadales;f__Sphingomonadaceae;g__Aquisediminimonas;s__Aquisediminimonas profunda
g__Streptomyces;s__Streptomyces capoamus	0	0	0	0	0	0	7.46E-05	0	0	0	0	0	0	0	0	0	0	0	0	0	0	0	k__Bacteria;p__Actinomycetota;c__Actinomycetes;o__Kitasatosporales;f__Streptomycetaceae;g__Streptomyces;s__Streptomyces capoamus
g__Enterobacter;s__Enterobacter sp. BIDMC 29	0	0	0	0	0	0	0	0	5.43E-05	0	0	0	0	5.46E-06	0	0	7.42E-05	0	0	8.64E-06	0	0	k__Bacteria;p__Pseudomonadota;c__Gammaproteobacteria;o__Enterobacterales;f__Enterobacteriaceae;g__Enterobacter;s__Enterobacter sp. BIDMC 29
g__Dermabacter;s__Dermabacter jinjuensis	1.16E-06	4.10E-06	0	0	7.61E-06	0	0	0	0	3.09E-06	0	0	0	0	7.38E-05	2.61E-06	0	2.23E-06	2.95E-07	0	0	0	k__Bacteria;p__Actinomycetota;c__Actinomycetes;o__Micrococcales;f__Dermabacteraceae;g__Dermabacter;s__Dermabacter jinjuensis
g__Duncaniella;s__uncultured Duncaniella sp.	0	0	0	0	0	0	0	0	0	0	0	0	0	0	7.34E-05	0	0	0	0	0	0	0	k__Bacteria;p__Bacteroidota;c__Bacteroidia;o__Bacteroidales;f__Muribaculaceae;g__Duncaniella;s__uncultured Duncaniella sp.
g__Frankia;s__Frankia canadensis	2.69E-06	0	2.69E-05	1.06E-05	5.31E-05	1.21E-05	0	7.34E-05	3.25E-06	1.29E-05	3.04E-05	0	0	0	4.26E-06	0	0	3.89E-06	0	0	0	0	k__Bacteria;p__Actinomycetota;c__Actinomycetes;o__Frankiales;f__Frankiaceae;g__Frankia;s__Frankia canadensis
g__Citrobacter;s__Citrobacter sp. wls829	0	0	0	0	0	0	0	0	1.56E-05	0	0	1.89E-06	0	7.33E-05	0	0	1.93E-05	0	0	5.77E-05	0	0	k__Bacteria;p__Pseudomonadota;c__Gammaproteobacteria;o__Enterobacterales;f__Enterobacteriaceae;g__Citrobacter;s__Citrobacter sp. wls829
g__Marinobacter;s__Marinobacter vinifirmus	5.99E-06	3.46E-05	5.91E-05	4.16E-05	1.24E-05	4.97E-05	5.11E-05	4.01E-05	1.61E-05	1.43E-05	1.44E-05	4.13E-05	2.31E-05	0	4.59E-05	7.32E-05	8.66E-07	1.46E-05	5.27E-06	0	6.98E-06	1.10E-05	k__Bacteria;p__Pseudomonadota;c__Gammaproteobacteria;o__Pseudomonadales;f__Marinobacteraceae;g__Marinobacter;s__Marinobacter vinifirmus
g__Modestobacter;s__Modestobacter marinus	0	0	0	0	0	0	7.31E-05	0	0	0	0	0	0	0	0	0	0	0	0	0	0	0	k__Bacteria;p__Actinomycetota;c__Actinomycetes;o__Geodermatophilales;f__Geodermatophilaceae;g__Modestobacter;s__Modestobacter marinus
g__Nocardioides;s__Nocardioides antri	1.12E-05	2.47E-05	1.55E-05	1.19E-05	1.19E-05	3.93E-05	7.31E-05	6.72E-05	7.75E-06	4.82E-06	4.62E-06	1.93E-05	1.69E-05	0	2.17E-06	4.90E-05	8.94E-07	2.05E-05	5.24E-07	4.28E-07	9.28E-06	7.07E-06	k__Bacteria;p__Actinomycetota;c__Actinomycetes;o__Propionibacteriales;f__Nocardioidaceae;g__Nocardioides;s__Nocardioides antri
g__Martelella;s__Martelella sp.	0	0	0	7.29E-05	0	0	0	0	0	0	0	0	0	0	0	0	0	0	0	0	0	0	k__Bacteria;p__Pseudomonadota;c__Alphaproteobacteria;o__Hyphomicrobiales;f__Aurantimonadaceae;g__Martelella;s__Martelella sp.
g__Streptococcus;s__Streptococcus oralis	4.60E-06	3.06E-05	4.98E-05	9.08E-06	7.26E-05	3.61E-05	5.24E-05	4.18E-05	9.03E-06	2.21E-05	6.17E-05	2.58E-05	2.22E-05	0	4.37E-05	2.73E-05	3.00E-06	2.99E-05	7.48E-06	5.72E-06	3.33E-06	8.28E-06	k__Bacteria;p__Bacillota;c__Bacilli;o__Lactobacillales;f__Streptococcaceae;g__Streptococcus;s__Streptococcus oralis
g__Sphingomonas;s__Sphingomonas sp. So64.6b	0	0	0	7.25E-05	0	0	0	0	0	0	0	0	0	0	0	0	0	0	0	0	0	0	k__Bacteria;p__Pseudomonadota;c__Alphaproteobacteria;o__Sphingomonadales;f__Sphingomonadaceae;g__Sphingomonas;s__Sphingomonas sp. So64.6b
g__Pseudomonas;s__Pseudomonas sp. 51_B	0	0	0	0	0	0	0	0	0	0	0	0	0	0	0	0	0	0	7.25E-05	0	0	0	k__Bacteria;p__Pseudomonadota;c__Gammaproteobacteria;o__Pseudomonadales;f__Pseudomonadaceae;g__Pseudomonas;s__Pseudomonas sp. 51_B
g__Fusobacterium;s__Fusobacterium necrophorum	7.10E-06	5.09E-05	2.60E-05	3.78E-05	2.38E-05	7.11E-05	4.57E-05	2.63E-05	7.78E-06	6.06E-06	3.20E-05	2.50E-05	2.83E-05	0	9.54E-06	7.24E-05	0	1.38E-05	0	3.26E-06	6.75E-06	2.57E-05	k__Bacteria;p__Fusobacteriota;c__Fusobacteriia;o__Fusobacteriales;f__Fusobacteriaceae;g__Fusobacterium;s__Fusobacterium necrophorum
g__Croceivirga;s__Croceivirga lutea	1.02E-05	0	0	1.06E-05	4.90E-05	5.92E-05	7.21E-05	3.43E-05	3.25E-06	8.21E-06	1.52E-05	2.50E-05	2.08E-05	0	8.11E-06	9.11E-06	1.97E-06	1.09E-05	2.89E-06	7.65E-07	0	0	k__Bacteria;p__Bacteroidota;c__Flavobacteriia;o__Flavobacteriales;f__Flavobacteriaceae;g__Croceivirga;s__Croceivirga lutea
g__Unclassified;s__Oxalobacteraceae bacterium	0	0	0	7.19E-05	0	0	0	0	0	0	0	0	0	0	0	0	0	0	0	0	0	0	k__Bacteria;p__Pseudomonadota;c__Betaproteobacteria;o__Burkholderiales;f__Oxalobacteraceae;g__Unclassified;s__Oxalobacteraceae bacterium
g__Streptococcus;s__Streptococcus constellatus	0	0	0	0	0	0	0	0	0	7.18E-05	0	0	0	0	0	0	0	6.22E-05	0	0	0	0	k__Bacteria;p__Bacillota;c__Bacilli;o__Lactobacillales;f__Streptococcaceae;g__Streptococcus;s__Streptococcus constellatus
g__Bacillus;s__Bacillus sp. AFS054943	4.13E-06	2.20E-05	6.88E-06	4.89E-05	0	1.85E-05	1.17E-05	1.88E-05	1.25E-06	9.93E-06	2.33E-05	2.65E-05	7.18E-05	0	1.96E-05	6.99E-06	7.95E-07	2.98E-06	5.53E-06	0	0	1.19E-05	k__Bacteria;p__Bacillota;c__Bacilli;o__Bacillales;f__Bacillaceae;g__Bacillus;s__Bacillus sp. AFS054943
g__Winkia;s__Winkia neuii	7.13E-05	2.88E-05	0	1.73E-05	7.30E-06	0	0	0	0	7.14E-05	0	0	5.47E-06	0	1.30E-05	0	0	1.94E-06	2.71E-05	0	0	0	k__Bacteria;p__Actinomycetota;c__Actinomycetes;o__Actinomycetales;f__Actinomycetaceae;g__Winkia;s__Winkia neuii
g__Trabulsiella;s__Trabulsiella odontotermitis	0	0	0	0	0	0	0	0	5.11E-05	0	0	0	0	6.56E-06	0	0	7.12E-05	0	0	1.23E-05	0	0	k__Bacteria;p__Pseudomonadota;c__Gammaproteobacteria;o__Enterobacterales;f__Enterobacteriaceae;g__Trabulsiella;s__Trabulsiella odontotermitis
g__Vibrio;s__Vibrio parahaemolyticus	0	0	0	0	0	0	7.09E-05	0	0	0	0	0	0	0	0	0	0	0	0	0	0	0	k__Bacteria;p__Pseudomonadota;c__Gammaproteobacteria;o__Vibrionales;f__Vibrionaceae;g__Vibrio;s__Vibrio parahaemolyticus
g__Frankia;s__Candidatus Frankia nodulisporulans	0	0	0	0	0	0	7.09E-05	0	0	0	0	0	0	0	4.59E-07	0	0	0	0	0	0	0	k__Bacteria;p__Actinomycetota;c__Actinomycetes;o__Frankiales;f__Frankiaceae;g__Frankia;s__Candidatus Frankia nodulisporulans
g__Leptospira;s__Leptospira interrogans	8.82E-06	2.47E-05	3.02E-05	1.37E-05	6.41E-05	4.68E-05	3.96E-05	7.07E-05	1.32E-05	2.68E-05	5.63E-05	1.49E-05	4.75E-05	0	6.13E-05	5.03E-05	1.79E-06	3.45E-05	5.42E-06	2.74E-06	4.19E-06	1.50E-05	k__Bacteria;p__Spirochaetota;c__Spirochaetia;o__Leptospirales;f__Leptospiraceae;g__Leptospira;s__Leptospira interrogans
g__Mycobacterium;s__Mycobacterium kansasii	1.49E-06	7.93E-06	4.97E-06	7.07E-05	4.12E-05	3.35E-05	3.40E-05	6.78E-06	5.41E-06	2.63E-05	2.10E-05	2.39E-05	2.88E-05	0	7.09E-06	4.55E-05	1.44E-06	8.63E-06	3.43E-06	2.12E-07	5.39E-06	8.59E-06	k__Bacteria;p__Actinomycetota;c__Actinomycetes;o__Mycobacteriales;f__Mycobacteriaceae;g__Mycobacterium;s__Mycobacterium kansasii
g__Dictyocoela;s__Dictyocoela muelleri	9.89E-06	7.06E-05	3.19E-05	4.02E-05	5.49E-05	5.68E-05	3.69E-05	5.90E-05	9.51E-06	1.73E-05	4.43E-05	3.52E-05	4.06E-05	0	1.52E-05	3.66E-05	7.13E-07	1.83E-05	4.61E-06	9.22E-07	1.00E-05	1.47E-05	k__Eukaryota;p__Microsporidia;c__Unclassified;o__Unclassified;f__Unclassified;g__Dictyocoela;s__Dictyocoela muelleri
g__Marinifilum;s__Marinifilum breve	0	0	0	0	0	0	6.99E-05	0	0	0	0	0	0	0	0	0	0	0	0	0	0	0	k__Bacteria;p__Bacteroidota;c__Bacteroidia;o__Marinilabiliales;f__Marinifilaceae;g__Marinifilum;s__Marinifilum breve
g__Novosphingobium;s__Novosphingobium lentum	0	0	0	6.96E-05	0	0	0	0	0	0	0	0	0	0	0	0	0	0	0	0	0	0	k__Bacteria;p__Pseudomonadota;c__Alphaproteobacteria;o__Sphingomonadales;f__Sphingomonadaceae;g__Novosphingobium;s__Novosphingobium lentum
g__Streptosporangium;s__Streptosporangium violaceochromogenes	6.28E-06	9.11E-06	1.14E-05	9.01E-06	0	4.61E-05	6.94E-05	0	1.03E-06	9.15E-06	3.22E-05	7.31E-06	8.83E-06	0	1.90E-05	1.93E-05	0	0	1.53E-06	0	4.54E-06	6.57E-06	k__Bacteria;p__Actinomycetota;c__Actinomycetes;o__Streptosporangiales;f__Streptosporangiaceae;g__Streptosporangium;s__Streptosporangium violaceochromogenes
g__Pseudochryseolinea;s__Pseudochryseolinea flava	0	0	0	6.92E-05	0	0	0	0	0	0	0	0	0	0	0	0	0	0	0	0	0	0	k__Bacteria;p__Bacteroidota;c__Cytophagia;o__Cytophagales;f__Fulvivirgaceae;g__Pseudochryseolinea;s__Pseudochryseolinea flava
g__Sphingomonas;s__Sphingomonas sp. BGYR3	0	0	0	6.91E-05	0	0	0	0	0	0	0	0	0	0	0	0	0	0	0	0	0	0	k__Bacteria;p__Pseudomonadota;c__Alphaproteobacteria;o__Sphingomonadales;f__Sphingomonadaceae;g__Sphingomonas;s__Sphingomonas sp. BGYR3
g__Pseudomonas;s__Pseudomonas frederiksbergensis	0	0	0	0	0	0	0	0	7.32E-07	0	0	0	0	5.21E-07	0	0	2.08E-06	0	1.31E-05	6.90E-05	0	0	k__Bacteria;p__Pseudomonadota;c__Gammaproteobacteria;o__Pseudomonadales;f__Pseudomonadaceae;g__Pseudomonas;s__Pseudomonas frederiksbergensis
g__Brucella;s__Brucella melitensis	8.18E-06	5.46E-05	4.99E-05	3.69E-05	6.88E-05	5.22E-05	3.67E-05	4.67E-05	3.18E-06	1.37E-05	2.41E-05	7.54E-06	2.46E-05	0	1.86E-06	4.88E-05	4.53E-07	1.23E-05	3.58E-06	5.81E-07	1.70E-06	2.49E-05	k__Bacteria;p__Pseudomonadota;c__Alphaproteobacteria;o__Hyphomicrobiales;f__Brucellaceae;g__Brucella;s__Brucella melitensis
g__Erwinia;s__Erwinia tracheiphila	0	0	0	0	0	0	0	0	5.08E-05	0	0	0	0	5.13E-06	0	0	6.87E-05	0	0	9.91E-06	0	0	k__Bacteria;p__Pseudomonadota;c__Gammaproteobacteria;o__Enterobacterales;f__Erwiniaceae;g__Erwinia;s__Erwinia tracheiphila
g__Altericroceibacterium;s__Altericroceibacterium spongiae	0	0	0	6.86E-05	0	0	0	0	0	0	0	0	0	0	0	0	0	0	0	0	0	0	k__Bacteria;p__Pseudomonadota;c__Alphaproteobacteria;o__Sphingomonadales;f__Erythrobacteraceae;g__Altericroceibacterium;s__Altericroceibacterium spongiae
g__Haemophilus;s__[Haemophilus] ducreyi	1.60E-06	4.26E-06	0	0	0	0	0	0	0	1.29E-06	0	0	0	0	6.85E-05	0	0	0	0	0	0	0	k__Bacteria;p__Pseudomonadota;c__Gammaproteobacteria;o__Pasteurellales;f__Pasteurellaceae;g__Haemophilus;s__[Haemophilus] ducreyi
g__Corynebacterium;s__Corynebacterium sp. HMSC06D04	0	1.86E-06	0	0	1.81E-06	0	0	0	0	1.12E-06	0	0	0	0	6.84E-05	0	0	3.85E-06	0	0	0	0	k__Bacteria;p__Actinomycetota;c__Actinomycetes;o__Mycobacteriales;f__Corynebacteriaceae;g__Corynebacterium;s__Corynebacterium sp. HMSC06D04
g__Novosphingobium;s__Novosphingobium sp. Leaf2	0	0	0	6.84E-05	0	0	0	0	0	0	0	0	0	0	0	0	0	0	0	0	0	0	k__Bacteria;p__Pseudomonadota;c__Alphaproteobacteria;o__Sphingomonadales;f__Sphingomonadaceae;g__Novosphingobium;s__Novosphingobium sp. Leaf2
g__Vibrio;s__Vibrio sp. VP6	1.66E-05	4.84E-05	6.84E-05	6.39E-05	3.48E-05	4.74E-05	5.72E-05	4.52E-05	8.56E-06	1.58E-05	5.06E-05	6.02E-05	4.73E-05	0	2.32E-05	4.51E-05	1.60E-06	2.73E-05	4.17E-06	1.23E-06	6.27E-06	1.08E-05	k__Bacteria;p__Pseudomonadota;c__Gammaproteobacteria;o__Vibrionales;f__Vibrionaceae;g__Vibrio;s__Vibrio sp. VP6
g__Methylocystis;s__Methylocystis sp. SC2	0	0	0	6.82E-05	0	0	0	0	0	0	0	0	0	0	0	0	0	0	0	0	0	0	k__Bacteria;p__Pseudomonadota;c__Alphaproteobacteria;o__Hyphomicrobiales;f__Methylocystaceae;g__Methylocystis;s__Methylocystis sp. SC2
g__Kosakonia;s__Kosakonia cowanii	0	0	0	0	0	0	0	0	1.59E-05	0	0	0	0	6.79E-05	0	0	1.42E-05	0	0	5.18E-05	0	0	k__Bacteria;p__Pseudomonadota;c__Gammaproteobacteria;o__Enterobacterales;f__Enterobacteriaceae;g__Kosakonia;s__Kosakonia cowanii
g__Novosphingobium;s__Novosphingobium sediminis	0	0	0	6.78E-05	0	0	0	0	0	0	0	0	0	0	0	0	0	0	0	0	0	0	k__Bacteria;p__Pseudomonadota;c__Alphaproteobacteria;o__Sphingomonadales;f__Sphingomonadaceae;g__Novosphingobium;s__Novosphingobium sediminis
g__Streptomyces;s__Streptomyces sp. LB8	6.92E-06	5.16E-05	6.01E-05	2.18E-05	4.37E-05	4.34E-05	3.18E-05	4.44E-05	3.37E-06	1.77E-05	1.95E-05	6.68E-05	5.91E-05	0	3.74E-05	1.88E-05	1.07E-06	7.99E-06	1.06E-05	1.58E-06	9.99E-07	2.00E-05	k__Bacteria;p__Actinomycetota;c__Actinomycetes;o__Kitasatosporales;f__Streptomycetaceae;g__Streptomyces;s__Streptomyces sp. LB8
g__Arthrobacter;s__Arthrobacter stackebrandtii	0	0	0	0	0	0	0	0	0	0	0	0	0	1.67E-06	0	0	3.30E-07	0	6.68E-05	2.24E-06	0	0	k__Bacteria;p__Actinomycetota;c__Actinomycetes;o__Micrococcales;f__Micrococcaceae;g__Arthrobacter;s__Arthrobacter stackebrandtii
g__Pseudomonas;s__Pseudomonas sp. 22 E 5	0	0	0	0	0	0	0	0	2.58E-06	0	0	0	0	2.03E-06	9.21E-07	0	8.18E-07	0	1.06E-06	6.66E-05	0	0	k__Bacteria;p__Pseudomonadota;c__Gammaproteobacteria;o__Pseudomonadales;f__Pseudomonadaceae;g__Pseudomonas;s__Pseudomonas sp. 22 E 5
g__Acinetobacter;s__Acinetobacter sp. ANC 4648	0	0	0	0	0	0	0	0	4.69E-05	0	0	0	0	9.60E-07	0	0	6.66E-05	0	0	9.35E-06	0	0	k__Bacteria;p__Pseudomonadota;c__Gammaproteobacteria;o__Moraxellales;f__Moraxellaceae;g__Acinetobacter;s__Acinetobacter sp. ANC 4648
g__Enterobacter;s__Enterobacter oligotrophicus	0	0	0	0	0	0	0	0	4.22E-05	5.61E-07	0	0	0	7.62E-06	0	0	6.64E-05	0	0	1.05E-05	0	0	k__Bacteria;p__Pseudomonadota;c__Gammaproteobacteria;o__Enterobacterales;f__Enterobacteriaceae;g__Enterobacter;s__Enterobacter oligotrophicus
g__Alkalibacterium;s__Alkalibacterium subtropicum	0	0	0	0	0	0	0	0	0	6.64E-05	0	0	0	0	0	0	0	0	0	1.51E-07	0	0	k__Bacteria;p__Bacillota;c__Bacilli;o__Lactobacillales;f__Carnobacteriaceae;g__Alkalibacterium;s__Alkalibacterium subtropicum
g__Pseudomonas;s__Pseudomonas qingdaonensis	0	0	0	0	0	0	0	0	0	0	0	0	0	0	0	0	0	0	6.59E-05	0	0	0	k__Bacteria;p__Pseudomonadota;c__Gammaproteobacteria;o__Pseudomonadales;f__Pseudomonadaceae;g__Pseudomonas;s__Pseudomonas qingdaonensis
g__Sphingomonas;s__Sphingomonas sp. TF3	0	0	0	6.59E-05	0	0	0	0	0	0	0	0	0	0	0	0	0	0	0	0	0	0	k__Bacteria;p__Pseudomonadota;c__Alphaproteobacteria;o__Sphingomonadales;f__Sphingomonadaceae;g__Sphingomonas;s__Sphingomonas sp. TF3
g__Pseudomonas;s__Pseudomonas psychrophila	0	0	0	0	0	0	0	0	0	0	0	0	0	7.10E-07	0	0	2.99E-07	0	0	6.58E-05	0	0	k__Bacteria;p__Pseudomonadota;c__Gammaproteobacteria;o__Pseudomonadales;f__Pseudomonadaceae;g__Pseudomonas;s__Pseudomonas psychrophila
g__Unclassified;s__bacterium	4.07E-06	1.44E-05	1.36E-05	5.36E-06	2.14E-05	3.05E-05	6.57E-05	1.85E-05	4.10E-06	8.71E-06	7.66E-06	1.74E-05	5.25E-06	0	6.45E-06	2.76E-05	2.61E-07	7.85E-06	2.08E-06	3.86E-07	1.96E-06	1.17E-05	k__Bacteria;p__Unclassified;c__Unclassified;o__Unclassified;f__Unclassified;g__Unclassified;s__bacterium
g__Novosphingobium;s__Novosphingobium sp. NDB2Meth1	0	0	0	6.56E-05	0	0	0	0	0	0	0	0	0	0	0	0	0	0	0	0	0	0	k__Bacteria;p__Pseudomonadota;c__Alphaproteobacteria;o__Sphingomonadales;f__Sphingomonadaceae;g__Novosphingobium;s__Novosphingobium sp. NDB2Meth1
g__Sphingomonas;s__Sphingomonas sp. CL5.1	0	0	0	6.55E-05	0	0	0	0	0	0	0	0	0	0	0	0	0	0	0	0	0	0	k__Bacteria;p__Pseudomonadota;c__Alphaproteobacteria;o__Sphingomonadales;f__Sphingomonadaceae;g__Sphingomonas;s__Sphingomonas sp. CL5.1
g__Sphingobium;s__Sphingobium limneticum	0	0	0	6.50E-05	0	0	0	0	0	0	0	0	0	0	0	0	0	0	0	0	0	0	k__Bacteria;p__Pseudomonadota;c__Alphaproteobacteria;o__Sphingomonadales;f__Sphingomonadaceae;g__Sphingobium;s__Sphingobium limneticum
g__Bradyrhizobium;s__Bradyrhizobium icense	0	6.36E-06	0	0	0	0	1.78E-05	0	0	5.77E-06	0	0	0	0	6.50E-05	0	0	0	0	0	0	0	k__Bacteria;p__Pseudomonadota;c__Alphaproteobacteria;o__Hyphomicrobiales;f__Nitrobacteraceae;g__Bradyrhizobium;s__Bradyrhizobium icense
g__Pseudomonas;s__Pseudomonas ceruminis	0	0	0	0	0	0	0	0	2.50E-07	0	0	0	0	1.28E-06	0	0	7.97E-08	0	6.49E-05	1.31E-06	0	0	k__Bacteria;p__Pseudomonadota;c__Gammaproteobacteria;o__Pseudomonadales;f__Pseudomonadaceae;g__Pseudomonas;s__Pseudomonas ceruminis
g__Myroides;s__Myroides odoratimimus	2.05E-05	3.15E-05	6.78E-06	6.40E-05	3.07E-05	4.40E-05	4.39E-05	9.26E-06	4.40E-06	0	1.29E-05	2.57E-05	1.67E-05	0	1.80E-05	5.43E-06	3.92E-07	2.20E-05	1.39E-06	5.52E-07	2.94E-06	1.51E-05	k__Bacteria;p__Bacteroidota;c__Flavobacteriia;o__Flavobacteriales;f__Flavobacteriaceae;g__Myroides;s__Myroides odoratimimus
g__Pseudomonas;s__Pseudomonas sp. 100_A	5.53E-06	3.41E-05	3.09E-05	2.59E-05	3.15E-05	6.40E-05	1.32E-05	0	3.42E-06	3.72E-06	0	1.77E-05	8.96E-06	0	5.08E-06	7.85E-06	0	1.43E-05	1.77E-06	6.59E-07	1.06E-05	8.16E-06	k__Bacteria;p__Pseudomonadota;c__Gammaproteobacteria;o__Pseudomonadales;f__Pseudomonadaceae;g__Pseudomonas;s__Pseudomonas sp. 100_A
g__Anaerococcus;s__uncultured Anaerococcus sp.	0	0	0	0	0	0	0	0	0	6.40E-05	0	0	0	0	0	0	0	0	0	3.15E-07	0	0	k__Bacteria;p__Bacillota;c__Tissierellia;o__Tissierellales;f__Peptoniphilaceae;g__Anaerococcus;s__uncultured Anaerococcus sp.
g__Rhizobium;s__Rhizobium yanglingense	0	0	0	0	0	0	6.31E-05	0	0	0	0	0	0	0	0	0	0	0	0	0	0	0	k__Bacteria;p__Pseudomonadota;c__Alphaproteobacteria;o__Hyphomicrobiales;f__Rhizobiaceae;g__Rhizobium;s__Rhizobium yanglingense
g__Quaeritorhiza;s__Quaeritorhiza haematococci	2.12E-06	6.30E-05	2.33E-05	1.08E-05	1.92E-05	1.23E-05	3.62E-05	0	2.94E-06	4.39E-06	4.37E-05	6.80E-06	1.88E-05	0	2.50E-05	7.19E-06	0	1.62E-05	2.91E-06	0	3.96E-06	7.89E-06	k__Eukaryota;p__Chytridiomycota;c__Chytridiomycetes;o__Unclassified;f__Quaeritorhizaceae;g__Quaeritorhiza;s__Quaeritorhiza haematococci
g__Enterobacter;s__Enterobacter sichuanensis	0	0	0	0	0	0	0	0	4.12E-05	0	0	0	0	7.46E-06	0	0	6.26E-05	0	0	1.08E-05	0	0	k__Bacteria;p__Pseudomonadota;c__Gammaproteobacteria;o__Enterobacterales;f__Enterobacteriaceae;g__Enterobacter;s__Enterobacter sichuanensis
g__Pleomorphomonas;s__Pleomorphomonas diazotrophica	0	0	0	6.26E-05	0	0	0	0	0	0	0	0	0	0	0	0	0	0	0	0	0	0	k__Bacteria;p__Pseudomonadota;c__Alphaproteobacteria;o__Hyphomicrobiales;f__Pleomorphomonadaceae;g__Pleomorphomonas;s__Pleomorphomonas diazotrophica
g__Lelliottia;s__Lelliottia sp. WB101	0	0	0	0	0	0	0	0	0	0	0	0	0	0	0	0	0	0	3.87E-06	0	5.85E-05	6.26E-05	k__Bacteria;p__Pseudomonadota;c__Gammaproteobacteria;o__Enterobacterales;f__Enterobacteriaceae;g__Lelliottia;s__Lelliottia sp. WB101
g__Blastomonas;s__Blastomonas sp.	0	0	0	6.22E-05	0	0	0	0	0	0	0	0	0	0	0	0	0	0	0	0	0	0	k__Bacteria;p__Pseudomonadota;c__Alphaproteobacteria;o__Sphingomonadales;f__Sphingomonadaceae;g__Blastomonas;s__Blastomonas sp.
g__Prevotella;s__Prevotella veroralis	0	0	0	0	0	0	0	0	0	0	0	0	0	0	6.20E-05	0	0	0	0	0	0	0	k__Bacteria;p__Bacteroidota;c__Bacteroidia;o__Bacteroidales;f__Prevotellaceae;g__Prevotella;s__Prevotella veroralis
g__Basidiobolus;s__Basidiobolus meristosporus	1.04E-05	1.98E-05	6.00E-05	5.89E-05	3.16E-05	5.58E-05	3.57E-05	3.90E-05	6.81E-06	1.31E-05	1.61E-05	1.97E-05	6.19E-05	0	6.79E-06	2.91E-05	7.16E-07	4.05E-05	2.35E-06	1.40E-06	6.62E-06	4.52E-06	k__Eukaryota;p__Zoopagomycota;c__Basidiobolomycetes;o__Basidiobolales;f__Basidiobolaceae;g__Basidiobolus;s__Basidiobolus meristosporus
g__Dysgonomonas;s__Dysgonomonas sp. 216	8.24E-06	8.18E-06	1.15E-05	6.07E-06	4.51E-05	1.85E-05	4.59E-05	2.97E-05	2.95E-06	4.93E-06	2.68E-05	6.14E-05	1.49E-05	0	3.65E-06	5.21E-06	1.18E-06	2.41E-05	2.50E-06	0	8.06E-06	4.43E-06	k__Bacteria;p__Bacteroidota;c__Bacteroidia;o__Bacteroidales;f__Dysgonomonadaceae;g__Dysgonomonas;s__Dysgonomonas sp. 216
g__Sphingopyxis;s__Sphingopyxis sp. YF1	0	0	0	6.14E-05	0	0	0	0	0	0	0	0	0	0	0	0	0	0	0	0	0	0	k__Bacteria;p__Pseudomonadota;c__Alphaproteobacteria;o__Sphingomonadales;f__Sphingomonadaceae;g__Sphingopyxis;s__Sphingopyxis sp. YF1
g__Pseudomonas;s__Pseudomonas plecoglossicida	0	0	0	0	0	0	0	0	4.03E-07	0	0	0	0	8.08E-07	0	0	0	0	6.12E-05	1.33E-06	0	0	k__Bacteria;p__Pseudomonadota;c__Gammaproteobacteria;o__Pseudomonadales;f__Pseudomonadaceae;g__Pseudomonas;s__Pseudomonas plecoglossicida
g__Sphingomonas;s__Sphingomonas sp. CA1-15	0	0	0	6.09E-05	0	0	0	0	0	0	0	0	0	0	0	0	0	0	0	0	0	0	k__Bacteria;p__Pseudomonadota;c__Alphaproteobacteria;o__Sphingomonadales;f__Sphingomonadaceae;g__Sphingomonas;s__Sphingomonas sp. CA1-15
g__Streptococcus;s__Streptococcus suis	7.86E-06	5.81E-05	3.59E-05	4.96E-05	3.44E-05	2.30E-05	5.64E-05	6.07E-05	8.06E-06	3.46E-05	3.77E-05	3.01E-05	2.77E-05	0	3.70E-05	3.36E-05	1.37E-06	3.59E-05	2.09E-06	1.70E-07	1.34E-05	6.78E-06	k__Bacteria;p__Bacillota;c__Bacilli;o__Lactobacillales;f__Streptococcaceae;g__Streptococcus;s__Streptococcus suis
g__Enterobacter;s__Enterobacter cloacae complex sp. 4DZ3-17B2	0	0	0	0	0	0	6.04E-05	0	0	0	0	0	0	0	0	0	0	0	0	0	0	0	k__Bacteria;p__Pseudomonadota;c__Gammaproteobacteria;o__Enterobacterales;f__Enterobacteriaceae;g__Enterobacter;s__Enterobacter cloacae complex sp. 4DZ3-17B2
g__Zavarzinia;s__Zavarzinia compransoris	0	0	0	6.03E-05	0	0	0	0	0	0	0	0	0	0	0	0	0	0	0	0	0	0	k__Bacteria;p__Pseudomonadota;c__Alphaproteobacteria;o__Rhodospirillales;f__Zavarziniaceae;g__Zavarzinia;s__Zavarzinia compransoris
g__Campylobacter;s__Campylobacter fetus	1.64E-05	6.03E-05	1.93E-05	2.29E-05	2.29E-05	1.30E-05	1.65E-05	0	0	0	3.20E-05	0	2.04E-05	0	2.09E-05	1.79E-05	1.12E-06	4.19E-06	0	0	2.10E-06	1.25E-05	k__Bacteria;p__Campylobacterota;c__Epsilonproteobacteria;o__Campylobacterales;f__Campylobacteraceae;g__Campylobacter;s__Campylobacter fetus
g__Sphingomonas;s__Sphingomonas aracearum	0	0	0	5.99E-05	0	0	0	0	0	0	0	0	0	0	0	0	0	0	0	0	0	0	k__Bacteria;p__Pseudomonadota;c__Alphaproteobacteria;o__Sphingomonadales;f__Sphingomonadaceae;g__Sphingomonas;s__Sphingomonas aracearum
g__Sphingomonas;s__Sphingomonas glacialis	0	0	0	5.92E-05	0	0	0	0	0	0	0	0	0	0	0	0	0	0	0	0	0	0	k__Bacteria;p__Pseudomonadota;c__Alphaproteobacteria;o__Sphingomonadales;f__Sphingomonadaceae;g__Sphingomonas;s__Sphingomonas glacialis
g__Serratia;s__Serratia sp. Se-RSBMAAmG	0	0	0	0	0	0	0	0	0	0	0	0	0	0	0	0	0	0	1.50E-06	0	3.25E-05	5.91E-05	k__Bacteria;p__Pseudomonadota;c__Gammaproteobacteria;o__Enterobacterales;f__Yersiniaceae;g__Serratia;s__Serratia sp. Se-RSBMAAmG
g__Serratia;s__uncultured Serratia sp.	0	0	0	0	0	0	0	0	0	0	0	0	0	0	0	0	0	0	5.11E-06	0	5.88E-05	5.78E-05	k__Bacteria;p__Pseudomonadota;c__Gammaproteobacteria;o__Enterobacterales;f__Yersiniaceae;g__Serratia;s__uncultured Serratia sp.
g__Sphingomonas;s__Sphingomonas quercus	0	0	0	5.85E-05	0	0	0	0	0	0	0	0	0	0	0	0	0	0	0	0	0	0	k__Bacteria;p__Pseudomonadota;c__Alphaproteobacteria;o__Sphingomonadales;f__Sphingomonadaceae;g__Sphingomonas;s__Sphingomonas quercus
g__Sphingomonas;s__Sphingomonas sp. ID1715	0	0	0	5.85E-05	0	0	0	0	0	0	0	0	0	0	0	0	0	0	0	0	0	0	k__Bacteria;p__Pseudomonadota;c__Alphaproteobacteria;o__Sphingomonadales;f__Sphingomonadaceae;g__Sphingomonas;s__Sphingomonas sp. ID1715
g__Caulobacter;s__Caulobacter sp. 32-67-35	0	0	0	5.82E-05	0	0	0	0	0	0	0	0	0	0	0	0	0	0	0	0	0	0	k__Bacteria;p__Pseudomonadota;c__Alphaproteobacteria;o__Caulobacterales;f__Caulobacteraceae;g__Caulobacter;s__Caulobacter sp. 32-67-35
g__Streptomyces;s__Streptomyces sp. alain-838	0	1.36E-05	4.01E-05	0	1.01E-05	8.15E-06	5.81E-05	4.65E-05	3.74E-06	2.05E-05	2.98E-05	2.22E-05	3.38E-05	0	3.23E-05	3.57E-05	1.54E-06	1.11E-05	3.91E-06	1.40E-06	1.85E-06	3.68E-06	k__Bacteria;p__Actinomycetota;c__Actinomycetes;o__Kitasatosporales;f__Streptomycetaceae;g__Streptomyces;s__Streptomyces sp. alain-838
g__Sphingobium;s__Sphingobium sp. DEHP117	0	0	0	5.77E-05	0	0	0	0	0	0	0	0	0	0	0	0	0	0	0	0	0	0	k__Bacteria;p__Pseudomonadota;c__Alphaproteobacteria;o__Sphingomonadales;f__Sphingomonadaceae;g__Sphingobium;s__Sphingobium sp. DEHP117
g__Novosphingobium;s__Novosphingobium piscinae	0	0	0	5.75E-05	0	0	0	0	0	0	0	0	0	0	0	0	0	0	0	0	0	0	k__Bacteria;p__Pseudomonadota;c__Alphaproteobacteria;o__Sphingomonadales;f__Sphingomonadaceae;g__Novosphingobium;s__Novosphingobium piscinae
g__Klebsiella;s__Klebsiella sp. RCJ4	0	0	0	0	0	0	0	0	1.49E-05	0	0	0	0	5.72E-05	0	0	1.69E-05	0	0	4.12E-05	0	0	k__Bacteria;p__Pseudomonadota;c__Gammaproteobacteria;o__Enterobacterales;f__Enterobacteriaceae;g__Klebsiella;s__Klebsiella sp. RCJ4
g__Microbacterium;s__Microbacterium terregens	0	0	0	5.69E-05	0	0	0	0	0	0	0	0	0	0	0	0	0	0	0	0	0	0	k__Bacteria;p__Actinomycetota;c__Actinomycetes;o__Micrococcales;f__Microbacteriaceae;g__Microbacterium;s__Microbacterium terregens
g__Jimgerdemannia;s__Jimgerdemannia flammicorona	7.14E-06	5.69E-05	2.08E-05	1.41E-05	3.87E-05	3.20E-05	3.55E-05	1.62E-05	4.31E-06	1.00E-05	2.26E-05	2.29E-05	3.45E-05	0	8.47E-06	2.72E-05	1.03E-06	1.29E-05	6.48E-06	1.27E-06	6.45E-06	2.05E-05	k__Eukaryota;p__Mucoromycota;c__Endogonomycetes;o__Endogonales;f__Endogonaceae;g__Jimgerdemannia;s__Jimgerdemannia flammicorona
g__Streptococcus;s__Streptococcus sp. Marseille-Q4154	0	0	0	0	0	0	0	0	0	0	0	0	0	0	0	0	0	5.68E-05	0	0	0	0	k__Bacteria;p__Bacillota;c__Bacilli;o__Lactobacillales;f__Streptococcaceae;g__Streptococcus;s__Streptococcus sp. Marseille-Q4154
g__Pseudomonas;s__Pseudomonas sp. SWI7	0	0	0	0	0	0	0	0	0	0	0	0	0	0	0	0	0	0	5.67E-05	0	0	0	k__Bacteria;p__Pseudomonadota;c__Gammaproteobacteria;o__Pseudomonadales;f__Pseudomonadaceae;g__Pseudomonas;s__Pseudomonas sp. SWI7
g__Pseudomonas;s__Pseudomonas sp. 8AS	8.75E-06	2.89E-05	2.41E-05	0	3.01E-05	6.09E-06	5.67E-05	2.68E-05	1.82E-06	9.07E-06	1.91E-05	4.42E-05	0	0	8.60E-06	1.99E-05	0	1.01E-05	1.65E-06	3.86E-07	1.96E-06	0	k__Bacteria;p__Pseudomonadota;c__Gammaproteobacteria;o__Pseudomonadales;f__Pseudomonadaceae;g__Pseudomonas;s__Pseudomonas sp. 8AS
g__Acinetobacter;s__Acinetobacter sp. Colony158	0	0	0	0	0	0	0	0	3.41E-05	0	0	0	0	6.19E-07	0	0	5.65E-05	0	0	2.46E-06	0	0	k__Bacteria;p__Pseudomonadota;c__Gammaproteobacteria;o__Moraxellales;f__Moraxellaceae;g__Acinetobacter;s__Acinetobacter sp. Colony158
g__Lujinxingia;s__Lujinxingia vulgaris	0	0	0	0	0	0	5.61E-05	0	0	0	0	0	0	0	0	0	0	0	0	0	0	0	k__Bacteria;p__Unclassified;c__Deltaproteobacteria;o__Bradymonadales;f__Lujinxingiaceae;g__Lujinxingia;s__Lujinxingia vulgaris
g__Brucella;s__Brucella intermedia	0	0	0	5.56E-05	0	0	0	0	0	0	0	0	0	0	0	0	0	0	0	0	0	0	k__Bacteria;p__Pseudomonadota;c__Alphaproteobacteria;o__Hyphomicrobiales;f__Brucellaceae;g__Brucella;s__Brucella intermedia
g__Macrococcoides;s__Macrococcoides caseolyticum	2.99E-06	1.59E-05	4.97E-06	5.30E-05	3.53E-05	3.35E-05	2.55E-05	2.71E-05	1.80E-06	2.39E-06	4.21E-06	3.35E-05	4.04E-05	0	1.18E-05	5.56E-05	2.87E-07	1.29E-05	4.00E-06	6.36E-07	9.71E-06	1.29E-05	k__Bacteria;p__Bacillota;c__Bacilli;o__Bacillales;f__Staphylococcaceae;g__Macrococcoides;s__Macrococcoides caseolyticum
g__Marinobacter;s__Marinobacter confluentis	0	0	0	0	0	0	0	0	0	0	0	0	0	0	0	0	0	0	5.52E-05	0	0	0	k__Bacteria;p__Pseudomonadota;c__Gammaproteobacteria;o__Pseudomonadales;f__Marinobacteraceae;g__Marinobacter;s__Marinobacter confluentis
g__Globomyces;s__Globomyces pollinis-pini	3.68E-06	9.77E-06	5.51E-05	2.90E-05	1.45E-05	8.25E-06	1.05E-05	1.67E-05	0	8.84E-06	1.04E-05	0	7.10E-06	0	5.82E-06	6.22E-06	0	7.97E-06	7.03E-07	2.61E-07	2.66E-06	2.12E-05	k__Eukaryota;p__Chytridiomycota;c__Chytridiomycetes;o__Rhizophydiales;f__Globomycetaceae;g__Globomyces;s__Globomyces pollinis-pini
g__Cereibacter;s__Cereibacter azotoformans	0	0	0	5.51E-05	0	0	0	0	0	0	0	0	0	0	0	0	0	0	0	0	0	0	k__Bacteria;p__Pseudomonadota;c__Alphaproteobacteria;o__Rhodobacterales;f__Paracoccaceae;g__Cereibacter;s__Cereibacter azotoformans
g__Acinetobacter;s__Acinetobacter sp. ANC 5414	0	0	0	0	0	0	0	0	4.10E-05	0	0	0	0	3.39E-07	0	0	5.49E-05	0	0	9.91E-06	0	0	k__Bacteria;p__Pseudomonadota;c__Gammaproteobacteria;o__Moraxellales;f__Moraxellaceae;g__Acinetobacter;s__Acinetobacter sp. ANC 5414
g__Vibrio;s__Vibrio aquaticus	0	0	0	0	0	0	5.47E-05	0	0	0	0	0	0	0	0	0	0	0	0	0	0	0	k__Bacteria;p__Pseudomonadota;c__Gammaproteobacteria;o__Vibrionales;f__Vibrionaceae;g__Vibrio;s__Vibrio aquaticus
g__Sphingomonas;s__Sphingomonas aliaeris	0	0	0	5.47E-05	0	0	0	0	0	0	0	0	0	0	0	0	0	0	0	0	0	0	k__Bacteria;p__Pseudomonadota;c__Alphaproteobacteria;o__Sphingomonadales;f__Sphingomonadaceae;g__Sphingomonas;s__Sphingomonas aliaeris
g__Unclassified;s__Corynebacterium phage HS03	0	0	0	0	0	0	0	0	0	4.83E-06	0	0	0	0	5.45E-05	0	0	0	0	0	0	0	k__Viruses;p__Unclassified;c__Unclassified;o__Unclassified;f__Unclassified;g__Unclassified;s__Corynebacterium phage HS03
g__Ruegeria;s__Ruegeria arenilitoris	0	0	0	0	0	0	5.45E-05	0	0	0	0	0	0	0	0	0	0	0	0	0	0	0	k__Bacteria;p__Pseudomonadota;c__Alphaproteobacteria;o__Rhodobacterales;f__Roseobacteraceae;g__Ruegeria;s__Ruegeria arenilitoris
g__Citrobacter;s__Citrobacter sp. Cb011	0	0	0	0	0	0	0	0	3.60E-05	0	0	0	0	4.59E-06	0	0	5.44E-05	0	0	7.66E-06	0	0	k__Bacteria;p__Pseudomonadota;c__Gammaproteobacteria;o__Enterobacterales;f__Enterobacteriaceae;g__Citrobacter;s__Citrobacter sp. Cb011
g__Novosphingobium;s__Novosphingobium aromaticivorans	0	0	0	5.44E-05	0	0	0	0	0	0	0	0	0	0	0	0	0	0	0	0	0	0	k__Bacteria;p__Pseudomonadota;c__Alphaproteobacteria;o__Sphingomonadales;f__Sphingomonadaceae;g__Novosphingobium;s__Novosphingobium aromaticivorans
g__Bacillus;s__Bacillus sp. VT-16-64	0	5.41E-05	2.03E-05	1.61E-05	1.61E-05	2.74E-05	2.32E-05	0	2.46E-06	3.27E-06	1.72E-05	4.57E-05	1.57E-05	0	6.45E-06	4.83E-05	3.92E-07	1.18E-05	3.90E-06	2.89E-07	5.89E-06	2.93E-06	k__Bacteria;p__Bacillota;c__Bacilli;o__Bacillales;f__Bacillaceae;g__Bacillus;s__Bacillus sp. VT-16-64
g__Pseudomonas;s__Pseudomonas savastanoi	0	0	0	0	0	0	0	0	2.43E-06	0	0	0	0	1.26E-06	0	0	1.55E-06	0	2.65E-07	5.39E-05	0	0	k__Bacteria;p__Pseudomonadota;c__Gammaproteobacteria;o__Pseudomonadales;f__Pseudomonadaceae;g__Pseudomonas;s__Pseudomonas savastanoi
g__Sphingomonas;s__Sphingomonas hylomeconis	0	0	0	5.37E-05	0	0	0	0	0	0	0	0	0	0	0	0	0	0	0	0	0	0	k__Bacteria;p__Pseudomonadota;c__Alphaproteobacteria;o__Sphingomonadales;f__Sphingomonadaceae;g__Sphingomonas;s__Sphingomonas hylomeconis
g__Pseudomonas;s__Pseudomonas marginalis	0	0	0	0	0	0	4.90E-06	0	9.29E-07	0	0	0	0	1.74E-06	0	0	3.95E-07	0	2.43E-05	5.35E-05	0	0	k__Bacteria;p__Pseudomonadota;c__Gammaproteobacteria;o__Pseudomonadales;f__Pseudomonadaceae;g__Pseudomonas;s__Pseudomonas marginalis
g__Batrachochytrium;s__Batrachochytrium salamandrivorans	7.34E-06	3.05E-05	1.82E-05	3.61E-05	3.99E-05	3.95E-05	2.21E-05	2.42E-05	5.23E-06	7.62E-06	2.11E-05	1.38E-05	5.31E-05	0	1.05E-05	2.33E-05	3.32E-07	1.69E-05	1.65E-06	4.08E-07	5.74E-06	1.58E-05	k__Eukaryota;p__Chytridiomycota;c__Chytridiomycetes;o__Rhizophydiales;f__Unclassified;g__Batrachochytrium;s__Batrachochytrium salamandrivorans
g__Salmonella;s__Salmonella sp. HMSC13B08	0	0	0	0	0	0	0	0	4.63E-06	0	0	0	0	5.28E-05	0	0	7.87E-06	0	0	3.63E-05	0	0	k__Bacteria;p__Pseudomonadota;c__Gammaproteobacteria;o__Enterobacterales;f__Enterobacteriaceae;g__Salmonella;s__Salmonella sp. HMSC13B08
g__Unclassified;s__Namao virus	1.66E-05	2.64E-05	3.86E-05	1.31E-05	1.31E-05	5.20E-05	3.77E-05	5.27E-05	3.00E-06	2.12E-05	9.34E-06	2.65E-05	3.20E-05	0	1.05E-05	3.93E-05	3.19E-07	1.20E-05	2.53E-06	9.42E-07	2.39E-06	9.53E-06	k__Viruses;p__Nucleocytoviricota;c__Megaviricetes;o__Imitervirales;f__Mimiviridae;g__Unclassified;s__Namao virus
g__Pseudomonas;s__Pseudomonas sp. OF001	0	0	0	0	0	0	0	0	4.77E-05	0	0	0	0	1.03E-06	0	0	5.25E-05	0	0	4.08E-06	0	0	k__Bacteria;p__Pseudomonadota;c__Gammaproteobacteria;o__Pseudomonadales;f__Pseudomonadaceae;g__Pseudomonas;s__Pseudomonas sp. OF001
g__Bacteroides;s__Bacteroides uniformis	0	0	0	0	0	0	0	0	0	2.01E-05	0	0	0	0	5.24E-05	0	0	0	0	0	0	0	k__Bacteria;p__Bacteroidota;c__Bacteroidia;o__Bacteroidales;f__Bacteroidaceae;g__Bacteroides;s__Bacteroides uniformis
g__Halorubrum;s__Halorubrum sp. SS7	3.28E-06	5.23E-05	0	1.29E-05	2.59E-05	0	0	1.49E-05	0	0	9.24E-06	1.05E-05	1.27E-05	0	5.19E-06	0	0	0	0	0	0	0	k__Archaea;p__Euryarchaeota;c__Halobacteria;o__Haloferacales;f__Halorubraceae;g__Halorubrum;s__Halorubrum sp. SS7
g__Anaerococcus;s__Anaerococcus rubeinfantis	0	0	0	0	0	0	0	0	0	5.20E-05	0	0	0	0	0	0	0	0	0	0	0	0	k__Bacteria;p__Bacillota;c__Tissierellia;o__Tissierellales;f__Peptoniphilaceae;g__Anaerococcus;s__Anaerococcus rubeinfantis
g__Lactiplantibacillus;s__Lactiplantibacillus mudanjiangensis	7.98E-06	5.14E-05	0	6.19E-06	5.20E-05	3.69E-05	3.64E-05	3.74E-05	6.86E-06	7.75E-06	1.33E-05	4.10E-05	1.92E-05	0	2.03E-05	1.68E-05	3.26E-07	2.15E-05	6.48E-06	0	8.12E-06	7.13E-06	k__Bacteria;p__Bacillota;c__Bacilli;o__Lactobacillales;f__Lactobacillaceae;g__Lactiplantibacillus;s__Lactiplantibacillus mudanjiangensis
g__Aliivibrio;s__Aliivibrio sifiae	0	0	0	0	0	0	5.20E-05	0	0	0	0	0	0	0	0	0	0	0	0	0	0	0	k__Bacteria;p__Pseudomonadota;c__Gammaproteobacteria;o__Vibrionales;f__Vibrionaceae;g__Aliivibrio;s__Aliivibrio sifiae
g__Corynebacterium;s__Corynebacterium tuscaniense	8.33E-07	4.43E-06	0	0	3.29E-06	0	0	0	0	0	0	0	0	0	5.17E-05	0	0	0	9.56E-07	0	0	0	k__Bacteria;p__Actinomycetota;c__Actinomycetes;o__Mycobacteriales;f__Corynebacteriaceae;g__Corynebacterium;s__Corynebacterium tuscaniense
g__Streptomyces;s__Streptomyces clavifer	0	0	0	0	0	0	5.17E-05	0	0	0	0	0	0	0	0	0	0	0	0	0	0	0	k__Bacteria;p__Actinomycetota;c__Actinomycetes;o__Kitasatosporales;f__Streptomycetaceae;g__Streptomyces;s__Streptomyces clavifer
g__Sphingomonas;s__Sphingomonas sp. Root710	0	0	0	5.16E-05	0	0	0	0	0	0	0	0	0	0	0	0	0	0	0	0	0	0	k__Bacteria;p__Pseudomonadota;c__Alphaproteobacteria;o__Sphingomonadales;f__Sphingomonadaceae;g__Sphingomonas;s__Sphingomonas sp. Root710
g__Acidomonas;s__Acidomonas methanolica	0	0	0	5.13E-05	0	0	0	0	0	0	0	0	0	0	0	0	0	0	0	0	0	0	k__Bacteria;p__Pseudomonadota;c__Alphaproteobacteria;o__Rhodospirillales;f__Acetobacteraceae;g__Acidomonas;s__Acidomonas methanolica
g__Sphingobium;s__Sphingobium vermicomposti	0	0	0	5.12E-05	0	0	0	0	0	0	0	0	0	0	0	0	0	0	0	0	0	0	k__Bacteria;p__Pseudomonadota;c__Alphaproteobacteria;o__Sphingomonadales;f__Sphingomonadaceae;g__Sphingobium;s__Sphingobium vermicomposti
g__Streptomyces;s__Streptomyces gancidicus	0	0	0	2.66E-05	0	0	5.07E-05	0	0	0	0	0	0	0	0	0	0	0	0	0	0	0	k__Bacteria;p__Actinomycetota;c__Actinomycetes;o__Kitasatosporales;f__Streptomycetaceae;g__Streptomyces;s__Streptomyces gancidicus
g__Rhizorhabdus;s__Rhizorhabdus histidinilytica	0	0	0	5.07E-05	0	0	0	0	0	0	0	0	0	0	0	0	0	0	0	0	0	0	k__Bacteria;p__Pseudomonadota;c__Alphaproteobacteria;o__Sphingomonadales;f__Sphingomonadaceae;g__Rhizorhabdus;s__Rhizorhabdus histidinilytica
g__Sphingomonas;s__Sphingomonas sp. PAMC 26617	0	0	0	5.06E-05	0	0	0	0	0	0	0	0	0	0	0	0	0	0	0	0	0	0	k__Bacteria;p__Pseudomonadota;c__Alphaproteobacteria;o__Sphingomonadales;f__Sphingomonadaceae;g__Sphingomonas;s__Sphingomonas sp. PAMC 26617
g__Sphingomonas;s__Sphingomonas spermidinifaciens	0	0	0	5.05E-05	0	0	0	0	0	0	0	0	0	0	0	0	0	0	0	0	0	0	k__Bacteria;p__Pseudomonadota;c__Alphaproteobacteria;o__Sphingomonadales;f__Sphingomonadaceae;g__Sphingomonas;s__Sphingomonas spermidinifaciens
g__Sphingomonas;s__Sphingomonas nostoxanthinifaciens	0	0	0	5.04E-05	0	0	0	0	0	0	0	0	0	0	0	0	0	0	0	0	0	0	k__Bacteria;p__Pseudomonadota;c__Alphaproteobacteria;o__Sphingomonadales;f__Sphingomonadaceae;g__Sphingomonas;s__Sphingomonas nostoxanthinifaciens
g__Pectobacterium;s__Pectobacterium brasiliense	9.07E-06	2.90E-05	1.81E-05	5.03E-05	2.68E-05	4.28E-05	7.59E-06	2.48E-05	1.90E-06	2.10E-05	2.94E-05	2.17E-05	2.43E-05	0	2.41E-05	2.30E-05	3.50E-07	2.62E-06	6.95E-07	0	6.56E-06	1.89E-05	k__Bacteria;p__Pseudomonadota;c__Gammaproteobacteria;o__Enterobacterales;f__Pectobacteriaceae;g__Pectobacterium;s__Pectobacterium brasiliense
g__Unclassified;s__Nitrososphaerota archaeon	0	0	0	0	0	0	5.03E-05	0	0	2.50E-06	0	0	0	0	0	0	0	0	0	0	0	0	k__Archaea;p__Nitrososphaerota;c__Unclassified;o__Unclassified;f__Unclassified;g__Unclassified;s__Nitrososphaerota archaeon
g__Sphingomonas;s__Sphingomonas sp. CD22	0	0	0	5.03E-05	0	0	0	0	0	0	0	0	0	0	0	0	0	0	0	0	0	0	k__Bacteria;p__Pseudomonadota;c__Alphaproteobacteria;o__Sphingomonadales;f__Sphingomonadaceae;g__Sphingomonas;s__Sphingomonas sp. CD22
g__Sphingomonas;s__Sphingomonas sp. MA1305	0	0	0	5.02E-05	0	0	0	0	0	0	0	0	0	0	0	0	0	0	0	0	0	0	k__Bacteria;p__Pseudomonadota;c__Alphaproteobacteria;o__Sphingomonadales;f__Sphingomonadaceae;g__Sphingomonas;s__Sphingomonas sp. MA1305
g__Corynebacterium;s__Corynebacterium sp. HMSC077D03	0	0	0	5.31E-06	0	0	0	0	0	8.08E-07	0	0	0	0	5.01E-05	0	0	1.46E-06	3.72E-07	0	0	0	k__Bacteria;p__Actinomycetota;c__Actinomycetes;o__Mycobacteriales;f__Corynebacteriaceae;g__Corynebacterium;s__Corynebacterium sp. HMSC077D03
g__Defluviimonas;s__uncultured Defluviimonas sp.	0	0	0	5.01E-05	0	0	0	0	0	0	0	0	0	0	0	0	0	0	0	0	0	0	k__Bacteria;p__Pseudomonadota;c__Alphaproteobacteria;o__Rhodobacterales;f__Paracoccaceae;g__Defluviimonas;s__uncultured Defluviimonas sp.
g__Unclassified;s__Rhizobiaceae bacterium	0	0	0	5.00E-05	0	0	0	0	0	0	0	0	0	0	0	0	0	0	0	0	0	0	k__Bacteria;p__Pseudomonadota;c__Alphaproteobacteria;o__Hyphomicrobiales;f__Rhizobiaceae;g__Unclassified;s__Rhizobiaceae bacterium
g__Andhravirus;s__Staphylococcus phage vB_ScaM-V1SC05	0	0	0	0	0	0	0	0	0	0	4.99E-05	0	0	0	0	0	0	0	0	2.78E-07	0	0	k__Viruses;p__Uroviricota;c__Caudoviricetes;o__Unclassified;f__Rountreeviridae;g__Andhravirus;s__Staphylococcus phage vB_ScaM-V1SC05
g__Massilia;s__Massilia psychrophila	8.79E-06	4.67E-05	1.67E-05	3.47E-05	4.96E-05	5.63E-06	2.14E-05	1.14E-05	3.03E-06	8.05E-06	1.42E-05	1.21E-05	2.43E-05	0	5.96E-06	1.70E-05	0	1.27E-05	9.61E-07	7.14E-07	4.54E-06	1.81E-05	k__Bacteria;p__Pseudomonadota;c__Betaproteobacteria;o__Burkholderiales;f__Oxalobacteraceae;g__Massilia;s__Massilia psychrophila
g__Porphyromonas;s__Porphyromonas bennonis	9.08E-07	4.94E-05	0	0	0	0	0	0	0	0	0	0	0	0	0	0	0	0	0	0	0	0	k__Bacteria;p__Bacteroidota;c__Bacteroidia;o__Bacteroidales;f__Porphyromonadaceae;g__Porphyromonas;s__Porphyromonas bennonis
g__Sphingomonas;s__Sphingomonas oleivorans	0	0	0	4.94E-05	0	0	0	0	0	0	0	0	0	0	0	0	0	0	0	0	0	0	k__Bacteria;p__Pseudomonadota;c__Alphaproteobacteria;o__Sphingomonadales;f__Sphingomonadaceae;g__Sphingomonas;s__Sphingomonas oleivorans
g__Rhizobium;s__Rhizobium laguerreae	5.46E-06	4.06E-05	1.45E-05	1.29E-05	2.16E-05	2.45E-05	3.11E-05	2.48E-05	3.30E-06	2.45E-05	4.93E-05	1.75E-05	1.69E-05	0	1.56E-05	2.22E-05	1.68E-06	6.31E-06	2.51E-06	1.71E-06	7.89E-07	3.14E-06	k__Bacteria;p__Pseudomonadota;c__Alphaproteobacteria;o__Hyphomicrobiales;f__Rhizobiaceae;g__Rhizobium;s__Rhizobium laguerreae
g__Acetobacter;s__Acetobacter senegalensis	0	0	0	4.92E-05	0	0	0	0	0	0	0	0	0	0	0	0	0	0	0	0	0	0	k__Bacteria;p__Pseudomonadota;c__Alphaproteobacteria;o__Rhodospirillales;f__Acetobacteraceae;g__Acetobacter;s__Acetobacter senegalensis
g__Pseudomonas;s__Pseudomonas citronellolis	0	0	0	4.87E-05	0	0	0	0	0	0	0	0	0	8.50E-07	0	0	1.58E-07	0	0	6.99E-07	0	0	k__Bacteria;p__Pseudomonadota;c__Gammaproteobacteria;o__Pseudomonadales;f__Pseudomonadaceae;g__Pseudomonas;s__Pseudomonas citronellolis
g__Pseudomonas;s__Pseudomonas sp. MB-090624	0	0	0	0	0	0	0	0	0	0	0	0	0	0	0	0	0	0	4.87E-05	0	0	0	k__Bacteria;p__Pseudomonadota;c__Gammaproteobacteria;o__Pseudomonadales;f__Pseudomonadaceae;g__Pseudomonas;s__Pseudomonas sp. MB-090624
g__Sphingomonas;s__Sphingomonas sp. Leaf198	0	0	0	4.84E-05	0	0	0	0	0	0	0	0	0	0	0	0	0	0	0	0	0	0	k__Bacteria;p__Pseudomonadota;c__Alphaproteobacteria;o__Sphingomonadales;f__Sphingomonadaceae;g__Sphingomonas;s__Sphingomonas sp. Leaf198
g__Geothrix;s__Geothrix fermentans	0	0	0	4.83E-05	0	0	0	0	0	0	0	0	0	0	0	0	0	0	0	0	0	0	k__Bacteria;p__Acidobacteriota;c__Holophagae;o__Holophagales;f__Holophagaceae;g__Geothrix;s__Geothrix fermentans
g__Sphingomonas;s__Sphingomonas sp. 37zxx	0	0	0	4.82E-05	0	0	0	0	0	0	0	0	0	0	0	0	0	0	0	0	0	0	k__Bacteria;p__Pseudomonadota;c__Alphaproteobacteria;o__Sphingomonadales;f__Sphingomonadaceae;g__Sphingomonas;s__Sphingomonas sp. 37zxx
g__Sphingomonas;s__Sphingomonas sp. 66-10	0	0	0	4.80E-05	0	0	0	0	0	0	0	0	0	0	0	0	0	0	0	0	0	0	k__Bacteria;p__Pseudomonadota;c__Alphaproteobacteria;o__Sphingomonadales;f__Sphingomonadaceae;g__Sphingomonas;s__Sphingomonas sp. 66-10
g__Burkholderia;s__Candidatus Burkholderia verschuerenii	0	0	0	0	0	0	4.80E-05	0	0	0	0	0	0	0	0	0	0	0	0	0	0	0	k__Bacteria;p__Pseudomonadota;c__Betaproteobacteria;o__Burkholderiales;f__Burkholderiaceae;g__Burkholderia;s__Candidatus Burkholderia verschuerenii
g__Unclassified;s__Beijerinckiaceae bacterium	0	0	0	4.79E-05	0	0	0	0	0	0	0	0	0	0	0	0	0	0	0	0	0	0	k__Bacteria;p__Pseudomonadota;c__Alphaproteobacteria;o__Hyphomicrobiales;f__Beijerinckiaceae;g__Unclassified;s__Beijerinckiaceae bacterium
g__Sphingobium;s__Sphingobium yanoikuyae	0	0	0	4.78E-05	0	0	0	0	0	0	0	0	0	0	0	0	0	0	0	0	0	0	k__Bacteria;p__Pseudomonadota;c__Alphaproteobacteria;o__Sphingomonadales;f__Sphingomonadaceae;g__Sphingobium;s__Sphingobium yanoikuyae
g__Chryseobacterium;s__Chryseobacterium carnipullorum	1.77E-06	2.83E-05	1.18E-05	2.10E-05	1.40E-05	4.77E-05	2.02E-05	0	1.07E-06	8.53E-06	5.00E-06	3.98E-05	6.85E-06	0	2.81E-06	6.00E-06	6.83E-07	5.13E-06	2.71E-06	2.52E-07	1.28E-06	0	k__Bacteria;p__Bacteroidota;c__Flavobacteriia;o__Flavobacteriales;f__Weeksellaceae;g__Chryseobacterium;s__Chryseobacterium carnipullorum
g__Prevotella;s__Prevotella sp. KH2C16	0	0	0	0	0	0	0	0	0	4.77E-05	0	0	0	0	0	0	0	0	0	0	0	0	k__Bacteria;p__Bacteroidota;c__Bacteroidia;o__Bacteroidales;f__Prevotellaceae;g__Prevotella;s__Prevotella sp. KH2C16
g__Shinella;s__Shinella sp.	0	0	0	2.58E-05	0	0	0	0	7.65E-07	0	4.75E-05	0	4.89E-06	0	0	0	0	0	0	0	0	0	k__Bacteria;p__Pseudomonadota;c__Alphaproteobacteria;o__Hyphomicrobiales;f__Rhizobiaceae;g__Shinella;s__Shinella sp.
g__Streptococcus;s__Streptococcus sp. Marseille-Q5986	0	0	0	0	0	0	0	0	0	4.74E-05	0	0	0	0	0	0	0	0	0	0	0	0	k__Bacteria;p__Bacillota;c__Bacilli;o__Lactobacillales;f__Streptococcaceae;g__Streptococcus;s__Streptococcus sp. Marseille-Q5986
g__Levilactobacillus;s__Levilactobacillus namurensis	1.96E-06	4.74E-05	2.08E-05	2.32E-05	7.72E-06	8.78E-06	2.23E-05	2.11E-05	3.76E-06	0	5.52E-06	6.27E-06	8.96E-06	0	1.83E-05	1.33E-05	0	0	1.50E-06	0	1.68E-06	1.97E-05	k__Bacteria;p__Bacillota;c__Bacilli;o__Lactobacillales;f__Lactobacillaceae;g__Levilactobacillus;s__Levilactobacillus namurensis
g__Achromobacter;s__Achromobacter ruhlandii	0	0	0	0	0	0	0	0	0	1.90E-06	5.03E-06	0	6.89E-06	0	9.11E-06	0	0	0	4.68E-05	7.06E-07	0	0	k__Bacteria;p__Pseudomonadota;c__Betaproteobacteria;o__Burkholderiales;f__Alcaligenaceae;g__Achromobacter;s__Achromobacter ruhlandii
g__Betaretrovirus;s__Mouse mammary tumor virus	6.85E-06	2.19E-05	0	2.70E-05	1.62E-05	1.23E-05	4.68E-05	3.74E-05	2.48E-06	0	3.86E-06	8.78E-06	1.59E-05	0	1.08E-05	4.64E-06	0	9.90E-06	0	1.95E-07	9.90E-07	7.89E-06	k__Viruses;p__Artverviricota;c__Revtraviricetes;o__Ortervirales;f__Retroviridae;g__Betaretrovirus;s__Mouse mammary tumor virus
g__Sphingobium;s__Sphingobium sp. CECT 9361	0	0	0	4.68E-05	0	0	0	0	0	0	0	0	0	0	0	0	0	0	0	0	0	0	k__Bacteria;p__Pseudomonadota;c__Alphaproteobacteria;o__Sphingomonadales;f__Sphingomonadaceae;g__Sphingobium;s__Sphingobium sp. CECT 9361
g__Pseudomonas;s__Pseudomonas prosekii	0	0	0	0	0	0	0	0	0	0	0	0	0	2.24E-07	0	0	0	0	4.63E-05	3.20E-06	0	0	k__Bacteria;p__Pseudomonadota;c__Gammaproteobacteria;o__Pseudomonadales;f__Pseudomonadaceae;g__Pseudomonas;s__Pseudomonas prosekii
g__Glacieibacterium;s__Glacieibacterium frigidum	0	0	0	4.63E-05	0	0	0	0	0	0	0	0	0	0	0	0	0	0	0	0	0	0	k__Bacteria;p__Pseudomonadota;c__Alphaproteobacteria;o__Sphingomonadales;f__Sphingosinicellaceae;g__Glacieibacterium;s__Glacieibacterium frigidum
g__Acinetobacter;s__Acinetobacter sp. ZOR0008	0	0	0	0	0	0	0	0	2.07E-05	0	0	0	0	1.65E-07	0	0	4.63E-05	0	0	6.51E-06	0	0	k__Bacteria;p__Pseudomonadota;c__Gammaproteobacteria;o__Moraxellales;f__Moraxellaceae;g__Acinetobacter;s__Acinetobacter sp. ZOR0008
g__Sphingobium;s__Sphingobium sp. CCH11-B1	0	0	0	4.60E-05	0	0	0	0	0	0	0	0	0	0	0	0	0	0	0	0	0	0	k__Bacteria;p__Pseudomonadota;c__Alphaproteobacteria;o__Sphingomonadales;f__Sphingomonadaceae;g__Sphingobium;s__Sphingobium sp. CCH11-B1
g__Pseudomonas;s__Pseudomonas nitroreducens	4.50E-06	1.20E-05	8.81E-06	2.09E-05	8.88E-06	4.57E-05	3.01E-05	0	1.60E-06	3.61E-06	2.76E-05	2.16E-05	3.78E-05	0	2.68E-05	7.62E-06	1.62E-07	1.03E-05	1.87E-06	1.09E-05	7.36E-06	1.03E-05	k__Bacteria;p__Pseudomonadota;c__Gammaproteobacteria;o__Pseudomonadales;f__Pseudomonadaceae;g__Pseudomonas;s__Pseudomonas nitroreducens
g__Borealophlyctis;s__Borealophlyctis nickersoniae	1.66E-06	1.76E-05	1.65E-05	1.31E-05	6.54E-06	7.43E-06	9.43E-06	4.52E-05	1.00E-06	5.31E-06	9.34E-06	3.18E-05	1.28E-05	0	7.86E-06	5.61E-06	3.19E-07	2.39E-06	1.27E-06	2.35E-07	4.79E-06	7.15E-06	k__Eukaryota;p__Chytridiomycota;c__Chytridiomycetes;o__Rhizophlyctidales;f__Borealophlyctidaceae;g__Borealophlyctis;s__Borealophlyctis nickersoniae
g__Sphingobium;s__Sphingobium fluviale	0	0	0	4.51E-05	0	0	0	0	0	0	0	0	0	0	0	0	0	0	0	0	0	0	k__Bacteria;p__Pseudomonadota;c__Alphaproteobacteria;o__Sphingomonadales;f__Sphingomonadaceae;g__Sphingobium;s__Sphingobium fluviale
g__Methanobrevibacter;s__Methanobrevibacter smithii	3.97E-06	1.05E-05	0	1.56E-05	2.35E-05	2.67E-05	3.39E-05	4.51E-05	3.59E-06	3.18E-06	5.59E-06	1.91E-05	7.66E-06	0	9.42E-06	2.69E-05	7.63E-07	8.60E-06	7.59E-07	0	2.87E-06	2.85E-06	k__Archaea;p__Euryarchaeota;c__Methanobacteria;o__Methanobacteriales;f__Methanobacteriaceae;g__Methanobrevibacter;s__Methanobrevibacter smithii
g__Sphingobium;s__Sphingobium subterraneum	0	0	0	4.47E-05	0	0	0	0	0	0	0	0	0	0	0	0	0	0	0	0	0	0	k__Bacteria;p__Pseudomonadota;c__Alphaproteobacteria;o__Sphingomonadales;f__Sphingomonadaceae;g__Sphingobium;s__Sphingobium subterraneum
g__Prevotella;s__Prevotella fusca	0	0	0	0	0	0	0	0	0	0	0	0	0	0	4.47E-05	0	0	0	0	0	0	0	k__Bacteria;p__Bacteroidota;c__Bacteroidia;o__Bacteroidales;f__Prevotellaceae;g__Prevotella;s__Prevotella fusca
g__Sphingomonas;s__Sphingomonas solaris	0	0	0	4.47E-05	0	0	0	0	0	0	0	0	0	0	0	0	0	0	0	0	0	0	k__Bacteria;p__Pseudomonadota;c__Alphaproteobacteria;o__Sphingomonadales;f__Sphingomonadaceae;g__Sphingomonas;s__Sphingomonas solaris
g__Neisseria;s__Neisseria gonorrhoeae	4.92E-06	3.48E-05	1.09E-05	1.94E-05	2.59E-05	1.47E-05	0	7.45E-06	9.89E-07	1.58E-05	2.77E-05	1.05E-05	1.27E-05	0	2.03E-05	4.44E-05	0	4.74E-06	6.27E-07	2.33E-07	0	7.07E-06	k__Bacteria;p__Pseudomonadota;c__Betaproteobacteria;o__Neisseriales;f__Neisseriaceae;g__Neisseria;s__Neisseria gonorrhoeae
g__Unclassified;s__Bacteroidales bacterium KA00344	0	0	0	0	0	0	0	0	0	4.43E-05	0	0	0	0	2.45E-05	0	0	0	0	0	0	0	k__Bacteria;p__Bacteroidota;c__Bacteroidia;o__Bacteroidales;f__Unclassified;g__Unclassified;s__Bacteroidales bacterium KA00344
g__Cognatishimia;s__Cognatishimia maritima	0	0	0	4.42E-05	0	0	0	0	0	0	0	0	0	0	0	0	0	0	0	0	0	0	k__Bacteria;p__Pseudomonadota;c__Alphaproteobacteria;o__Rhodobacterales;f__Paracoccaceae;g__Cognatishimia;s__Cognatishimia maritima
g__Pseudomonas;s__Pseudomonas sp. UC 17F4	0	0	0	0	0	0	0	0	0	0	0	0	0	3.36E-07	0	0	0	0	4.40E-05	6.63E-07	0	0	k__Bacteria;p__Pseudomonadota;c__Gammaproteobacteria;o__Pseudomonadales;f__Pseudomonadaceae;g__Pseudomonas;s__Pseudomonas sp. UC 17F4
g__Citrobacter;s__Citrobacter sp. AATXQ	0	0	0	0	0	0	0	0	1.22E-05	0	0	0	0	4.37E-05	0	0	1.22E-05	0	0	3.07E-05	0	0	k__Bacteria;p__Pseudomonadota;c__Gammaproteobacteria;o__Enterobacterales;f__Enterobacteriaceae;g__Citrobacter;s__Citrobacter sp. AATXQ
g__Pseudomonas;s__Pseudomonas sp. FSL R10-2245	0	0	0	0	0	0	0	0	1.88E-06	0	0	0	0	5.19E-07	0	0	1.06E-06	0	0	4.37E-05	0	0	k__Bacteria;p__Pseudomonadota;c__Gammaproteobacteria;o__Pseudomonadales;f__Pseudomonadaceae;g__Pseudomonas;s__Pseudomonas sp. FSL R10-2245
g__Rhodoplanes;s__Rhodoplanes serenus	0	0	0	4.37E-05	0	0	0	0	0	0	0	0	0	0	0	0	0	0	0	0	0	0	k__Bacteria;p__Pseudomonadota;c__Alphaproteobacteria;o__Hyphomicrobiales;f__Hyphomicrobiaceae;g__Rhodoplanes;s__Rhodoplanes serenus
g__Novosphingobium;s__Novosphingobium sp. NBM11	0	0	0	4.36E-05	0	0	0	0	0	0	0	0	0	0	0	0	0	0	0	0	0	0	k__Bacteria;p__Pseudomonadota;c__Alphaproteobacteria;o__Sphingomonadales;f__Sphingomonadaceae;g__Novosphingobium;s__Novosphingobium sp. NBM11
g__Parvibaculum;s__Parvibaculum sp.	0	0	0	4.36E-05	0	0	0	0	0	0	0	0	0	0	0	0	0	0	0	0	0	0	k__Bacteria;p__Pseudomonadota;c__Alphaproteobacteria;o__Hyphomicrobiales;f__Parvibaculaceae;g__Parvibaculum;s__Parvibaculum sp.
g__Acinetobacter;s__Acinetobacter sp. FL51	0	0	0	0	0	0	0	0	3.17E-05	0	0	0	0	4.17E-07	0	0	4.34E-05	0	0	8.23E-06	0	0	k__Bacteria;p__Pseudomonadota;c__Gammaproteobacteria;o__Moraxellales;f__Moraxellaceae;g__Acinetobacter;s__Acinetobacter sp. FL51
g__Unclassified;s__Bifidobacteriaceae bacterium WP022	0	0	0	0	0	0	0	0	0	0	0	0	0	0	0	0	0	4.34E-05	0	0	0	0	k__Bacteria;p__Actinomycetota;c__Actinomycetes;o__Bifidobacteriales;f__Bifidobacteriaceae;g__Unclassified;s__Bifidobacteriaceae bacterium WP022
g__Sphingobium;s__Sphingobium xanthum	0	0	0	4.34E-05	0	0	0	0	0	0	0	0	0	0	0	0	0	0	0	0	0	0	k__Bacteria;p__Pseudomonadota;c__Alphaproteobacteria;o__Sphingomonadales;f__Sphingomonadaceae;g__Sphingobium;s__Sphingobium xanthum
g__Citrobacter;s__Citrobacter rodentium	2.93E-05	0	0	0	0	0	0	0	1.46E-06	0	0	0	0	4.31E-05	0	0	1.51E-05	0	4.27E-06	2.86E-05	0	0	k__Bacteria;p__Pseudomonadota;c__Gammaproteobacteria;o__Enterobacterales;f__Enterobacteriaceae;g__Citrobacter;s__Citrobacter rodentium
g__Sphingomonas;s__Sphingomonas sp. DG1-23	0	0	0	4.30E-05	0	0	0	0	0	0	0	0	0	0	0	0	0	0	0	0	0	0	k__Bacteria;p__Pseudomonadota;c__Alphaproteobacteria;o__Sphingomonadales;f__Sphingomonadaceae;g__Sphingomonas;s__Sphingomonas sp. DG1-23
g__Lancefieldella;s__Lancefieldella rimae	0	0	0	0	0	0	0	0	0	0	0	0	0	0	0	0	0	4.30E-05	0	0	0	0	k__Bacteria;p__Actinomycetota;c__Coriobacteriia;o__Coriobacteriales;f__Atopobiaceae;g__Lancefieldella;s__Lancefieldella rimae
g__Bacteroides;s__Bacteroides eggerthii	0	0	0	0	0	0	0	0	0	0	0	0	0	0	4.27E-05	0	0	0	0	0	0	0	k__Bacteria;p__Bacteroidota;c__Bacteroidia;o__Bacteroidales;f__Bacteroidaceae;g__Bacteroides;s__Bacteroides eggerthii
g__Unclassified;s__Rhodobacterales bacterium 17-64-5	0	0	0	4.27E-05	0	0	0	0	0	0	0	0	0	0	0	0	0	0	0	0	0	0	k__Bacteria;p__Pseudomonadota;c__Alphaproteobacteria;o__Rhodobacterales;f__Unclassified;g__Unclassified;s__Rhodobacterales bacterium 17-64-5
g__Corynebacterium;s__Corynebacterium guaraldiae	1.38E-06	0	0	0	3.44E-05	0	0	0	0	0	0	0	1.78E-06	0	4.27E-05	0	0	0	5.85E-07	0	0	0	k__Bacteria;p__Actinomycetota;c__Actinomycetes;o__Mycobacteriales;f__Corynebacteriaceae;g__Corynebacterium;s__Corynebacterium guaraldiae
g__Microbacterium;s__Microbacterium sp. AISO3	3.56E-06	1.89E-05	1.58E-05	4.68E-06	2.34E-05	4.26E-05	1.35E-05	5.40E-06	3.58E-06	5.71E-06	2.68E-05	2.66E-05	2.29E-05	0	3.76E-06	1.61E-05	0	1.20E-05	9.08E-07	0	5.15E-06	6.83E-06	k__Bacteria;p__Actinomycetota;c__Actinomycetes;o__Micrococcales;f__Microbacteriaceae;g__Microbacterium;s__Microbacterium sp. AISO3
g__Streptococcus;s__Streptococcus sp. HMSC034E12	0	0	0	0	0	0	0	0	0	4.25E-05	0	0	0	0	0	0	0	0	0	0	0	0	k__Bacteria;p__Bacillota;c__Bacilli;o__Lactobacillales;f__Streptococcaceae;g__Streptococcus;s__Streptococcus sp. HMSC034E12
g__Sphingobium;s__Sphingobium nicotianae	0	0	0	4.25E-05	0	0	0	0	0	0	0	0	0	0	0	0	0	0	0	0	0	0	k__Bacteria;p__Pseudomonadota;c__Alphaproteobacteria;o__Sphingomonadales;f__Sphingomonadaceae;g__Sphingobium;s__Sphingobium nicotianae
g__Streptococcus;s__Streptococcus acidominimus	5.38E-06	2.15E-05	0	4.25E-05	0	6.04E-06	2.30E-05	1.84E-05	3.25E-06	6.47E-06	1.14E-05	2.16E-05	1.56E-05	0	4.26E-06	1.82E-05	0	2.14E-05	1.54E-06	0	3.89E-06	5.81E-06	k__Bacteria;p__Bacillota;c__Bacilli;o__Lactobacillales;f__Streptococcaceae;g__Streptococcus;s__Streptococcus acidominimus
g__Sulfolobus;s__Sulfolobus sp. A20-N-F8	7.54E-06	4.14E-05	2.69E-05	3.15E-05	3.05E-05	2.10E-05	4.15E-05	4.25E-05	4.42E-07	5.85E-06	1.05E-05	9.54E-06	1.15E-05	0	2.33E-05	1.15E-05	5.98E-07	1.03E-05	3.24E-06	1.26E-06	3.56E-06	1.28E-05	k__Archaea;p__Thermoproteota;c__Thermoprotei;o__Sulfolobales;f__Sulfolobaceae;g__Sulfolobus;s__Sulfolobus sp. A20-N-F8
g__Egibacter;s__Egibacter rhizosphaerae	7.69E-07	0	0	0	0	0	0	4.24E-06	5.28E-06	2.35E-05	4.23E-05	1.54E-06	9.67E-06	0	2.49E-05	2.45E-06	2.34E-07	1.07E-05	4.16E-07	3.29E-06	0	0	k__Bacteria;p__Actinomycetota;c__Nitriliruptoria;o__Egibacterales;f__Egibacteraceae;g__Egibacter;s__Egibacter rhizosphaerae
g__Streptococcus;s__Streptococcus sp.	2.79E-06	0	9.30E-06	0	2.20E-05	6.26E-06	0	6.34E-06	8.43E-07	4.22E-05	3.94E-06	1.34E-05	0	0	1.77E-05	1.42E-05	0	0	0	0	0	0	k__Bacteria;p__Bacillota;c__Bacilli;o__Lactobacillales;f__Streptococcaceae;g__Streptococcus;s__Streptococcus sp.
g__Mesorhizobium;s__Mesorhizobium denitrificans	0	0	0	4.21E-05	0	0	0	0	0	0	0	0	0	0	0	0	0	0	0	0	0	0	k__Bacteria;p__Pseudomonadota;c__Alphaproteobacteria;o__Hyphomicrobiales;f__Phyllobacteriaceae;g__Mesorhizobium;s__Mesorhizobium denitrificans
g__Staphylococcus;s__Staphylococcus cohnii	0	0	0	0	0	0	0	0	0	0	0	0	0	0	4.21E-05	0	0	0	0	0	0	0	k__Bacteria;p__Bacillota;c__Bacilli;o__Bacillales;f__Staphylococcaceae;g__Staphylococcus;s__Staphylococcus cohnii
g__Rhizophagus;s__Rhizophagus irregularis	0	0	0	0	0	0	4.18E-05	0	1.96E-06	0	2.22E-05	0	0	4.01E-08	0	1.57E-06	8.93E-08	8.86E-07	0	0	0	0	k__Eukaryota;p__Mucoromycota;c__Glomeromycetes;o__Glomerales;f__Glomeraceae;g__Rhizophagus;s__Rhizophagus irregularis
g__Microbacterium;s__Microbacterium esteraromaticum	3.93E-06	1.70E-05	1.52E-05	1.57E-05	3.29E-05	2.77E-05	2.40E-05	4.13E-05	3.27E-06	4.30E-06	1.51E-05	2.61E-05	5.07E-06	0	5.08E-06	3.85E-05	8.25E-07	1.35E-05	3.03E-06	3.81E-07	7.10E-06	1.00E-05	k__Bacteria;p__Actinomycetota;c__Actinomycetes;o__Micrococcales;f__Microbacteriaceae;g__Microbacterium;s__Microbacterium esteraromaticum
g__Sphingomonas;s__Sphingomonas sp. 10B4	0	0	0	4.13E-05	0	0	0	0	0	0	0	0	0	0	0	0	0	0	0	0	0	0	k__Bacteria;p__Pseudomonadota;c__Alphaproteobacteria;o__Sphingomonadales;f__Sphingomonadaceae;g__Sphingomonas;s__Sphingomonas sp. 10B4
g__Niveispirillum;s__Niveispirillum sp. SYP-B3756	0	0	0	4.13E-05	0	0	0	0	0	0	0	0	0	0	0	0	0	0	0	0	0	0	k__Bacteria;p__Pseudomonadota;c__Alphaproteobacteria;o__Rhodospirillales;f__Azospirillaceae;g__Niveispirillum;s__Niveispirillum sp. SYP-B3756
g__Rhodopseudomonas;s__Rhodopseudomonas palustris	0	0	0	4.13E-05	0	0	0	0	0	0	0	0	0	0	0	0	0	0	0	0	0	0	k__Bacteria;p__Pseudomonadota;c__Alphaproteobacteria;o__Hyphomicrobiales;f__Nitrobacteraceae;g__Rhodopseudomonas;s__Rhodopseudomonas palustris
g__Solirhodobacter;s__Solirhodobacter olei	0	0	0	4.12E-05	0	0	0	0	0	0	0	0	0	0	0	0	0	0	0	0	0	0	k__Bacteria;p__Pseudomonadota;c__Alphaproteobacteria;o__Rhodobacterales;f__Paracoccaceae;g__Solirhodobacter;s__Solirhodobacter olei
g__Citrobacter;s__Citrobacter cronae	0	0	0	0	0	0	0	0	1.14E-05	0	0	0	0	4.12E-05	0	0	1.04E-05	0	0	2.91E-05	0	0	k__Bacteria;p__Pseudomonadota;c__Gammaproteobacteria;o__Enterobacterales;f__Enterobacteriaceae;g__Citrobacter;s__Citrobacter cronae
g__Sphingomonas;s__Sphingomonas pruni	0	0	0	4.12E-05	0	0	0	0	0	0	0	0	0	0	0	0	0	0	0	0	0	0	k__Bacteria;p__Pseudomonadota;c__Alphaproteobacteria;o__Sphingomonadales;f__Sphingomonadaceae;g__Sphingomonas;s__Sphingomonas pruni
g__Pseudomonas;s__Pseudomonas oryziphila	0	0	0	0	0	0	3.11E-06	0	2.61E-06	0	0	0	0	4.10E-05	0	0	3.22E-06	0	2.94E-05	3.65E-05	0	0	k__Bacteria;p__Pseudomonadota;c__Gammaproteobacteria;o__Pseudomonadales;f__Pseudomonadaceae;g__Pseudomonas;s__Pseudomonas oryziphila
g__Acinetobacter;s__Acinetobacter sp. YH16055	0	0	0	0	0	0	0	0	3.93E-05	0	0	0	0	1.42E-07	0	0	4.09E-05	0	0	8.55E-06	0	0	k__Bacteria;p__Pseudomonadota;c__Gammaproteobacteria;o__Moraxellales;f__Moraxellaceae;g__Acinetobacter;s__Acinetobacter sp. YH16055
g__Thamnocephalis;s__Thamnocephalis sphaerospora	5.14E-06	2.73E-05	1.43E-05	2.70E-05	2.03E-05	1.15E-05	2.92E-05	3.50E-05	5.17E-06	1.24E-05	1.45E-05	2.47E-05	6.62E-06	0	5.42E-06	4.06E-05	3.30E-07	1.11E-05	9.83E-07	7.30E-07	6.81E-06	2.09E-05	k__Eukaryota;p__Zoopagomycota;c__Zoopagomycetes;o__Zoopagales;f__Sigmoideomycetaceae;g__Thamnocephalis;s__Thamnocephalis sphaerospora
g__Bordetella;s__Bordetella bronchiseptica	3.59E-06	2.86E-05	1.79E-05	1.43E-05	2.12E-05	4.04E-05	0	0	0	8.63E-06	1.02E-05	1.16E-05	0	0	8.52E-06	2.43E-05	2.08E-06	2.34E-05	0	5.10E-07	3.89E-06	7.75E-06	k__Bacteria;p__Pseudomonadota;c__Betaproteobacteria;o__Burkholderiales;f__Alcaligenaceae;g__Bordetella;s__Bordetella bronchiseptica
g__Pseudomonas;s__Pseudomonas mohnii	0	0	0	0	0	0	0	0	4.78E-07	0	0	0	0	4.49E-07	0	0	2.12E-06	0	0	4.03E-05	0	0	k__Bacteria;p__Pseudomonadota;c__Gammaproteobacteria;o__Pseudomonadales;f__Pseudomonadaceae;g__Pseudomonas;s__Pseudomonas mohnii
g__Adlercreutzia;s__Adlercreutzia agrestimuris	0	0	0	4.03E-05	0	2.29E-05	0	1.16E-05	0	0	7.21E-06	8.18E-06	0	0	4.04E-06	0	4.92E-07	3.69E-06	0	0	0	0	k__Bacteria;p__Actinomycetota;c__Coriobacteriia;o__Eggerthellales;f__Eggerthellaceae;g__Adlercreutzia;s__Adlercreutzia agrestimuris
g__Prevotella;s__Prevotella sp. TCVGH	0	0	0	0	0	0	0	0	0	0	0	0	0	0	4.03E-05	0	0	0	0	0	0	0	k__Bacteria;p__Bacteroidota;c__Bacteroidia;o__Bacteroidales;f__Prevotellaceae;g__Prevotella;s__Prevotella sp. TCVGH
g__Sphingosinicella;s__Sphingosinicella sp. LHD-64	0	0	0	3.98E-05	0	0	0	0	0	0	0	0	0	0	0	0	0	0	0	0	0	0	k__Bacteria;p__Pseudomonadota;c__Alphaproteobacteria;o__Sphingomonadales;f__Sphingosinicellaceae;g__Sphingosinicella;s__Sphingosinicella sp. LHD-64
g__Aspergillus;s__Aspergillus fumigatus	0	0	0	0	3.97E-05	0	1.91E-05	0	0	0	0	1.07E-05	1.29E-05	0	5.30E-06	0	0	0	1.28E-06	0	0	4.82E-06	k__Eukaryota;p__Ascomycota;c__Eurotiomycetes;o__Eurotiales;f__Aspergillaceae;g__Aspergillus;s__Aspergillus fumigatus
g__Nocardia;s__Nocardia otitidiscaviarum	5.74E-06	3.82E-05	4.78E-06	2.27E-05	3.97E-05	3.86E-05	3.27E-05	2.61E-05	6.93E-06	9.20E-06	3.64E-05	2.30E-05	2.77E-05	0	9.09E-06	3.40E-05	8.29E-07	2.07E-05	3.84E-06	6.12E-07	7.26E-06	1.45E-05	k__Bacteria;p__Actinomycetota;c__Actinomycetes;o__Mycobacteriales;f__Nocardiaceae;g__Nocardia;s__Nocardia otitidiscaviarum
g__Pseudoalteromonas;s__Pseudoalteromonas sp. NZS100_1	0	2.67E-05	2.23E-05	3.96E-05	1.32E-05	7.51E-06	3.81E-05	7.61E-06	2.02E-06	8.05E-06	1.42E-05	5.36E-06	1.94E-05	0	5.30E-06	2.27E-05	3.22E-07	2.42E-06	6.41E-07	2.38E-07	3.63E-06	4.82E-06	k__Bacteria;p__Pseudomonadota;c__Gammaproteobacteria;o__Alteromonadales;f__Pseudoalteromonadaceae;g__Pseudoalteromonas;s__Pseudoalteromonas sp. NZS100_1
g__Sphingomonas;s__Sphingomonas sp. Y38-1Y	0	0	0	3.95E-05	0	0	0	0	0	0	0	0	0	0	0	0	0	0	0	0	0	0	k__Bacteria;p__Pseudomonadota;c__Alphaproteobacteria;o__Sphingomonadales;f__Sphingomonadaceae;g__Sphingomonas;s__Sphingomonas sp. Y38-1Y
g__Pantoea;s__Pantoea vagans	5.80E-06	2.31E-05	3.86E-05	5.72E-06	2.86E-05	1.30E-05	2.47E-05	3.95E-05	2.63E-06	4.65E-06	8.18E-06	0	2.24E-05	0	1.15E-05	2.45E-05	0	6.28E-06	2.77E-06	6.18E-07	1.15E-05	8.34E-06	k__Bacteria;p__Pseudomonadota;c__Gammaproteobacteria;o__Enterobacterales;f__Erwiniaceae;g__Pantoea;s__Pantoea vagans
g__Sphingomonas;s__Sphingomonas aurantiaca	0	0	0	3.95E-05	0	0	0	0	0	0	0	0	0	0	0	0	0	0	0	0	0	0	k__Bacteria;p__Pseudomonadota;c__Alphaproteobacteria;o__Sphingomonadales;f__Sphingomonadaceae;g__Sphingomonas;s__Sphingomonas aurantiaca
g__Pseudomonas;s__Pseudomonas grimontii	0	0	0	0	0	0	0	0	5.06E-07	0	0	0	0	4.87E-07	0	0	1.00E-06	0	0	3.95E-05	0	0	k__Bacteria;p__Pseudomonadota;c__Gammaproteobacteria;o__Pseudomonadales;f__Pseudomonadaceae;g__Pseudomonas;s__Pseudomonas grimontii
g__Dyadobacter;s__Dyadobacter subterraneus	5.80E-06	0	0	0	0	1.30E-05	0	0	5.25E-06	4.65E-06	1.64E-05	0	2.24E-05	0	0	3.93E-05	0	8.38E-06	0	0	4.19E-06	4.17E-06	k__Bacteria;p__Bacteroidota;c__Cytophagia;o__Cytophagales;f__Spirosomataceae;g__Dyadobacter;s__Dyadobacter subterraneus
g__Sphingobium;s__Sphingobium sp. 3R8	0	0	0	3.92E-05	0	0	0	0	0	0	0	0	0	0	0	0	0	0	0	0	0	0	k__Bacteria;p__Pseudomonadota;c__Alphaproteobacteria;o__Sphingomonadales;f__Sphingomonadaceae;g__Sphingobium;s__Sphingobium sp. 3R8
g__Pseudomonas;s__Pseudomonas sp. 13159349	0	0	0	0	0	0	0	0	0	0	0	0	0	0	0	0	0	0	3.90E-05	0	0	0	k__Bacteria;p__Pseudomonadota;c__Gammaproteobacteria;o__Pseudomonadales;f__Pseudomonadaceae;g__Pseudomonas;s__Pseudomonas sp. 13159349
g__Novosphingobium;s__Novosphingobium percolationis	0	0	0	3.89E-05	0	0	0	0	0	0	0	0	0	0	0	0	0	0	0	0	0	0	k__Bacteria;p__Pseudomonadota;c__Alphaproteobacteria;o__Sphingomonadales;f__Sphingomonadaceae;g__Novosphingobium;s__Novosphingobium percolationis
g__Aquisalinus;s__Aquisalinus luteolus	0	0	0	3.89E-05	0	0	0	0	0	0	0	0	0	0	0	0	0	0	0	0	0	0	k__Bacteria;p__Pseudomonadota;c__Alphaproteobacteria;o__Parvularculales;f__Parvularculaceae;g__Aquisalinus;s__Aquisalinus luteolus
g__Limosilactobacillus;s__Limosilactobacillus reuteri	0	0	0	0	0	0	0	0	0	0	0	0	0	0	0	0	0	3.89E-05	0	0	0	0	k__Bacteria;p__Bacillota;c__Bacilli;o__Lactobacillales;f__Lactobacillaceae;g__Limosilactobacillus;s__Limosilactobacillus reuteri
g__Unclassified;s__Rhinella marina endogenous retrovirus	4.02E-06	0	1.34E-05	2.38E-05	2.38E-05	3.61E-05	1.14E-05	9.14E-06	2.43E-06	0	0	3.86E-05	7.77E-06	0	3.18E-06	6.80E-06	1.16E-06	2.90E-06	7.69E-07	0	1.45E-06	8.67E-06	k__Viruses;p__Artverviricota;c__Revtraviricetes;o__Ortervirales;f__Retroviridae;g__Unclassified;s__Rhinella marina endogenous retrovirus
g__Sphingobium;s__Sphingobium boeckii	0	0	0	3.86E-05	0	0	0	0	0	0	0	0	0	0	0	0	0	0	0	0	0	0	k__Bacteria;p__Pseudomonadota;c__Alphaproteobacteria;o__Sphingomonadales;f__Sphingomonadaceae;g__Sphingobium;s__Sphingobium boeckii
g__Dokdonella;s__Dokdonella sp.	1.07E-06	0	0	0	0	0	0	0	2.45E-06	1.10E-05	1.40E-05	0	4.77E-06	0	3.84E-05	3.11E-06	0	8.45E-06	0	1.65E-06	0	0	k__Bacteria;p__Pseudomonadota;c__Gammaproteobacteria;o__Xanthomonadales;f__Rhodanobacteraceae;g__Dokdonella;s__Dokdonella sp.
g__Pseudomonas;s__Pseudomonas sp. GW460-R15	0	0	0	3.84E-05	0	0	0	0	0	0	0	0	0	0	0	0	0	0	0	0	0	0	k__Bacteria;p__Pseudomonadota;c__Gammaproteobacteria;o__Pseudomonadales;f__Pseudomonadaceae;g__Pseudomonas;s__Pseudomonas sp. GW460-R15
g__Unclassified;s__bacterium TMED88	0	0	0	0	0	0	3.82E-05	0	0	0	0	0	0	0	0	0	0	0	0	0	0	0	k__Bacteria;p__Unclassified;c__Unclassified;o__Unclassified;f__Unclassified;g__Unclassified;s__bacterium TMED88
g__Sphingomonas;s__Sphingomonas endolithica	0	0	0	3.82E-05	0	0	0	0	0	0	0	0	0	0	0	0	0	0	0	0	0	0	k__Bacteria;p__Pseudomonadota;c__Alphaproteobacteria;o__Sphingomonadales;f__Sphingomonadaceae;g__Sphingomonas;s__Sphingomonas endolithica
g__Ogataea;s__Ogataea polymorpha	5.58E-06	3.82E-05	1.06E-05	0	9.44E-06	1.79E-05	4.54E-06	1.45E-05	1.93E-06	3.84E-06	6.75E-06	1.28E-05	6.16E-06	0	6.31E-06	1.35E-05	1.53E-07	6.92E-06	9.15E-07	3.40E-07	2.31E-06	5.74E-06	k__Eukaryota;p__Ascomycota;c__Saccharomycetes;o__Saccharomycetales;f__Pichiaceae;g__Ogataea;s__Ogataea polymorpha
g__Novosphingobium;s__Novosphingobium endophyticum	0	0	0	3.81E-05	0	0	0	0	0	0	0	0	0	0	0	0	0	0	0	0	0	0	k__Bacteria;p__Pseudomonadota;c__Alphaproteobacteria;o__Sphingomonadales;f__Sphingomonadaceae;g__Novosphingobium;s__Novosphingobium endophyticum
g__Govania;s__Govania unica	0	0	0	3.81E-05	0	0	0	0	0	0	0	0	0	0	0	0	0	0	0	0	0	0	k__Bacteria;p__Pseudomonadota;c__Alphaproteobacteria;o__Emcibacterales;f__Govaniaceae;g__Govania;s__Govania unica
g__Parasutterella;s__uncultured Parasutterella sp.	0	0	0	0	0	0	0	0	0	0	0	0	0	0	3.80E-05	0	0	0	0	0	0	0	k__Bacteria;p__Pseudomonadota;c__Betaproteobacteria;o__Burkholderiales;f__Sutterellaceae;g__Parasutterella;s__uncultured Parasutterella sp.
g__Raoultella;s__Raoultella ornithinolytica	0	0	0	0	0	0	0	0	1.86E-06	0	0	0	0	3.80E-05	0	0	6.51E-06	0	0	3.08E-05	0	0	k__Bacteria;p__Pseudomonadota;c__Gammaproteobacteria;o__Enterobacterales;f__Enterobacteriaceae;g__Raoultella;s__Raoultella ornithinolytica
g__Parafrankia;s__Parafrankia sp. Ea1.12	2.37E-06	2.52E-05	2.77E-05	2.34E-05	1.41E-05	2.66E-05	2.70E-05	3.78E-05	2.15E-06	1.90E-06	6.69E-06	7.60E-06	4.59E-06	0	1.13E-05	1.61E-05	2.28E-07	5.15E-06	4.54E-07	3.37E-07	2.57E-06	6.83E-06	k__Bacteria;p__Actinomycetota;c__Actinomycetes;o__Frankiales;f__Frankiaceae;g__Parafrankia;s__Parafrankia sp. Ea1.12
g__Gleimia;s__Gleimia europaea	2.34E-06	0	0	1.18E-05	1.14E-06	0	0	0	0	3.78E-05	0	0	0	0	0	0	0	0	7.02E-07	0	0	0	k__Bacteria;p__Actinomycetota;c__Actinomycetes;o__Actinomycetales;f__Actinomycetaceae;g__Gleimia;s__Gleimia europaea
g__Sphingosinithalassobacter;s__Sphingosinithalassobacter sp. CS137	0	0	0	3.78E-05	0	0	0	0	0	0	0	0	0	0	0	0	0	0	0	0	0	0	k__Bacteria;p__Pseudomonadota;c__Alphaproteobacteria;o__Sphingomonadales;f__Sphingomonadaceae;g__Sphingosinithalassobacter;s__Sphingosinithalassobacter sp. CS137
g__Novosphingobium;s__Novosphingobium mathurense	0	0	0	3.76E-05	0	0	0	0	0	0	0	0	0	0	0	0	0	0	0	0	0	0	k__Bacteria;p__Pseudomonadota;c__Alphaproteobacteria;o__Sphingomonadales;f__Sphingomonadaceae;g__Novosphingobium;s__Novosphingobium mathurense
g__Sphingobium;s__Sphingobium sp. 32-64-5	0	0	0	3.74E-05	0	0	0	0	0	0	0	0	0	0	0	0	0	0	0	0	0	0	k__Bacteria;p__Pseudomonadota;c__Alphaproteobacteria;o__Sphingomonadales;f__Sphingomonadaceae;g__Sphingobium;s__Sphingobium sp. 32-64-5
g__Vibrio;s__Vibrio viridaestus	0	0	0	0	0	0	3.73E-05	0	0	0	0	0	0	0	0	0	0	0	0	0	0	0	k__Bacteria;p__Pseudomonadota;c__Gammaproteobacteria;o__Vibrionales;f__Vibrionaceae;g__Vibrio;s__Vibrio viridaestus
g__Sphingomonas;s__Sphingomonas sp. S2-65	0	0	0	3.72E-05	0	0	0	0	0	0	0	0	0	0	0	0	0	0	0	0	0	0	k__Bacteria;p__Pseudomonadota;c__Alphaproteobacteria;o__Sphingomonadales;f__Sphingomonadaceae;g__Sphingomonas;s__Sphingomonas sp. S2-65
g__Sphingobium;s__Sphingobium jiangsuense	0	0	0	3.72E-05	0	0	0	0	0	0	0	0	0	0	0	0	0	0	0	0	0	0	k__Bacteria;p__Pseudomonadota;c__Alphaproteobacteria;o__Sphingomonadales;f__Sphingomonadaceae;g__Sphingobium;s__Sphingobium jiangsuense
g__Sandaracinobacteroides;s__Sandaracinobacteroides saxicola	0	0	0	3.72E-05	0	0	0	0	0	0	0	0	0	0	0	0	0	0	0	0	0	0	k__Bacteria;p__Pseudomonadota;c__Alphaproteobacteria;o__Sphingomonadales;f__Sphingosinicellaceae;g__Sandaracinobacteroides;s__Sandaracinobacteroides saxicola
g__Acaulospora;s__Acaulospora colombiana	0	0	6.44E-06	2.29E-05	7.63E-06	2.60E-05	3.30E-05	3.51E-05	0	0	1.09E-05	3.71E-05	7.47E-06	0	0	0	0	8.38E-06	1.48E-06	2.75E-07	0	8.34E-06	k__Eukaryota;p__Mucoromycota;c__Glomeromycetes;o__Diversisporales;f__Acaulosporaceae;g__Acaulospora;s__Acaulospora colombiana
g__Staphylococcus;s__Staphylococcus sp. HMSC071G07	0	0	0	0	0	0	0	0	0	0	0	0	0	0	3.71E-05	0	0	0	0	0	0	0	k__Bacteria;p__Bacillota;c__Bacilli;o__Bacillales;f__Staphylococcaceae;g__Staphylococcus;s__Staphylococcus sp. HMSC071G07
g__Clostridium;s__Clostridium sp. W14A	9.28E-06	3.70E-05	7.72E-06	2.74E-05	0	3.12E-05	2.64E-05	2.11E-05	0	7.43E-06	6.54E-06	0	8.96E-06	0	1.47E-05	7.85E-06	1.34E-06	3.35E-06	1.77E-06	0	0	3.34E-06	k__Bacteria;p__Bacillota;c__Clostridia;o__Eubacteriales;f__Clostridiaceae;g__Clostridium;s__Clostridium sp. W14A
g__Novosphingobium;s__Novosphingobium sp. CF614	0	0	0	3.69E-05	0	0	0	0	0	0	0	0	0	0	0	0	0	0	0	0	0	0	k__Bacteria;p__Pseudomonadota;c__Alphaproteobacteria;o__Sphingomonadales;f__Sphingomonadaceae;g__Novosphingobium;s__Novosphingobium sp. CF614
g__Rothia;s__uncultured Rothia sp.	0	6.73E-06	1.34E-05	3.41E-05	2.17E-05	3.69E-05	1.44E-05	2.30E-05	2.42E-06	4.40E-06	1.91E-05	8.11E-06	2.53E-05	0	1.70E-05	4.29E-06	0	9.46E-06	2.10E-06	2.10E-07	3.97E-06	5.77E-06	k__Bacteria;p__Actinomycetota;c__Actinomycetes;o__Micrococcales;f__Micrococcaceae;g__Rothia;s__uncultured Rothia sp.
g__Pseudomonas;s__Pseudomonas sp. GM33	0	0	0	0	0	0	0	0	0	0	0	0	0	0	0	0	0	0	3.66E-05	0	0	0	k__Bacteria;p__Pseudomonadota;c__Gammaproteobacteria;o__Pseudomonadales;f__Pseudomonadaceae;g__Pseudomonas;s__Pseudomonas sp. GM33
g__Staphylococcus;s__Staphylococcus caprae	0	0	0	0	0	0	0	0	0	0	0	0	0	0	3.66E-05	0	0	0	0	0	0	0	k__Bacteria;p__Bacillota;c__Bacilli;o__Bacillales;f__Staphylococcaceae;g__Staphylococcus;s__Staphylococcus caprae
g__Asticcacaulis;s__Asticcacaulis sp. SL142	0	0	0	3.66E-05	0	0	0	0	0	0	0	0	0	0	0	0	0	0	0	0	0	0	k__Bacteria;p__Pseudomonadota;c__Alphaproteobacteria;o__Caulobacterales;f__Caulobacteraceae;g__Asticcacaulis;s__Asticcacaulis sp. SL142
g__Sphingomonas;s__Sphingomonas sp. SUN019	0	0	0	3.65E-05	0	0	0	0	0	0	0	0	0	0	0	0	0	0	0	0	0	0	k__Bacteria;p__Pseudomonadota;c__Alphaproteobacteria;o__Sphingomonadales;f__Sphingomonadaceae;g__Sphingomonas;s__Sphingomonas sp. SUN019
g__Alteriqipengyuania;s__Alteriqipengyuania halimionae	0	0	0	3.65E-05	0	0	0	0	0	0	0	0	0	0	0	0	0	0	0	0	0	0	k__Bacteria;p__Pseudomonadota;c__Alphaproteobacteria;o__Sphingomonadales;f__Erythrobacteraceae;g__Alteriqipengyuania;s__Alteriqipengyuania halimionae
g__Gaertneriomyces;s__Gaertneriomyces semiglobifer	5.69E-06	7.56E-06	4.74E-06	5.61E-06	2.81E-05	1.28E-05	1.62E-05	1.29E-05	3.43E-06	2.28E-06	1.20E-05	3.64E-05	1.10E-05	0	2.25E-05	1.44E-05	5.47E-07	6.17E-06	3.81E-06	2.02E-07	2.06E-06	6.14E-06	k__Eukaryota;p__Chytridiomycota;c__Chytridiomycetes;o__Spizellomycetales;f__Spizellomycetaceae;g__Gaertneriomyces;s__Gaertneriomyces semiglobifer
g__Mycolicibacterium;s__Mycolicibacterium mageritense	9.52E-06	0	7.07E-06	3.47E-05	7.63E-06	1.64E-05	3.30E-05	7.79E-06	3.62E-06	3.10E-06	4.83E-06	3.63E-05	2.08E-05	0	8.48E-06	1.16E-05	0	1.48E-05	2.22E-06	2.75E-07	1.53E-06	8.45E-06	k__Bacteria;p__Actinomycetota;c__Actinomycetes;o__Mycobacteriales;f__Mycobacteriaceae;g__Mycolicibacterium;s__Mycolicibacterium mageritense
g__Novosphingobium;s__Novosphingobium aerophilum	0	0	0	3.63E-05	0	0	0	0	0	0	0	0	0	0	0	0	0	0	0	0	0	0	k__Bacteria;p__Pseudomonadota;c__Alphaproteobacteria;o__Sphingomonadales;f__Sphingomonadaceae;g__Novosphingobium;s__Novosphingobium aerophilum
g__Novosphingobium;s__Novosphingobium olei	0	0	0	3.62E-05	0	0	0	0	0	0	0	0	0	0	0	0	0	0	0	0	0	0	k__Bacteria;p__Pseudomonadota;c__Alphaproteobacteria;o__Sphingomonadales;f__Sphingomonadaceae;g__Novosphingobium;s__Novosphingobium olei
g__Alteromonas;s__Alteromonas sp. KUL106	2.43E-06	0	2.53E-05	9.59E-06	2.16E-05	0	1.38E-05	3.32E-05	0	0	6.86E-06	7.79E-06	1.88E-05	0	1.69E-05	3.61E-05	5.27E-07	3.96E-06	9.30E-07	3.46E-07	1.98E-06	0	k__Bacteria;p__Pseudomonadota;c__Gammaproteobacteria;o__Alteromonadales;f__Alteromonadaceae;g__Alteromonas;s__Alteromonas sp. KUL106
g__Mesorhizobium;s__Mesorhizobium carmichaelinearum	3.05E-06	8.09E-06	1.01E-05	0	3.60E-05	2.73E-05	8.66E-06	2.08E-05	0	2.44E-06	0	2.44E-05	1.77E-05	0	1.20E-05	1.03E-05	0	0	3.49E-06	2.16E-07	2.20E-06	2.19E-06	k__Bacteria;p__Pseudomonadota;c__Alphaproteobacteria;o__Hyphomicrobiales;f__Phyllobacteriaceae;g__Mesorhizobium;s__Mesorhizobium carmichaelinearum
g__Photobacterium;s__Photobacterium sanguinicancri	2.28E-06	0	2.28E-05	3.60E-05	1.80E-05	2.05E-05	0	0	1.38E-06	0	0	0	0	0	3.61E-06	7.73E-06	0	0	0	3.25E-07	4.95E-06	3.29E-06	k__Bacteria;p__Pseudomonadota;c__Gammaproteobacteria;o__Vibrionales;f__Vibrionaceae;g__Photobacterium;s__Photobacterium sanguinicancri
g__Stenotrophomonas;s__Stenotrophomonas maltophilia	0	1.21E-05	0	3.60E-05	9.01E-06	0	1.30E-05	2.08E-05	0	1.10E-05	1.29E-05	7.31E-06	8.83E-06	0	0	0	4.40E-07	3.30E-06	5.24E-06	3.25E-07	9.90E-06	9.86E-06	k__Bacteria;p__Pseudomonadota;c__Gammaproteobacteria;o__Xanthomonadales;f__Xanthomonadaceae;g__Stenotrophomonas;s__Stenotrophomonas maltophilia
g__Lelliottia;s__Lelliottia jeotgali	0	0	0	0	0	0	0	0	1.43E-05	0	0	0	0	2.45E-06	0	0	3.58E-05	0	0	4.13E-06	0	0	k__Bacteria;p__Pseudomonadota;c__Gammaproteobacteria;o__Enterobacterales;f__Enterobacteriaceae;g__Lelliottia;s__Lelliottia jeotgali
g__Desulfoprunum;s__Desulfoprunum benzoelyticum	1.54E-06	8.18E-06	5.12E-06	1.82E-05	0	6.90E-06	0	1.40E-05	2.79E-06	0	0	0	3.57E-05	0	0	0	0	0	0	0	1.11E-06	2.21E-06	k__Bacteria;p__Thermodesulfobacteriota;c__Desulfobulbia;o__Desulfobulbales;f__Desulfobulbaceae;g__Desulfoprunum;s__Desulfoprunum benzoelyticum
g__Unclassified;s__Alteromonadaceae bacterium	0	0	0	3.56E-05	0	0	0	0	0	0	0	0	0	0	0	0	0	0	0	0	0	0	k__Bacteria;p__Pseudomonadota;c__Gammaproteobacteria;o__Alteromonadales;f__Alteromonadaceae;g__Unclassified;s__Alteromonadaceae bacterium
g__Corynebacterium;s__Corynebacterium sp. MSK195	3.93E-06	6.50E-06	3.46E-06	0	4.06E-06	0	0	0	0	6.53E-07	0	0	0	0	3.56E-05	0	0	0	1.56E-07	0	0	0	k__Bacteria;p__Actinomycetota;c__Actinomycetes;o__Mycobacteriales;f__Corynebacteriaceae;g__Corynebacterium;s__Corynebacterium sp. MSK195
g__Pseudomonas;s__Pseudomonas koreensis	0	0	0	0	0	0	0	0	0	0	0	0	0	0	0	0	0	0	3.55E-05	0	0	0	k__Bacteria;p__Pseudomonadota;c__Gammaproteobacteria;o__Pseudomonadales;f__Pseudomonadaceae;g__Pseudomonas;s__Pseudomonas koreensis
g__Segetibacter;s__uncultured Segetibacter sp.	0	0	0	0	0	0	3.54E-05	0	0	0	0	0	0	0	0	0	0	0	0	0	0	0	k__Bacteria;p__Bacteroidota;c__Chitinophagia;o__Chitinophagales;f__Chitinophagaceae;g__Segetibacter;s__uncultured Segetibacter sp.
g__Gardnerella;s__Gardnerella pickettii	0	0	0	0	0	0	0	0	0	0	0	0	0	0	0	0	0	3.54E-05	0	0	0	0	k__Bacteria;p__Actinomycetota;c__Actinomycetes;o__Bifidobacteriales;f__Bifidobacteriaceae;g__Gardnerella;s__Gardnerella pickettii
g__Sphingomonas;s__Sphingomonas mucosissima	0	0	0	3.54E-05	0	0	0	0	0	0	0	0	0	0	0	0	0	0	0	0	0	0	k__Bacteria;p__Pseudomonadota;c__Alphaproteobacteria;o__Sphingomonadales;f__Sphingomonadaceae;g__Sphingomonas;s__Sphingomonas mucosissima
g__Corynebacterium;s__Corynebacterium resistens	5.69E-07	0	0	2.24E-06	0	0	0	0	0	0	0	0	0	0	3.53E-05	0	0	0	0	0	0	0	k__Bacteria;p__Actinomycetota;c__Actinomycetes;o__Mycobacteriales;f__Corynebacteriaceae;g__Corynebacterium;s__Corynebacterium resistens
g__Pseudomonas;s__Pseudomonas sp. S31	0	0	0	0	0	0	0	0	0	0	0	0	0	0	0	0	0	0	3.52E-05	0	0	0	k__Bacteria;p__Pseudomonadota;c__Gammaproteobacteria;o__Pseudomonadales;f__Pseudomonadaceae;g__Pseudomonas;s__Pseudomonas sp. S31
g__Rhizobium;s__Rhizobium leguminosarum	0	0	0	3.52E-05	0	0	0	0	0	0	0	0	0	0	0	0	0	0	0	0	0	0	k__Bacteria;p__Pseudomonadota;c__Alphaproteobacteria;o__Hyphomicrobiales;f__Rhizobiaceae;g__Rhizobium;s__Rhizobium leguminosarum
g__Unclassified;s__Gallionellales bacterium RBG_16_57_15	0	0	0	0	0	0	8.84E-06	0	1.26E-06	4.56E-06	2.19E-06	0	0	0	3.52E-05	0	0	4.15E-06	2.93E-07	5.92E-07	0	0	k__Bacteria;p__Pseudomonadota;c__Betaproteobacteria;o__Nitrosomonadales;f__Unclassified;g__Unclassified;s__Gallionellales bacterium RBG_16_57_15
g__Parabacteroides;s__Parabacteroides distasonis	0	0	0	0	0	0	0	0	0	9.50E-06	0	0	0	0	3.51E-05	0	0	0	0	0	0	0	k__Bacteria;p__Bacteroidota;c__Bacteroidia;o__Bacteroidales;f__Tannerellaceae;g__Parabacteroides;s__Parabacteroides distasonis
g__Unclassified;s__Gunnison_s prairie dog retrovirus	6.20E-06	3.29E-05	6.88E-06	1.63E-05	1.63E-05	1.85E-05	1.17E-05	2.82E-05	1.25E-06	3.31E-06	1.16E-05	0	0	0	1.31E-05	3.49E-05	7.95E-07	1.19E-05	4.74E-06	0	4.48E-06	1.49E-05	k__Viruses;p__Artverviricota;c__Revtraviricetes;o__Ortervirales;f__Retroviridae;g__Unclassified;s__Gunnison_s prairie dog retrovirus
g__Prevotella;s__Prevotella pallens	4.99E-07	0	0	0	0	0	0	1.52E-05	0	3.47E-05	0	0	0	0	2.81E-05	0	0	0	0	0	0	0	k__Bacteria;p__Bacteroidota;c__Bacteroidia;o__Bacteroidales;f__Prevotellaceae;g__Prevotella;s__Prevotella pallens
g__Prevotella;s__Prevotella ihumii	0	0	0	0	0	0	0	0	0	3.46E-05	0	0	0	0	0	0	0	0	0	0	0	0	k__Bacteria;p__Bacteroidota;c__Bacteroidia;o__Bacteroidales;f__Prevotellaceae;g__Prevotella;s__Prevotella ihumii
g__Corynebacterium;s__Corynebacterium stationis	0	0	0	0	0	0	0	0	0	0	0	0	0	0	3.46E-05	0	0	0	0	0	0	0	k__Bacteria;p__Actinomycetota;c__Actinomycetes;o__Mycobacteriales;f__Corynebacteriaceae;g__Corynebacterium;s__Corynebacterium stationis
g__Bradyrhizobium;s__uncultured Bradyrhizobium sp.	0	0	0	3.46E-05	0	0	0	0	0	0	0	0	0	0	0	0	0	0	0	0	0	0	k__Bacteria;p__Pseudomonadota;c__Alphaproteobacteria;o__Hyphomicrobiales;f__Nitrobacteraceae;g__Bradyrhizobium;s__uncultured Bradyrhizobium sp.
g__Archangium;s__Archangium sp.	0	0	0	3.44E-05	0	0	0	0	0	0	0	0	0	0	0	0	0	0	0	0	0	0	k__Bacteria;p__Myxococcota;c__Myxococcia;o__Myxococcales;f__Archangiaceae;g__Archangium;s__Archangium sp.
g__Sphingobium;s__Sphingobium sp. Leaf26	0	0	0	3.43E-05	0	0	0	0	0	0	0	0	0	0	0	0	0	0	0	0	0	0	k__Bacteria;p__Pseudomonadota;c__Alphaproteobacteria;o__Sphingomonadales;f__Sphingomonadaceae;g__Sphingobium;s__Sphingobium sp. Leaf26
g__Pseudomonas;s__Pseudomonas sp. 10C3	0	0	0	0	0	0	0	0	0	0	0	0	0	0	0	0	0	0	3.42E-05	0	0	0	k__Bacteria;p__Pseudomonadota;c__Gammaproteobacteria;o__Pseudomonadales;f__Pseudomonadaceae;g__Pseudomonas;s__Pseudomonas sp. 10C3
g__Hyphomicrobium;s__Hyphomicrobium album	0	0	0	3.42E-05	0	0	0	0	0	0	0	0	0	0	0	0	0	0	0	0	0	0	k__Bacteria;p__Pseudomonadota;c__Alphaproteobacteria;o__Hyphomicrobiales;f__Hyphomicrobiaceae;g__Hyphomicrobium;s__Hyphomicrobium album
g__Staphylococcus;s__Staphylococcus chromogenes	0	3.41E-05	1.07E-05	0	0	0	0	0	0	5.14E-06	9.04E-06	0	0	0	0	3.26E-05	0	0	0	0	0	0	k__Bacteria;p__Bacillota;c__Bacilli;o__Bacillales;f__Staphylococcaceae;g__Staphylococcus;s__Staphylococcus chromogenes
g__Flavobacterium;s__Flavobacterium sp. 20NA77.7	0	0	0	0	0	0	0	0	0	0	0	0	0	0	3.41E-05	0	0	0	0	0	0	0	k__Bacteria;p__Bacteroidota;c__Flavobacteriia;o__Flavobacteriales;f__Flavobacteriaceae;g__Flavobacterium;s__Flavobacterium sp. 20NA77.7
g__Serratia;s__Serratia rubidaea	0	0	0	0	0	0	0	0	0	0	0	0	0	0	0	0	0	0	1.86E-06	0	3.40E-05	2.45E-05	k__Bacteria;p__Pseudomonadota;c__Gammaproteobacteria;o__Enterobacterales;f__Yersiniaceae;g__Serratia;s__Serratia rubidaea
g__Veillonella;s__Veillonella parvula	0	0	0	0	0	0	0	0	0	3.39E-05	0	0	0	0	0	0	0	0	0	0	0	0	k__Bacteria;p__Bacillota;c__Negativicutes;o__Veillonellales;f__Veillonellaceae;g__Veillonella;s__Veillonella parvula
g__Prevotella;s__Prevotella brunnea	0	0	0	0	0	0	0	0	0	1.41E-05	0	3.26E-06	0	0	3.38E-05	0	0	0	0	0	0	0	k__Bacteria;p__Bacteroidota;c__Bacteroidia;o__Bacteroidales;f__Prevotellaceae;g__Prevotella;s__Prevotella brunnea
g__Enterobacter;s__Enterobacter sp. BIDMC 26	0	0	0	0	0	0	0	0	2.02E-05	0	0	0	0	2.90E-06	0	0	3.38E-05	0	0	3.97E-06	0	0	k__Bacteria;p__Pseudomonadota;c__Gammaproteobacteria;o__Enterobacterales;f__Enterobacteriaceae;g__Enterobacter;s__Enterobacter sp. BIDMC 26
g__Enterococcus;s__Enterococcus hirae	3.72E-06	0	6.20E-06	2.94E-05	1.47E-05	3.34E-05	1.06E-05	3.38E-05	2.25E-06	0	1.05E-05	2.38E-05	7.19E-06	0	2.94E-06	6.30E-06	0	2.69E-06	7.12E-07	0	0	1.07E-05	k__Bacteria;p__Bacillota;c__Bacilli;o__Lactobacillales;f__Enterococcaceae;g__Enterococcus;s__Enterococcus hirae
g__Hymenobacter;s__Hymenobacter sp.	0	0	0	0	0	0	3.38E-05	0	0	0	0	0	0	0	0	0	0	0	0	0	0	0	k__Bacteria;p__Bacteroidota;c__Cytophagia;o__Cytophagales;f__Hymenobacteraceae;g__Hymenobacter;s__Hymenobacter sp.
g__Unclassified;s__Trachysalambria curvirostris nimavirus	4.90E-07	0	0	7.11E-06	0	4.39E-06	0	0	2.95E-07	0	3.38E-05	1.57E-06	0	4.23E-08	0	3.31E-06	9.42E-08	0	0	0	0	0	k__Viruses;p__Unclassified;c__Naldaviricetes;o__Unclassified;f__Nimaviridae;g__Unclassified;s__Trachysalambria curvirostris nimavirus
g__Sphingomonas;s__Sphingomonas sp. TREG-RG-20F-R18-01	0	0	0	3.37E-05	0	0	0	0	0	0	0	0	0	0	0	0	0	0	0	0	0	0	k__Bacteria;p__Pseudomonadota;c__Alphaproteobacteria;o__Sphingomonadales;f__Sphingomonadaceae;g__Sphingomonas;s__Sphingomonas sp. TREG-RG-20F-R18-01
g__Olpidium;s__Olpidium bornovanus	2.46E-06	7.86E-06	1.48E-05	2.33E-05	1.56E-05	2.21E-05	3.36E-05	2.46E-05	3.27E-06	3.95E-06	5.56E-06	4.73E-06	2.67E-05	0	7.80E-06	2.17E-05	9.48E-08	1.35E-05	1.88E-07	7.00E-08	2.85E-06	5.67E-06	k__Eukaryota;p__Olpidiomycota;c__Olpidiomycetes;o__Olpidiales;f__Olpidiaceae;g__Olpidium;s__Olpidium bornovanus
g__Novosphingobium;s__Novosphingobium sp. ST904	0	0	0	3.36E-05	0	0	0	0	0	0	1.20E-06	0	0	0	0	0	0	0	0	0	0	0	k__Bacteria;p__Pseudomonadota;c__Alphaproteobacteria;o__Sphingomonadales;f__Sphingomonadaceae;g__Novosphingobium;s__Novosphingobium sp. ST904
g__Corynebacterium;s__Corynebacterium singulare	0	4.83E-06	0	0	0	0	0	0	0	0	0	0	0	0	3.34E-05	0	0	3.13E-06	2.49E-07	0	0	0	k__Bacteria;p__Actinomycetota;c__Actinomycetes;o__Mycobacteriales;f__Corynebacteriaceae;g__Corynebacterium;s__Corynebacterium singulare
g__Sphingomonas;s__Sphingomonas sp. R-74633	0	0	0	3.32E-05	0	0	0	0	0	0	0	0	0	0	0	0	0	0	0	0	0	0	k__Bacteria;p__Pseudomonadota;c__Alphaproteobacteria;o__Sphingomonadales;f__Sphingomonadaceae;g__Sphingomonas;s__Sphingomonas sp. R-74633
g__Sandaracinobacteroides;s__Sandaracinobacteroides hominis	0	0	0	3.32E-05	0	0	0	0	0	0	0	0	0	0	0	0	0	0	0	0	0	0	k__Bacteria;p__Pseudomonadota;c__Alphaproteobacteria;o__Sphingomonadales;f__Sphingosinicellaceae;g__Sandaracinobacteroides;s__Sandaracinobacteroides hominis
g__Levilactobacillus;s__Levilactobacillus brevis	0	0	0	0	0	0	3.30E-05	0	0	0	0	0	0	0	0	0	0	0	0	0	0	0	k__Bacteria;p__Bacillota;c__Bacilli;o__Lactobacillales;f__Lactobacillaceae;g__Levilactobacillus;s__Levilactobacillus brevis
g__Salinimicrobium;s__Salinimicrobium oceani	2.43E-06	1.29E-05	2.43E-05	0	9.59E-06	1.09E-05	1.38E-05	0	1.47E-06	0	2.74E-05	1.56E-05	9.40E-06	0	1.92E-05	3.29E-05	4.68E-07	3.51E-06	1.86E-06	3.46E-07	3.51E-06	3.50E-06	k__Bacteria;p__Bacteroidota;c__Flavobacteriia;o__Flavobacteriales;f__Flavobacteriaceae;g__Salinimicrobium;s__Salinimicrobium oceani
g__Polymorphobacter;s__Polymorphobacter sp. PAMC 29334	0	0	0	3.27E-05	0	0	0	0	0	0	0	0	0	0	0	0	0	0	0	0	0	0	k__Bacteria;p__Pseudomonadota;c__Alphaproteobacteria;o__Sphingomonadales;f__Sphingosinicellaceae;g__Polymorphobacter;s__Polymorphobacter sp. PAMC 29334
g__Cellulomonas;s__Cellulomonas carbonis	0	0	1.93E-05	1.14E-05	0	0	0	0	1.75E-06	4.65E-06	3.27E-05	0	0	0	0	0	0	8.38E-06	1.11E-06	0	0	0	k__Bacteria;p__Actinomycetota;c__Actinomycetes;o__Micrococcales;f__Cellulomonadaceae;g__Cellulomonas;s__Cellulomonas carbonis
g__Rhodoferax;s__Rhodoferax sp.	0	0	0	0	0	0	1.13E-05	4.42E-06	2.37E-06	0	0	0	3.76E-06	0	3.27E-05	0	0	2.87E-06	0	1.38E-07	0	0	k__Bacteria;p__Pseudomonadota;c__Betaproteobacteria;o__Burkholderiales;f__Comamonadaceae;g__Rhodoferax;s__Rhodoferax sp.
g__Corynebacterium;s__Corynebacterium sp. ACRPO	0	0	0	0	0	0	0	0	0	0	0	0	0	0	3.26E-05	0	0	0	0	0	0	0	k__Bacteria;p__Actinomycetota;c__Actinomycetes;o__Mycobacteriales;f__Corynebacteriaceae;g__Corynebacterium;s__Corynebacterium sp. ACRPO
g__Pseudomonas;s__Pseudomonas lactis	0	0	0	0	0	0	0	0	1.02E-06	0	0	0	0	6.13E-07	0	0	2.80E-07	0	4.22E-07	3.25E-05	0	0	k__Bacteria;p__Pseudomonadota;c__Gammaproteobacteria;o__Pseudomonadales;f__Pseudomonadaceae;g__Pseudomonas;s__Pseudomonas lactis
g__Paracoccus;s__Paracoccus acridae	1.22E-06	3.23E-05	4.05E-06	2.40E-05	2.40E-05	5.45E-06	6.92E-06	2.21E-05	7.34E-07	0	3.43E-06	7.79E-06	0	0	5.77E-06	8.23E-06	0	3.51E-06	1.40E-06	0	2.64E-06	3.50E-06	k__Bacteria;p__Pseudomonadota;c__Alphaproteobacteria;o__Rhodobacterales;f__Paracoccaceae;g__Paracoccus;s__Paracoccus acridae
g__Pseudomonas;s__Pseudomonas sp. 5	0	0	0	0	0	0	0	0	2.07E-07	0	0	0	0	1.53E-07	0	0	1.04E-06	0	1.86E-05	3.23E-05	0	0	k__Bacteria;p__Pseudomonadota;c__Gammaproteobacteria;o__Pseudomonadales;f__Pseudomonadaceae;g__Pseudomonas;s__Pseudomonas sp. 5
g__Novosphingobium;s__Novosphingobium organovorum	0	0	0	3.21E-05	0	0	0	0	0	0	0	0	0	0	0	0	0	0	0	0	0	0	k__Bacteria;p__Pseudomonadota;c__Alphaproteobacteria;o__Sphingomonadales;f__Sphingomonadaceae;g__Novosphingobium;s__Novosphingobium organovorum
g__Porphyrobacter;s__Porphyrobacter sp. IPPAS B-1204	0	0	0	3.20E-05	0	0	0	0	0	0	0	0	0	0	0	0	0	0	0	0	0	0	k__Bacteria;p__Pseudomonadota;c__Alphaproteobacteria;o__Sphingomonadales;f__Erythrobacteraceae;g__Porphyrobacter;s__Porphyrobacter sp. IPPAS B-1204
g__Hallella;s__Hallella bergensis	0	8.26E-06	0	0	0	0	0	0	0	4.98E-06	0	0	0	0	3.20E-05	0	0	0	0	0	0	0	k__Bacteria;p__Bacteroidota;c__Bacteroidia;o__Bacteroidales;f__Prevotellaceae;g__Hallella;s__Hallella bergensis
g__Pseudomonas;s__Pseudomonas monsensis	0	0	0	0	0	0	0	0	6.03E-07	0	0	0	0	1.89E-07	0	0	8.75E-07	0	0	3.19E-05	0	0	k__Bacteria;p__Pseudomonadota;c__Gammaproteobacteria;o__Pseudomonadales;f__Pseudomonadaceae;g__Pseudomonas;s__Pseudomonas monsensis
g__Sphingomonas;s__Sphingomonas sp. PAMC 26621	0	0	0	3.19E-05	0	0	0	0	0	0	0	0	0	0	0	0	0	0	0	0	0	0	k__Bacteria;p__Pseudomonadota;c__Alphaproteobacteria;o__Sphingomonadales;f__Sphingomonadaceae;g__Sphingomonas;s__Sphingomonas sp. PAMC 26621
g__Amygdalobacter;s__Amygdalobacter nucleatus	0	0	0	0	0	0	0	0	0	0	0	0	0	0	0	0	0	3.17E-05	0	0	0	0	k__Bacteria;p__Bacillota;c__Clostridia;o__Eubacteriales;f__Oscillospiraceae;g__Amygdalobacter;s__Amygdalobacter nucleatus
g__Unclassified;s__Atlantic salmon swim bladder sarcoma virus	8.22E-06	2.81E-05	7.78E-06	2.54E-05	7.00E-06	3.16E-05	6.65E-06	5.31E-06	4.62E-06	2.84E-06	1.32E-05	1.12E-05	2.04E-05	0	5.55E-06	1.60E-05	7.91E-07	5.07E-06	3.84E-06	0	3.82E-06	5.91E-06	k__Viruses;p__Artverviricota;c__Revtraviricetes;o__Ortervirales;f__Retroviridae;g__Unclassified;s__Atlantic salmon swim bladder sarcoma virus
g__Agrobacterium;s__Agrobacterium pusense	0	0	0	3.16E-05	0	0	0	0	0	0	0	0	0	0	0	0	0	0	0	0	0	0	k__Bacteria;p__Pseudomonadota;c__Alphaproteobacteria;o__Hyphomicrobiales;f__Rhizobiaceae;g__Agrobacterium;s__Agrobacterium pusense
g__Brachybacterium;s__Brachybacterium faecium	6.58E-07	3.50E-06	0	6.42E-06	1.87E-05	0	3.75E-06	0	0	1.06E-06	0	0	0	0	3.15E-05	0	0	0	1.76E-06	0	0	9.47E-07	k__Bacteria;p__Actinomycetota;c__Actinomycetes;o__Micrococcales;f__Dermabacteraceae;g__Brachybacterium;s__Brachybacterium faecium
g__Sphingomonas;s__Sphingomonas panacis	0	0	0	3.12E-05	0	0	0	0	0	0	0	0	0	0	0	0	0	0	0	0	0	0	k__Bacteria;p__Pseudomonadota;c__Alphaproteobacteria;o__Sphingomonadales;f__Sphingomonadaceae;g__Sphingomonas;s__Sphingomonas panacis
g__Roseomonas;s__Roseomonas sp. MO-31	0	0	0	3.12E-05	0	0	0	0	0	0	0	0	0	0	0	0	0	0	0	0	0	0	k__Bacteria;p__Pseudomonadota;c__Alphaproteobacteria;o__Rhodospirillales;f__Acetobacteraceae;g__Roseomonas;s__Roseomonas sp. MO-31
g__Neisseria;s__Neisseria polysaccharea	4.57E-06	0	7.61E-06	0	2.70E-05	0	2.60E-05	3.11E-05	1.38E-06	7.32E-06	6.44E-06	0	0	0	3.61E-06	2.32E-05	0	0	8.74E-07	0	1.65E-06	0	k__Bacteria;p__Pseudomonadota;c__Betaproteobacteria;o__Neisseriales;f__Neisseriaceae;g__Neisseria;s__Neisseria polysaccharea
g__Blastomonas;s__Blastomonas natatoria	0	0	0	3.11E-05	0	0	0	0	0	0	0	0	0	0	0	0	0	0	0	0	0	0	k__Bacteria;p__Pseudomonadota;c__Alphaproteobacteria;o__Sphingomonadales;f__Sphingomonadaceae;g__Blastomonas;s__Blastomonas natatoria
g__Acinetobacter;s__Acinetobacter lactucae	0	3.08E-05	1.29E-05	3.05E-05	0	8.67E-06	0	0	5.83E-06	6.20E-06	5.45E-06	6.19E-06	7.47E-06	0	6.12E-06	0	0	1.12E-05	7.39E-07	0	0	0	k__Bacteria;p__Pseudomonadota;c__Gammaproteobacteria;o__Moraxellales;f__Moraxellaceae;g__Acinetobacter;s__Acinetobacter lactucae
g__Glaucusvirus;s__Glaucusvirus ssm5	0	0	0	0	3.08E-05	0	0	0	0	0	0	0	0	0	0	0	0	0	0	0	0	0	k__Viruses;p__Uroviricota;c__Caudoviricetes;o__Unclassified;f__Kyanoviridae;g__Glaucusvirus;s__Glaucusvirus ssm5
g__Unclassified;s__Acidobacteriota bacterium	0	0	0	3.07E-05	0	0	0	3.16E-06	0	2.23E-06	5.88E-06	0	2.68E-06	0	8.79E-06	4.70E-06	0	0	0	5.92E-07	0	0	k__Bacteria;p__Acidobacteriota;c__Unclassified;o__Unclassified;f__Unclassified;g__Unclassified;s__Acidobacteriota bacterium
g__Bradyrhizobium;s__Bradyrhizobium prioritasuperba	0	0	0	3.07E-05	0	0	0	0	0	0	0	0	0	0	0	0	0	0	0	0	0	0	k__Bacteria;p__Pseudomonadota;c__Alphaproteobacteria;o__Hyphomicrobiales;f__Nitrobacteraceae;g__Bradyrhizobium;s__Bradyrhizobium prioritasuperba
g__Dechloromonas;s__Dechloromonas sp.	0	0	0	3.07E-05	0	0	0	0	0	0	0	0	0	0	0	0	0	0	0	0	0	0	k__Bacteria;p__Pseudomonadota;c__Betaproteobacteria;o__Rhodocyclales;f__Azonexaceae;g__Dechloromonas;s__Dechloromonas sp.
g__Mycolicibacterium;s__Mycolicibacterium sp. NGTWSNA01	3.59E-06	9.54E-06	1.20E-05	2.12E-05	1.42E-05	1.61E-05	3.06E-05	1.63E-05	1.08E-06	2.88E-06	1.01E-05	0	6.93E-06	0	2.56E-05	1.82E-05	0	2.59E-06	2.06E-06	2.55E-07	3.89E-06	1.03E-05	k__Bacteria;p__Actinomycetota;c__Actinomycetes;o__Mycobacteriales;f__Mycobacteriaceae;g__Mycolicibacterium;s__Mycolicibacterium sp. NGTWSNA01
g__Halalkalicoccus;s__Halalkalicoccus sp. NIPERK01	5.38E-06	1.91E-05	1.20E-05	2.12E-05	1.42E-05	8.05E-06	3.06E-05	0	0	8.63E-06	5.06E-06	0	0	0	8.52E-06	6.07E-06	6.91E-07	0	1.37E-06	5.10E-07	0	7.75E-06	k__Archaea;p__Euryarchaeota;c__Halobacteria;o__Halobacteriales;f__Halococcaceae;g__Halalkalicoccus;s__Halalkalicoccus sp. NIPERK01
g__Turicimonas;s__Turicimonas muris	0	0	0	0	0	0	0	0	0	0	0	0	0	0	3.05E-05	0	0	0	0	0	0	0	k__Bacteria;p__Pseudomonadota;c__Betaproteobacteria;o__Burkholderiales;f__Sutterellaceae;g__Turicimonas;s__Turicimonas muris
g__Aliarcobacter;s__Aliarcobacter cryaerophilus	1.91E-06	3.04E-05	6.35E-06	0	1.51E-05	1.71E-05	0	0	2.30E-06	3.06E-06	2.15E-05	6.11E-06	0	0	6.04E-06	1.94E-05	0	5.51E-06	1.46E-06	8.13E-07	1.38E-06	2.75E-06	k__Bacteria;p__Campylobacterota;c__Epsilonproteobacteria;o__Campylobacterales;f__Arcobacteraceae;g__Aliarcobacter;s__Aliarcobacter cryaerophilus
g__Streptomyces;s__Streptomyces ruber	0	0	0	0	0	0	3.04E-05	0	0	0	0	0	0	0	0	0	0	0	0	0	0	0	k__Bacteria;p__Actinomycetota;c__Actinomycetes;o__Kitasatosporales;f__Streptomycetaceae;g__Streptomyces;s__Streptomyces ruber
g__Corynebacterium;s__Corynebacterium sp. HMSC05D08	0	0	0	0	0	0	0	0	0	0	0	0	0	0	3.04E-05	0	0	0	0	0	0	0	k__Bacteria;p__Actinomycetota;c__Actinomycetes;o__Mycobacteriales;f__Corynebacteriaceae;g__Corynebacterium;s__Corynebacterium sp. HMSC05D08
g__Massilia;s__Massilia sp. JS1662	0	3.02E-05	0	0	2.24E-05	2.55E-05	0	0	1.72E-06	0	0	0	0	0	4.50E-06	1.93E-05	0	0	0	0	6.17E-06	4.09E-06	k__Bacteria;p__Pseudomonadota;c__Betaproteobacteria;o__Burkholderiales;f__Oxalobacteraceae;g__Massilia;s__Massilia sp. JS1662
g__Paraburkholderia;s__Paraburkholderia sp.	0	0	0	3.01E-05	0	0	0	0	0	0	0	0	0	0	0	0	0	0	0	0	0	0	k__Bacteria;p__Pseudomonadota;c__Betaproteobacteria;o__Burkholderiales;f__Burkholderiaceae;g__Paraburkholderia;s__Paraburkholderia sp.
g__Novosphingobium;s__Novosphingobium sp. 17-62-19	0	0	0	3.01E-05	0	0	0	0	0	0	0	0	0	0	0	0	0	0	0	0	0	0	k__Bacteria;p__Pseudomonadota;c__Alphaproteobacteria;o__Sphingomonadales;f__Sphingomonadaceae;g__Novosphingobium;s__Novosphingobium sp. 17-62-19
g__Mycolicibacterium;s__Mycolicibacterium fortuitum	0	0	0	0	1.92E-06	0	0	0	0	0	0	0	0	0	3.01E-05	0	0	0	0	0	0	0	k__Bacteria;p__Actinomycetota;c__Actinomycetes;o__Mycobacteriales;f__Mycobacteriaceae;g__Mycolicibacterium;s__Mycolicibacterium fortuitum
g__Pseudomonas;s__Pseudomonas sp. Irchel s3h14	0	0	0	0	0	0	0	0	4.87E-07	0	0	0	0	1.93E-07	0	0	4.65E-07	0	0	2.99E-05	0	0	k__Bacteria;p__Pseudomonadota;c__Gammaproteobacteria;o__Pseudomonadales;f__Pseudomonadaceae;g__Pseudomonas;s__Pseudomonas sp. Irchel s3h14
g__Sphingorhabdus;s__Sphingorhabdus pulchriflava	0	0	0	2.99E-05	0	0	0	0	0	0	0	0	0	0	0	0	0	0	0	0	0	0	k__Bacteria;p__Pseudomonadota;c__Alphaproteobacteria;o__Sphingomonadales;f__Sphingomonadaceae;g__Sphingorhabdus;s__Sphingorhabdus pulchriflava
g__Pseudomonas;s__Pseudomonas sp. 250J	0	0	0	0	0	0	0	0	0	0	0	0	0	1.92E-06	0	0	1.53E-07	0	2.98E-05	1.24E-06	0	0	k__Bacteria;p__Pseudomonadota;c__Gammaproteobacteria;o__Pseudomonadales;f__Pseudomonadaceae;g__Pseudomonas;s__Pseudomonas sp. 250J
g__Dermabacter;s__Dermabacter sp. HFH0086	0	0	0	0	0	0	0	0	0	9.40E-07	0	0	0	0	2.97E-05	0	0	0	0	0	0	0	k__Bacteria;p__Actinomycetota;c__Actinomycetes;o__Micrococcales;f__Dermabacteraceae;g__Dermabacter;s__Dermabacter sp. HFH0086
g__Unclassified;s__Alphaproteobacteria bacterium HGW-Alphaproteobacteria-16	0	0	0	2.96E-05	0	0	0	0	0	0	0	0	0	0	0	0	0	0	0	0	0	0	k__Bacteria;p__Pseudomonadota;c__Alphaproteobacteria;o__Unclassified;f__Unclassified;g__Unclassified;s__Alphaproteobacteria bacterium HGW-Alphaproteobacteria-16
g__Clavispora;s__Clavispora lusitaniae	0	0	8.65E-06	0	1.54E-05	1.75E-05	0	2.95E-05	3.14E-06	4.17E-06	1.10E-05	4.16E-06	2.01E-05	0	2.06E-06	1.32E-05	0	5.63E-06	1.49E-06	0	9.39E-07	5.61E-06	k__Eukaryota;p__Ascomycota;c__Saccharomycetes;o__Saccharomycetales;f__Metschnikowiaceae;g__Clavispora;s__Clavispora lusitaniae
g__Sphingomonas;s__Sphingomonas sp. HF-S4	0	0	0	2.95E-05	0	0	0	0	0	0	0	0	0	0	0	0	0	0	0	0	0	0	k__Bacteria;p__Pseudomonadota;c__Alphaproteobacteria;o__Sphingomonadales;f__Sphingomonadaceae;g__Sphingomonas;s__Sphingomonas sp. HF-S4
g__Bradyrhizobium;s__Bradyrhizobium sp. ORS 278	0	0	0	2.95E-05	0	0	0	0	0	0	0	0	0	0	0	0	0	0	0	0	0	0	k__Bacteria;p__Pseudomonadota;c__Alphaproteobacteria;o__Hyphomicrobiales;f__Nitrobacteraceae;g__Bradyrhizobium;s__Bradyrhizobium sp. ORS 278
g__Candidatus Tiddalikarchaeum;s__Candidatus Tiddalikarchaeum anstoanum	1.64E-06	1.74E-05	1.09E-05	0	0	2.94E-05	9.32E-06	1.49E-05	9.89E-07	2.63E-06	9.24E-06	1.57E-05	0	0	5.19E-06	0	3.15E-07	7.10E-06	0	0	3.55E-06	1.41E-05	k__Archaea;p__Nanoarchaeota;c__Candidatus Nanoarchaeia;o__Candidatus Tiddalikarchaeales;f__Candidatus Tiddalikarchaeaceae;g__Candidatus Tiddalikarchaeum;s__Candidatus Tiddalikarchaeum anstoanum
g__Unclassified;s__Odoribacteraceae bacterium	0	0	0	0	0	0	0	0	0	0	0	0	0	0	2.94E-05	0	0	0	0	0	0	0	k__Bacteria;p__Bacteroidota;c__Bacteroidia;o__Bacteroidales;f__Odoribacteraceae;g__Unclassified;s__Odoribacteraceae bacterium
g__Streptococcus;s__Streptococcus dysgalactiae	5.48E-07	0	0	0	0	2.46E-06	0	0	4.34E-06	0	2.94E-05	0	0	0	0	1.86E-06	1.05E-07	0	0	0	0	7.89E-07	k__Bacteria;p__Bacillota;c__Bacilli;o__Lactobacillales;f__Streptococcaceae;g__Streptococcus;s__Streptococcus dysgalactiae
g__Anaerococcus;s__Anaerococcus vaginalis	5.52E-06	2.93E-05	0	0	0	0	0	0	0	0	0	0	0	0	0	0	0	0	6.68E-06	0	0	0	k__Bacteria;p__Bacillota;c__Tissierellia;o__Tissierellales;f__Peptoniphilaceae;g__Anaerococcus;s__Anaerococcus vaginalis
g__Streptococcus;s__Streptococcus sp. NCTC 11567	0	2.93E-05	0	0	0	0	0	0	0	0	0	0	0	0	0	0	0	0	0	0	0	0	k__Bacteria;p__Bacillota;c__Bacilli;o__Lactobacillales;f__Streptococcaceae;g__Streptococcus;s__Streptococcus sp. NCTC 11567
g__Serratia;s__Serratia sp. TEL	0	0	0	0	0	0	0	0	1.57E-06	0	0	0	0	2.92E-05	0	0	4.00E-06	0	0	2.03E-05	0	0	k__Bacteria;p__Pseudomonadota;c__Gammaproteobacteria;o__Enterobacterales;f__Yersiniaceae;g__Serratia;s__Serratia sp. TEL
g__Endozoicomonas;s__Endozoicomonas sp. OPT23	0	0	0	2.92E-05	0	0	0	0	0	0	0	0	0	0	0	0	0	0	0	0	0	0	k__Bacteria;p__Pseudomonadota;c__Gammaproteobacteria;o__Oceanospirillales;f__Endozoicomonadaceae;g__Endozoicomonas;s__Endozoicomonas sp. OPT23
g__Pseudomonas;s__Pseudomonas sp. B21-015	0	0	0	0	0	0	0	0	3.02E-07	0	0	0	0	1.73E-07	0	0	6.28E-07	0	0	2.92E-05	0	0	k__Bacteria;p__Pseudomonadota;c__Gammaproteobacteria;o__Pseudomonadales;f__Pseudomonadaceae;g__Pseudomonas;s__Pseudomonas sp. B21-015
g__Staphylococcus;s__Staphylococcus sp. GDY8P47P	0	0	0	0	0	0	0	0	0	0	0	0	0	0	2.91E-05	0	0	0	0	0	0	0	k__Bacteria;p__Bacillota;c__Bacilli;o__Bacillales;f__Staphylococcaceae;g__Staphylococcus;s__Staphylococcus sp. GDY8P47P
g__Thecaphora;s__Thecaphora frezii	0	0	5.64E-06	0	2.67E-05	0	2.89E-05	0	0	2.71E-06	0	5.42E-06	0	0	8.04E-06	5.73E-06	0	4.90E-06	6.48E-07	0	2.45E-06	0	k__Eukaryota;p__Basidiomycota;c__Ustilaginomycetes;o__Urocystidales;f__Glomosporiaceae;g__Thecaphora;s__Thecaphora frezii
g__Pseudomonas;s__Pseudomonas moorei	0	0	0	0	0	0	0	0	9.24E-07	0	0	0	0	1.05E-07	0	0	6.85E-07	0	0	2.89E-05	0	0	k__Bacteria;p__Pseudomonadota;c__Gammaproteobacteria;o__Pseudomonadales;f__Pseudomonadaceae;g__Pseudomonas;s__Pseudomonas moorei
g__Fusobacterium;s__Fusobacterium nucleatum	2.84E-06	2.27E-05	0	2.24E-05	5.61E-06	1.28E-05	1.62E-05	1.94E-05	0	2.28E-06	4.01E-06	4.55E-06	1.10E-05	0	0	2.89E-05	5.47E-07	2.06E-06	0	4.04E-07	1.03E-06	6.14E-06	k__Bacteria;p__Fusobacteriota;c__Fusobacteriia;o__Fusobacteriales;f__Fusobacteriaceae;g__Fusobacterium;s__Fusobacterium nucleatum
g__Heyndrickxia;s__Heyndrickxia coagulans	0	0	0	0	0	0	2.88E-05	0	0	0	0	0	0	0	0	0	0	0	0	0	0	0	k__Bacteria;p__Bacillota;c__Bacilli;o__Bacillales;f__Bacillaceae;g__Heyndrickxia;s__Heyndrickxia coagulans
g__Streptococcus;s__Streptococcus pseudopneumoniae	0	2.29E-05	2.87E-05	0	8.50E-06	0	0	1.96E-05	0	0	0	6.90E-06	0	0	0	0	0	0	0	0	0	0	k__Bacteria;p__Bacillota;c__Bacilli;o__Lactobacillales;f__Streptococcaceae;g__Streptococcus;s__Streptococcus pseudopneumoniae
g__Pseudomonas;s__Pseudomonas soli	0	0	0	0	0	0	0	0	0	0	0	0	0	3.97E-06	0	0	9.17E-07	0	2.87E-05	4.04E-06	0	0	k__Bacteria;p__Pseudomonadota;c__Gammaproteobacteria;o__Pseudomonadales;f__Pseudomonadaceae;g__Pseudomonas;s__Pseudomonas soli
g__Gemella;s__Gemella sp.	0	0	0	0	0	0	0	0	0	0	0	0	0	0	2.86E-05	0	0	0	0	0	0	0	k__Bacteria;p__Bacillota;c__Bacilli;o__Bacillales;f__Gemellaceae;g__Gemella;s__Gemella sp.
g__Pseudomonas;s__Pseudomonas sp. AH2 (2023)	0	2.14E-05	0	2.38E-05	0	9.02E-06	0	0	2.43E-06	1.61E-05	1.13E-05	1.93E-05	0	0	2.86E-05	2.72E-05	0	2.90E-06	7.69E-07	0	2.91E-06	2.89E-06	k__Bacteria;p__Pseudomonadota;c__Gammaproteobacteria;o__Pseudomonadales;f__Pseudomonadaceae;g__Pseudomonas;s__Pseudomonas sp. AH2 (2023)
g__Anaerococcus;s__Anaerococcus tetradius	1.77E-06	2.83E-05	0	0	0	0	0	0	0	0	0	0	0	0	0	0	0	0	0	0	0	0	k__Bacteria;p__Bacillota;c__Tissierellia;o__Tissierellales;f__Peptoniphilaceae;g__Anaerococcus;s__Anaerococcus tetradius
g__Veillonella;s__Veillonella sp. T34266-5	0	0	0	0	0	0	0	0	0	2.82E-05	0	0	0	0	0	0	0	0	0	0	0	0	k__Bacteria;p__Bacillota;c__Negativicutes;o__Veillonellales;f__Veillonellaceae;g__Veillonella;s__Veillonella sp. T34266-5
g__Sphingomonas;s__Sphingomonas sp. 3P27F8	0	0	0	2.82E-05	0	0	0	0	0	0	0	0	0	0	0	0	0	0	0	0	0	0	k__Bacteria;p__Pseudomonadota;c__Alphaproteobacteria;o__Sphingomonadales;f__Sphingomonadaceae;g__Sphingomonas;s__Sphingomonas sp. 3P27F8
g__Moraxella;s__Moraxella catarrhalis	0	1.31E-05	8.23E-06	0	0	1.11E-05	2.81E-05	0	2.98E-06	7.92E-06	6.97E-06	0	9.55E-06	0	7.82E-06	2.51E-05	0	7.14E-06	9.45E-07	0	1.79E-06	7.11E-06	k__Bacteria;p__Pseudomonadota;c__Gammaproteobacteria;o__Moraxellales;f__Moraxellaceae;g__Moraxella;s__Moraxella catarrhalis
g__Unclassified;s__Nitrospirota bacterium	0	0	0	2.80E-05	0	0	0	0	0	0	0	0	0	0	0	0	0	0	0	0	0	0	k__Bacteria;p__Nitrospirota;c__Unclassified;o__Unclassified;f__Unclassified;g__Unclassified;s__Nitrospirota bacterium
g__Aureimonas;s__Aureimonas ureilytica	0	0	0	0	0	0	0	0	1.42E-06	9.44E-06	6.64E-06	0	0	0	2.80E-05	0	0	3.40E-06	4.51E-07	1.67E-06	0	0	k__Bacteria;p__Pseudomonadota;c__Alphaproteobacteria;o__Hyphomicrobiales;f__Aurantimonadaceae;g__Aureimonas;s__Aureimonas ureilytica
g__Delftia;s__Delftia acidovorans	0	0	0	0	0	0	0	0	1.83E-05	0	0	0	0	2.17E-06	0	0	2.80E-05	0	0	2.42E-06	0	0	k__Bacteria;p__Pseudomonadota;c__Betaproteobacteria;o__Burkholderiales;f__Comamonadaceae;g__Delftia;s__Delftia acidovorans
g__Staphylococcus;s__Staphylococcus sp. GDY8P19P	3.51E-06	2.80E-05	1.75E-05	0	1.38E-05	2.36E-05	9.97E-06	1.59E-05	3.17E-06	0	4.94E-06	0	6.77E-06	0	2.77E-06	5.93E-06	0	2.53E-06	0	4.98E-07	1.27E-06	0	k__Bacteria;p__Bacillota;c__Bacilli;o__Bacillales;f__Staphylococcaceae;g__Staphylococcus;s__Staphylococcus sp. GDY8P19P
g__Prevotella;s__Prevotella histicola	0	0	0	0	0	0	0	0	0	0	0	0	0	0	2.79E-05	0	0	0	0	0	0	0	k__Bacteria;p__Bacteroidota;c__Bacteroidia;o__Bacteroidales;f__Prevotellaceae;g__Prevotella;s__Prevotella histicola
g__Mesorhizobium;s__Mesorhizobium sp. Mes31	0	0	0	2.79E-05	0	0	0	0	0	0	0	0	0	0	0	0	0	0	0	0	0	0	k__Bacteria;p__Pseudomonadota;c__Alphaproteobacteria;o__Hyphomicrobiales;f__Phyllobacteriaceae;g__Mesorhizobium;s__Mesorhizobium sp. Mes31
g__Enterobacter;s__Enterobacter sp. OLF	0	0	0	0	0	0	0	0	1.64E-05	0	0	0	0	1.82E-06	0	0	2.78E-05	0	0	2.57E-06	0	0	k__Bacteria;p__Pseudomonadota;c__Gammaproteobacteria;o__Enterobacterales;f__Enterobacteriaceae;g__Enterobacter;s__Enterobacter sp. OLF
g__Sneathia;s__uncultured Sneathia sp.	0	0	0	0	0	0	0	0	0	0	0	0	0	0	0	0	0	2.78E-05	0	0	0	0	k__Bacteria;p__Fusobacteriota;c__Fusobacteriia;o__Fusobacteriales;f__Leptotrichiaceae;g__Sneathia;s__uncultured Sneathia sp.
g__Pseudomonas;s__Pseudomonas parafulva	0	0	0	0	0	0	0	0	9.10E-07	0	0	0	0	2.14E-07	0	0	3.17E-07	0	2.05E-05	2.78E-05	0	0	k__Bacteria;p__Pseudomonadota;c__Gammaproteobacteria;o__Pseudomonadales;f__Pseudomonadaceae;g__Pseudomonas;s__Pseudomonas parafulva
g__Sphingomonas;s__Sphingomonas mesophila	0	0	0	2.78E-05	0	0	0	0	0	0	0	0	0	0	0	0	0	0	0	0	0	0	k__Bacteria;p__Pseudomonadota;c__Alphaproteobacteria;o__Sphingomonadales;f__Sphingomonadaceae;g__Sphingomonas;s__Sphingomonas mesophila
g__Acinetobacter;s__Acinetobacter indicus	0	4.31E-06	0	0	0	0	2.77E-05	0	6.16E-06	1.30E-06	0	0	0	3.86E-08	0	0	9.20E-06	0	0	2.20E-07	0	0	k__Bacteria;p__Pseudomonadota;c__Gammaproteobacteria;o__Moraxellales;f__Moraxellaceae;g__Acinetobacter;s__Acinetobacter indicus
g__Clostridium;s__Clostridium sp.	0	0	1.43E-05	0	1.70E-05	0	2.45E-05	0	1.30E-06	2.76E-05	1.82E-05	0	8.32E-06	0	0	7.29E-06	0	0	8.24E-07	0	0	1.24E-05	k__Bacteria;p__Bacillota;c__Clostridia;o__Eubacteriales;f__Clostridiaceae;g__Clostridium;s__Clostridium sp.
g__Methylobacterium;s__Methylobacterium sp. WL64	4.60E-06	2.76E-05	0	4.25E-06	1.39E-05	6.15E-06	6.13E-06	0	1.95E-06	8.32E-06	1.90E-05	1.57E-05	1.06E-05	0	1.84E-05	1.56E-05	0	5.09E-06	1.87E-06	3.06E-07	2.76E-06	1.97E-06	k__Bacteria;p__Pseudomonadota;c__Alphaproteobacteria;o__Hyphomicrobiales;f__Methylobacteriaceae;g__Methylobacterium;s__Methylobacterium sp. WL64
g__Phenylobacterium;s__Phenylobacterium sp. NIBR 498073	0	0	0	2.75E-05	0	0	0	0	0	0	0	0	0	0	0	0	0	0	0	0	0	0	k__Bacteria;p__Pseudomonadota;c__Alphaproteobacteria;o__Caulobacterales;f__Caulobacteraceae;g__Phenylobacterium;s__Phenylobacterium sp. NIBR 498073
g__Sphingomonas;s__Sphingomonas sp. AP4-R1	0	0	0	2.75E-05	0	0	0	0	0	0	0	0	0	0	0	0	0	0	0	0	0	0	k__Bacteria;p__Pseudomonadota;c__Alphaproteobacteria;o__Sphingomonadales;f__Sphingomonadaceae;g__Sphingomonas;s__Sphingomonas sp. AP4-R1
g__Pseudomonas;s__Pseudomonas taetrolens	0	0	0	0	0	0	0	0	0	0	0	0	0	4.74E-07	0	0	1.05E-06	0	0	2.74E-05	0	0	k__Bacteria;p__Pseudomonadota;c__Gammaproteobacteria;o__Pseudomonadales;f__Pseudomonadaceae;g__Pseudomonas;s__Pseudomonas taetrolens
g__Novosphingobium;s__Novosphingobium sp. ES2-1	0	0	0	2.74E-05	0	0	0	0	0	0	0	0	0	0	0	0	0	0	0	0	0	0	k__Bacteria;p__Pseudomonadota;c__Alphaproteobacteria;o__Sphingomonadales;f__Sphingomonadaceae;g__Novosphingobium;s__Novosphingobium sp. ES2-1
g__Corynebacterium;s__Corynebacterium belfantii	0	0	0	0	0	0	0	0	0	0	0	0	0	0	2.74E-05	0	0	0	0	0	0	0	k__Bacteria;p__Actinomycetota;c__Actinomycetes;o__Mycobacteriales;f__Corynebacteriaceae;g__Corynebacterium;s__Corynebacterium belfantii
g__Porphyromonas;s__Porphyromonas sp. HMSC065F10	0	2.74E-05	0	0	0	0	0	0	0	0	0	0	0	0	0	0	0	0	0	0	0	0	k__Bacteria;p__Bacteroidota;c__Bacteroidia;o__Bacteroidales;f__Porphyromonadaceae;g__Porphyromonas;s__Porphyromonas sp. HMSC065F10
g__Unclassified;s__Rhodocyclaceae bacterium	2.75E-07	0	0	0	0	0	0	1.45E-06	4.39E-06	1.31E-05	2.64E-05	2.78E-06	2.13E-06	0	2.73E-05	1.08E-06	4.05E-07	3.90E-06	3.50E-07	1.62E-06	0	0	k__Bacteria;p__Pseudomonadota;c__Betaproteobacteria;o__Rhodocyclales;f__Rhodocyclaceae;g__Unclassified;s__Rhodocyclaceae bacterium
g__Aquifex;s__Aquifex sp.	0	0	2.77E-06	0	0	0	0	3.79E-06	5.03E-07	0	2.73E-05	4.29E-06	0	0	0	2.82E-06	1.29E-07	0	0	0	0	3.59E-06	k__Bacteria;p__Aquificota;c__Aquificae;o__Aquificales;f__Aquificaceae;g__Aquifex;s__Aquifex sp.
g__Campylobacter;s__Campylobacter hepaticus	1.38E-06	2.21E-05	4.60E-06	5.46E-06	5.46E-06	1.24E-05	2.36E-05	0	3.34E-06	8.87E-06	2.73E-05	8.86E-06	5.34E-06	0	1.31E-05	4.68E-06	2.66E-07	4.00E-06	3.17E-06	7.86E-07	0	3.98E-06	k__Bacteria;p__Campylobacterota;c__Epsilonproteobacteria;o__Campylobacterales;f__Campylobacteraceae;g__Campylobacter;s__Campylobacter hepaticus
g__Barnesiella;s__Barnesiella intestinihominis	0	0	0	0	0	0	0	0	0	0	0	0	0	0	2.72E-05	0	0	0	0	0	0	0	k__Bacteria;p__Bacteroidota;c__Bacteroidia;o__Bacteroidales;f__Barnesiellaceae;g__Barnesiella;s__Barnesiella intestinihominis
g__Spirulina;s__Spirulina sp. CCNP1310	0	0	0	9.44E-06	9.44E-06	0	2.72E-05	2.18E-05	1.44E-06	3.84E-06	2.70E-05	1.53E-05	9.25E-06	0	0	8.10E-06	0	2.07E-05	0	0	0	0	k__Bacteria;p__Cyanobacteriota;c__Cyanophyceae;o__Spirulinales;f__Spirulinaceae;g__Spirulina;s__Spirulina sp. CCNP1310
g__Acinetobacter;s__Acinetobacter sp. FDAARGOS_515	3.49E-06	0	0	0	0	0	0	0	1.48E-05	0	0	0	0	4.70E-07	0	0	2.72E-05	0	0	1.42E-06	0	0	k__Bacteria;p__Pseudomonadota;c__Gammaproteobacteria;o__Moraxellales;f__Moraxellaceae;g__Acinetobacter;s__Acinetobacter sp. FDAARGOS_515
g__Sphingobium;s__Sphingobium xenophagum	0	0	0	2.71E-05	0	0	0	0	0	0	0	0	0	0	0	0	0	0	0	0	0	0	k__Bacteria;p__Pseudomonadota;c__Alphaproteobacteria;o__Sphingomonadales;f__Sphingomonadaceae;g__Sphingobium;s__Sphingobium xenophagum
g__Sphingomonas;s__Sphingomonas sp. BT553	0	0	0	2.71E-05	0	0	0	0	0	0	0	0	0	0	0	0	0	0	0	0	0	0	k__Bacteria;p__Pseudomonadota;c__Alphaproteobacteria;o__Sphingomonadales;f__Sphingomonadaceae;g__Sphingomonas;s__Sphingomonas sp. BT553
g__Rhizorhapis;s__Rhizorhapis suberifaciens	0	0	0	2.70E-05	0	0	0	0	0	0	0	0	0	0	0	0	0	0	0	0	0	0	k__Bacteria;p__Pseudomonadota;c__Alphaproteobacteria;o__Sphingomonadales;f__Sphingomonadaceae;g__Rhizorhapis;s__Rhizorhapis suberifaciens
g__Akkermansia;s__uncultured Akkermansia sp.	0	0	0	0	0	0	2.66E-05	0	0	0	0	0	0	0	0	0	0	0	0	0	0	0	k__Bacteria;p__Verrucomicrobiota;c__Verrucomicrobiae;o__Verrucomicrobiales;f__Akkermansiaceae;g__Akkermansia;s__uncultured Akkermansia sp.
g__Andhravirus;s__Andhravirus besep3	0	0	0	0	0	0	0	0	0	0	2.66E-05	1.16E-06	0	0	0	0	0	0	0	0	0	0	k__Viruses;p__Uroviricota;c__Caudoviricetes;o__Unclassified;f__Rountreeviridae;g__Andhravirus;s__Andhravirus besep3
g__Novosphingobium;s__Novosphingobium sp. 35-62-5	0	0	0	2.66E-05	0	0	0	0	0	0	0	0	0	0	0	0	0	0	0	0	0	0	k__Bacteria;p__Pseudomonadota;c__Alphaproteobacteria;o__Sphingomonadales;f__Sphingomonadaceae;g__Novosphingobium;s__Novosphingobium sp. 35-62-5
g__Segatella;s__Segatella copri	0	0	0	0	0	0	0	0	0	2.66E-05	0	0	0	0	0	0	0	0	0	0	0	0	k__Bacteria;p__Bacteroidota;c__Bacteroidia;o__Bacteroidales;f__Prevotellaceae;g__Segatella;s__Segatella copri
g__Sphingomonas;s__Sphingomonas sp. T1	0	0	0	2.66E-05	0	0	0	0	0	0	0	0	0	0	0	0	0	0	0	0	0	0	k__Bacteria;p__Pseudomonadota;c__Alphaproteobacteria;o__Sphingomonadales;f__Sphingomonadaceae;g__Sphingomonas;s__Sphingomonas sp. T1
g__Sphingomonas;s__Sphingomonas sp. SCN 67-18	0	0	0	2.66E-05	0	0	0	0	0	0	0	0	0	0	0	0	0	0	0	0	0	0	k__Bacteria;p__Pseudomonadota;c__Alphaproteobacteria;o__Sphingomonadales;f__Sphingomonadaceae;g__Sphingomonas;s__Sphingomonas sp. SCN 67-18
g__Nosema;s__Nosema granulosis	0	0	0	0	0	0	0	0	2.37E-07	0	2.66E-05	0	0	0	0	1.33E-06	1.51E-07	0	0	0	0	5.65E-07	k__Eukaryota;p__Microsporidia;c__Unclassified;o__Unclassified;f__Nosematidae;g__Nosema;s__Nosema granulosis
g__Lenzites;s__Lenzites betulinus	0	2.65E-05	4.15E-06	4.91E-06	9.83E-06	0	0	0	0	2.00E-06	0	3.99E-06	4.81E-06	0	0	8.43E-06	2.40E-07	5.40E-06	1.43E-06	1.77E-07	4.50E-06	3.58E-06	k__Eukaryota;p__Basidiomycota;c__Agaricomycetes;o__Polyporales;f__Polyporaceae;g__Lenzites;s__Lenzites betulinus
g__Melampsora;s__Melampsora americana	4.64E-06	0	7.72E-06	0	0	2.08E-05	2.64E-05	0	0	3.72E-06	1.96E-05	0	8.96E-06	0	0	0	0	1.68E-05	8.87E-07	0	3.35E-06	3.34E-06	k__Eukaryota;p__Basidiomycota;c__Pucciniomycetes;o__Pucciniales;f__Melampsoraceae;g__Melampsora;s__Melampsora americana
g__Streptomyces;s__Streptomyces griseorubens	1.40E-05	1.14E-05	0	8.50E-06	8.50E-06	2.42E-05	1.99E-05	1.47E-05	8.61E-06	2.63E-05	5.31E-06	5.19E-06	1.25E-05	0	2.40E-05	7.29E-06	1.23E-06	1.70E-05	2.16E-06	0	5.84E-06	0	k__Bacteria;p__Actinomycetota;c__Actinomycetes;o__Kitasatosporales;f__Streptomycetaceae;g__Streptomyces;s__Streptomyces griseorubens
g__Pseudomonas;s__Pseudomonas sp. UBA800	0	0	0	0	0	0	0	0	0	0	0	0	0	0	0	0	0	0	2.63E-05	0	0	0	k__Bacteria;p__Pseudomonadota;c__Gammaproteobacteria;o__Pseudomonadales;f__Pseudomonadaceae;g__Pseudomonas;s__Pseudomonas sp. UBA800
g__Sphingomonas;s__Sphingomonas lenta	0	0	0	2.62E-05	0	0	0	0	0	0	0	0	0	0	0	0	0	0	0	0	0	0	k__Bacteria;p__Pseudomonadota;c__Alphaproteobacteria;o__Sphingomonadales;f__Sphingomonadaceae;g__Sphingomonas;s__Sphingomonas lenta
g__Stakelama;s__Stakelama flava	0	0	0	2.62E-05	0	0	0	0	0	0	0	0	0	0	0	0	0	0	0	0	0	0	k__Bacteria;p__Pseudomonadota;c__Alphaproteobacteria;o__Sphingomonadales;f__Sphingomonadaceae;g__Stakelama;s__Stakelama flava
g__Butyrivibrio;s__Butyrivibrio sp. XB500-5	2.65E-06	7.03E-06	1.32E-05	5.22E-06	1.57E-05	1.19E-05	1.50E-05	6.01E-06	7.98E-06	0	2.61E-05	0	1.02E-05	0	1.46E-05	8.95E-06	5.09E-07	7.64E-06	1.52E-06	3.76E-07	2.87E-06	1.14E-05	k__Bacteria;p__Bacillota;c__Clostridia;o__Lachnospirales;f__Lachnospiraceae;g__Butyrivibrio;s__Butyrivibrio sp. XB500-5
g__Corynebacterium;s__Corynebacterium sp. CTNIH16	1.20E-06	0	0	0	9.48E-06	0	3.06E-06	0	0	0	0	0	0	0	2.61E-05	0	0	0	2.30E-07	0	0	0	k__Bacteria;p__Actinomycetota;c__Actinomycetes;o__Mycobacteriales;f__Corynebacteriaceae;g__Corynebacterium;s__Corynebacterium sp. CTNIH16
g__Novosphingobium;s__Novosphingobium sp. CCH12-A3	0	0	0	2.61E-05	0	0	0	0	0	0	0	0	0	0	0	0	0	0	0	0	0	0	k__Bacteria;p__Pseudomonadota;c__Alphaproteobacteria;o__Sphingomonadales;f__Sphingomonadaceae;g__Novosphingobium;s__Novosphingobium sp. CCH12-A3
g__Bacteroides;s__Bacteroides clarus	0	0	0	0	0	0	0	0	0	1.05E-05	0	0	0	0	2.59E-05	0	0	0	0	0	0	0	k__Bacteria;p__Bacteroidota;c__Bacteroidia;o__Bacteroidales;f__Bacteroidaceae;g__Bacteroides;s__Bacteroides clarus
g__Bacillus;s__Bacillus thuringiensis	6.70E-06	1.78E-05	5.58E-06	6.61E-06	0	0	0	2.28E-05	3.03E-06	0	0	1.61E-05	2.59E-05	0	2.65E-06	2.27E-05	3.22E-07	0	2.56E-06	0	3.63E-06	4.82E-06	k__Bacteria;p__Bacillota;c__Bacilli;o__Bacillales;f__Bacillaceae;g__Bacillus;s__Bacillus thuringiensis
g__Rhodopila;s__uncultured Rhodopila sp.	0	0	0	2.59E-05	0	0	0	0	0	0	0	0	0	0	0	0	0	0	0	0	0	0	k__Bacteria;p__Pseudomonadota;c__Alphaproteobacteria;o__Rhodospirillales;f__Acetobacteraceae;g__Rhodopila;s__uncultured Rhodopila sp.
g__Novosphingobium;s__Novosphingobium sp. KCTC 2891	0	0	0	2.59E-05	0	0	0	0	0	0	0	0	0	0	0	0	0	0	0	0	0	0	k__Bacteria;p__Pseudomonadota;c__Alphaproteobacteria;o__Sphingomonadales;f__Sphingomonadaceae;g__Novosphingobium;s__Novosphingobium sp. KCTC 2891
g__Sphingomonas;s__Sphingomonas aerophila	0	0	0	2.59E-05	0	0	0	0	0	0	0	0	0	0	0	0	0	0	0	0	0	0	k__Bacteria;p__Pseudomonadota;c__Alphaproteobacteria;o__Sphingomonadales;f__Sphingomonadaceae;g__Sphingomonas;s__Sphingomonas aerophila
g__Bacteroides;s__Bacteroides acidifaciens	0	0	0	0	0	0	0	0	0	0	0	0	0	0	2.58E-05	0	0	0	0	0	0	0	k__Bacteria;p__Bacteroidota;c__Bacteroidia;o__Bacteroidales;f__Bacteroidaceae;g__Bacteroides;s__Bacteroides acidifaciens
g__Pneumocystis;s__Pneumocystis sp. _ludovicianus_	0	0	0	2.57E-05	0	0	0	0	0	0	0	0	0	0	0	0	0	0	0	0	0	0	k__Eukaryota;p__Ascomycota;c__Pneumocystomycetes;o__Pneumocystales;f__Pneumocystaceae;g__Pneumocystis;s__Pneumocystis sp. _ludovicianus_
g__Akkermansia;s__Akkermansia muciniphila	0	0	0	0	0	0	2.57E-05	0	0	0	0	0	0	0	0	0	0	0	0	0	0	0	k__Bacteria;p__Verrucomicrobiota;c__Verrucomicrobiae;o__Verrucomicrobiales;f__Akkermansiaceae;g__Akkermansia;s__Akkermansia muciniphila
g__Pseudomonas;s__Pseudomonas mandelii	0	0	0	0	0	0	0	0	1.21E-06	0	0	0	0	1.76E-07	0	0	9.75E-07	0	0	2.57E-05	0	0	k__Bacteria;p__Pseudomonadota;c__Gammaproteobacteria;o__Pseudomonadales;f__Pseudomonadaceae;g__Pseudomonas;s__Pseudomonas mandelii
g__Sphingomonas;s__Sphingomonas sp. 35-24ZXX	0	0	0	2.56E-05	0	0	0	0	0	0	0	0	0	0	0	0	0	0	0	0	0	0	k__Bacteria;p__Pseudomonadota;c__Alphaproteobacteria;o__Sphingomonadales;f__Sphingomonadaceae;g__Sphingomonas;s__Sphingomonas sp. 35-24ZXX
g__Unclassified;s__Rickettsiales bacterium	0	0	0	2.56E-05	0	0	0	0	0	0	0	0	0	0	0	0	0	0	0	0	0	0	k__Bacteria;p__Pseudomonadota;c__Alphaproteobacteria;o__Rickettsiales;f__Unclassified;g__Unclassified;s__Rickettsiales bacterium
g__Corynebacterium;s__Corynebacterium imitans	0	0	0	0	0	0	0	0	0	0	0	0	0	0	2.56E-05	0	0	0	0	0	0	0	k__Bacteria;p__Actinomycetota;c__Actinomycetes;o__Mycobacteriales;f__Corynebacteriaceae;g__Corynebacterium;s__Corynebacterium imitans
g__Corynebacterium;s__Corynebacterium glaucum	0	0	0	0	0	0	0	0	0	0	0	0	0	0	2.56E-05	0	0	0	0	0	0	0	k__Bacteria;p__Actinomycetota;c__Actinomycetes;o__Mycobacteriales;f__Corynebacteriaceae;g__Corynebacterium;s__Corynebacterium glaucum
g__Nostoc;s__Nostoc sp. UCD121	0	0	0	2.55E-05	8.50E-06	0	0	0	1.30E-06	0	6.07E-06	0	0	0	0	0	0	3.11E-06	1.65E-06	0	3.11E-06	0	k__Bacteria;p__Cyanobacteriota;c__Cyanophyceae;o__Nostocales;f__Nostocaceae;g__Nostoc;s__Nostoc sp. UCD121
g__Rhizopus;s__Rhizopus microsporus	0	0	0	2.83E-06	2.83E-06	0	0	0	4.32E-07	0	2.52E-05	0	1.38E-06	0	0	0	2.07E-07	0	0	0	0	5.15E-07	k__Eukaryota;p__Mucoromycota;c__Mucoromycetes;o__Mucorales;f__Rhizopodaceae;g__Rhizopus;s__Rhizopus microsporus
g__Clostridium;s__Clostridium baratii	0	0	0	1.17E-05	5.83E-06	1.33E-05	2.52E-05	0	8.92E-07	0	4.17E-06	4.73E-06	0	0	4.68E-06	1.00E-05	0	0	0	6.30E-07	1.07E-06	0	k__Bacteria;p__Bacillota;c__Clostridia;o__Eubacteriales;f__Clostridiaceae;g__Clostridium;s__Clostridium baratii
g__Rhodomicrobium;s__Rhodomicrobium lacus	0	0	0	2.51E-05	0	0	0	0	0	0	0	0	0	0	0	0	0	0	0	0	0	0	k__Bacteria;p__Pseudomonadota;c__Alphaproteobacteria;o__Hyphomicrobiales;f__Hyphomicrobiaceae;g__Rhodomicrobium;s__Rhodomicrobium lacus
g__Helicobacter;s__Helicobacter pylori	0	2.50E-05	7.84E-06	0	9.29E-06	2.11E-05	1.34E-05	0	0	3.78E-06	6.64E-06	7.54E-06	1.82E-05	0	7.45E-06	0	0	3.40E-06	3.60E-06	0	1.70E-06	0	k__Bacteria;p__Campylobacterota;c__Epsilonproteobacteria;o__Campylobacterales;f__Helicobacteraceae;g__Helicobacter;s__Helicobacter pylori
g__Beggiatoa;s__Beggiatoa sp. PS	0	2.50E-05	0	0	0	0	0	1.43E-05	0	0	1.33E-05	1.01E-05	0	0	2.48E-06	0	6.04E-07	0	0	2.23E-07	0	4.52E-06	k__Bacteria;p__Pseudomonadota;c__Gammaproteobacteria;o__Thiotrichales;f__Thiotrichaceae;g__Beggiatoa;s__Beggiatoa sp. PS
g__Sphingomonas;s__Sphingomonas sp. SUN039	0	0	0	2.50E-05	0	0	0	0	0	0	0	0	0	0	0	0	0	0	0	0	0	0	k__Bacteria;p__Pseudomonadota;c__Alphaproteobacteria;o__Sphingomonadales;f__Sphingomonadaceae;g__Sphingomonas;s__Sphingomonas sp. SUN039
g__Corynebacterium;s__Corynebacterium cystitidis	0	0	2.63E-06	0	2.49E-05	0	0	0	0	0	0	0	0	0	0	0	0	0	0	0	0	0	k__Bacteria;p__Actinomycetota;c__Actinomycetes;o__Mycobacteriales;f__Corynebacteriaceae;g__Corynebacterium;s__Corynebacterium cystitidis
g__Veillonella;s__Veillonella dispar	0	0	0	0	0	0	0	0	0	2.48E-05	0	0	0	0	0	0	0	0	0	0	0	0	k__Bacteria;p__Bacillota;c__Negativicutes;o__Veillonellales;f__Veillonellaceae;g__Veillonella;s__Veillonella dispar
g__Sphingomonas;s__Sphingomonas sp. LMG 28596	0	0	0	2.46E-05	0	0	0	0	0	0	0	0	0	0	0	0	0	0	0	0	0	0	k__Bacteria;p__Pseudomonadota;c__Alphaproteobacteria;o__Sphingomonadales;f__Sphingomonadaceae;g__Sphingomonas;s__Sphingomonas sp. LMG 28596
g__Aureimonas;s__Aureimonas sp. AU20	0	0	0	2.46E-05	0	0	0	0	0	0	0	0	0	0	0	0	0	0	0	0	0	0	k__Bacteria;p__Pseudomonadota;c__Alphaproteobacteria;o__Hyphomicrobiales;f__Aurantimonadaceae;g__Aureimonas;s__Aureimonas sp. AU20
g__Pseudomonas;s__Pseudomonas sp. 24 E 13	0	0	0	0	0	0	0	0	4.46E-07	0	0	0	0	1.48E-07	0	0	8.67E-07	0	9.83E-07	2.46E-05	0	0	k__Bacteria;p__Pseudomonadota;c__Gammaproteobacteria;o__Pseudomonadales;f__Pseudomonadaceae;g__Pseudomonas;s__Pseudomonas sp. 24 E 13
g__Pseudomonas;s__Pseudomonas sp. LRP2-20	0	0	0	0	0	0	0	0	0	0	0	0	0	0	0	0	0	0	2.44E-05	0	0	0	k__Bacteria;p__Pseudomonadota;c__Gammaproteobacteria;o__Pseudomonadales;f__Pseudomonadaceae;g__Pseudomonas;s__Pseudomonas sp. LRP2-20
g__Sphingosinicella;s__Sphingosinicella humi	0	0	0	2.44E-05	0	0	0	0	0	0	0	0	0	0	0	0	0	0	0	0	0	0	k__Bacteria;p__Pseudomonadota;c__Alphaproteobacteria;o__Sphingomonadales;f__Sphingosinicellaceae;g__Sphingosinicella;s__Sphingosinicella humi
g__Niveispirillum;s__Niveispirillum sp.	0	0	0	2.43E-05	0	0	0	0	0	0	0	0	0	0	0	0	0	0	0	0	0	0	k__Bacteria;p__Pseudomonadota;c__Alphaproteobacteria;o__Rhodospirillales;f__Azospirillaceae;g__Niveispirillum;s__Niveispirillum sp.
g__Polymorphobacter;s__Polymorphobacter megasporae	0	0	0	2.43E-05	0	0	0	0	0	0	0	0	0	0	0	0	0	0	0	0	0	0	k__Bacteria;p__Pseudomonadota;c__Alphaproteobacteria;o__Sphingomonadales;f__Sphingosinicellaceae;g__Polymorphobacter;s__Polymorphobacter megasporae
g__Sphingorhabdus;s__Sphingorhabdus sp. SMR4y	0	0	0	2.42E-05	0	0	0	0	0	0	0	0	0	0	0	0	0	0	0	0	0	0	k__Bacteria;p__Pseudomonadota;c__Alphaproteobacteria;o__Sphingomonadales;f__Sphingomonadaceae;g__Sphingorhabdus;s__Sphingorhabdus sp. SMR4y
g__Unclassified;s__Alphaproteobacteria bacterium HGW-Alphaproteobacteria-13	0	0	0	2.42E-05	0	0	0	0	0	0	0	0	0	0	0	0	0	0	0	0	0	0	k__Bacteria;p__Pseudomonadota;c__Alphaproteobacteria;o__Unclassified;f__Unclassified;g__Unclassified;s__Alphaproteobacteria bacterium HGW-Alphaproteobacteria-13
g__Corynebacterium;s__Corynebacterium sp. MSK175	0	0	0	0	2.41E-05	0	0	0	0	0	0	0	0	0	0	0	0	0	0	0	0	0	k__Bacteria;p__Actinomycetota;c__Actinomycetes;o__Mycobacteriales;f__Corynebacteriaceae;g__Corynebacterium;s__Corynebacterium sp. MSK175
g__Novosphingobium;s__Novosphingobium colocasiae	0	0	0	2.41E-05	0	0	0	0	0	0	0	0	0	0	0	0	0	0	0	0	0	0	k__Bacteria;p__Pseudomonadota;c__Alphaproteobacteria;o__Sphingomonadales;f__Sphingomonadaceae;g__Novosphingobium;s__Novosphingobium colocasiae
g__Staphylococcus;s__Staphylococcus sp. HMSC074A11	0	0	0	0	0	0	0	0	0	0	0	0	0	0	2.41E-05	0	0	0	0	0	0	0	k__Bacteria;p__Bacillota;c__Bacilli;o__Bacillales;f__Staphylococcaceae;g__Staphylococcus;s__Staphylococcus sp. HMSC074A11
g__Unclassified;s__Rhodobacteraceae bacterium CH30	0	0	0	0	0	0	2.40E-05	0	0	0	0	0	0	0	0	0	0	0	0	0	0	0	k__Bacteria;p__Pseudomonadota;c__Alphaproteobacteria;o__Rhodobacterales;f__Paracoccaceae;g__Unclassified;s__Rhodobacteraceae bacterium CH30
g__Burkholderia;s__Burkholderia seminalis	0	0	0	2.39E-05	0	0	0	0	0	0	0	0	0	0	0	0	0	0	0	0	0	0	k__Bacteria;p__Pseudomonadota;c__Betaproteobacteria;o__Burkholderiales;f__Burkholderiaceae;g__Burkholderia;s__Burkholderia seminalis
g__Sphingobacterium;s__Sphingobacterium sp. HMA12	5.77E-06	2.39E-05	1.07E-05	1.77E-05	1.52E-05	5.75E-06	1.46E-05	1.17E-05	1.55E-06	7.20E-06	1.09E-05	1.85E-05	1.24E-05	0	2.03E-06	1.09E-05	2.47E-07	1.02E-05	1.23E-06	5.47E-07	4.64E-06	4.61E-06	k__Bacteria;p__Bacteroidota;c__Sphingobacteriia;o__Sphingobacteriales;f__Sphingobacteriaceae;g__Sphingobacterium;s__Sphingobacterium sp. HMA12
g__Achromobacter;s__Achromobacter xylosoxidans	0	0	0	0	0	0	0	0	2.78E-07	0	0	0	0	2.79E-07	0	0	5.32E-07	0	2.38E-05	1.23E-05	0	0	k__Bacteria;p__Pseudomonadota;c__Betaproteobacteria;o__Burkholderiales;f__Alcaligenaceae;g__Achromobacter;s__Achromobacter xylosoxidans
g__Sphingosinithalassobacter;s__Sphingosinithalassobacter tenebrarum	0	0	0	2.35E-05	0	0	0	0	0	0	0	0	0	0	0	0	0	0	0	0	0	0	k__Bacteria;p__Pseudomonadota;c__Alphaproteobacteria;o__Sphingomonadales;f__Sphingomonadaceae;g__Sphingosinithalassobacter;s__Sphingosinithalassobacter tenebrarum
g__Entrophospora;s__Entrophospora sp. SA101	1.19E-06	0	1.19E-05	1.40E-05	1.41E-05	5.32E-06	6.75E-06	1.08E-05	2.87E-06	5.71E-06	2.34E-05	3.80E-06	1.38E-05	0	5.63E-06	8.04E-06	0	1.72E-06	2.72E-06	1.69E-07	4.29E-06	1.54E-05	k__Eukaryota;p__Mucoromycota;c__Glomeromycetes;o__Entrophosporales;f__Entrophosporaceae;g__Entrophospora;s__Entrophospora sp. SA101
g__Sphingomonas;s__Sphingomonas aerolata	0	0	0	2.34E-05	0	0	0	0	0	0	0	0	0	0	0	0	0	0	0	0	0	0	k__Bacteria;p__Pseudomonadota;c__Alphaproteobacteria;o__Sphingomonadales;f__Sphingomonadaceae;g__Sphingomonas;s__Sphingomonas aerolata
g__Sphingomonas;s__Sphingomonas sp. CBMAI 2297	0	0	0	2.34E-05	0	0	0	0	0	0	0	0	0	0	0	0	0	0	0	0	0	0	k__Bacteria;p__Pseudomonadota;c__Alphaproteobacteria;o__Sphingomonadales;f__Sphingomonadaceae;g__Sphingomonas;s__Sphingomonas sp. CBMAI 2297
g__Porphyrobacter;s__Porphyrobacter sp. AAP60	0	0	0	2.33E-05	0	0	0	0	0	0	0	0	0	0	0	0	0	0	0	0	0	0	k__Bacteria;p__Pseudomonadota;c__Alphaproteobacteria;o__Sphingomonadales;f__Erythrobacteraceae;g__Porphyrobacter;s__Porphyrobacter sp. AAP60
g__Staphylococcus;s__Staphylococcus sp.	0	0	0	0	0	0	0	0	0	0	0	0	0	0	2.33E-05	0	0	0	0	0	0	0	k__Bacteria;p__Bacillota;c__Bacilli;o__Bacillales;f__Staphylococcaceae;g__Staphylococcus;s__Staphylococcus sp.
g__Bradyrhizobium;s__Bradyrhizobium sp. 33ap4	0	0	0	2.33E-05	0	0	0	0	0	0	0	0	0	0	0	0	0	0	0	0	0	0	k__Bacteria;p__Pseudomonadota;c__Alphaproteobacteria;o__Hyphomicrobiales;f__Nitrobacteraceae;g__Bradyrhizobium;s__Bradyrhizobium sp. 33ap4
g__Streptococcus;s__Streptococcus thermophilus	2.34E-06	0	1.56E-05	4.61E-06	9.22E-06	0	0	5.31E-06	7.06E-07	1.87E-06	2.31E-05	1.12E-05	9.03E-06	0	7.40E-06	0	0	0	8.94E-07	0	3.38E-06	5.04E-06	k__Bacteria;p__Bacillota;c__Bacilli;o__Lactobacillales;f__Streptococcaceae;g__Streptococcus;s__Streptococcus thermophilus
g__Unclassified;s__Tissierellia bacterium S5-A11	0	2.29E-05	0	0	0	0	0	0	0	0	0	0	0	0	0	0	0	0	0	0	0	0	k__Bacteria;p__Bacillota;c__Tissierellia;o__Unclassified;f__Unclassified;g__Unclassified;s__Tissierellia bacterium S5-A11
g__Novosphingobium;s__Novosphingobium sp. PASSN1	0	0	0	2.29E-05	0	0	0	0	0	0	0	0	0	0	0	0	0	0	0	0	0	0	k__Bacteria;p__Pseudomonadota;c__Alphaproteobacteria;o__Sphingomonadales;f__Sphingomonadaceae;g__Novosphingobium;s__Novosphingobium sp. PASSN1
g__Bradyrhizobium;s__Bradyrhizobium yuanmingense	2.28E-06	0	2.28E-05	9.01E-06	9.01E-06	1.02E-05	1.30E-05	0	5.52E-06	1.10E-05	0	0	1.77E-05	0	3.61E-06	0	0	9.90E-06	8.74E-07	3.25E-07	1.65E-06	0	k__Bacteria;p__Pseudomonadota;c__Alphaproteobacteria;o__Hyphomicrobiales;f__Nitrobacteraceae;g__Bradyrhizobium;s__Bradyrhizobium yuanmingense
g__Peptoniphilus;s__Peptoniphilus lacydonensis	8.52E-07	2.26E-05	0	0	0	0	0	0	0	0	0	2.73E-06	0	0	0	0	0	0	6.52E-07	0	0	0	k__Bacteria;p__Bacillota;c__Tissierellia;o__Tissierellales;f__Peptoniphilaceae;g__Peptoniphilus;s__Peptoniphilus lacydonensis
g__Pseudomonas;s__Pseudomonas sp. p99-361	0	0	0	0	0	0	0	0	0	0	0	0	0	0	0	0	0	0	2.26E-05	0	0	0	k__Bacteria;p__Pseudomonadota;c__Gammaproteobacteria;o__Pseudomonadales;f__Pseudomonadaceae;g__Pseudomonas;s__Pseudomonas sp. p99-361
g__Corynebacterium;s__Corynebacterium sp. HMSC11D10	3.06E-06	5.41E-06	0	0	0	0	0	0	0	1.63E-06	0	0	0	0	2.26E-05	0	0	1.47E-06	0	0	0	0	k__Bacteria;p__Actinomycetota;c__Actinomycetes;o__Mycobacteriales;f__Corynebacteriaceae;g__Corynebacterium;s__Corynebacterium sp. HMSC11D10
g__Actinobaculum;s__Actinobaculum massiliense	0	0	0	0	0	0	0	0	0	0	0	0	0	0	2.25E-05	0	0	0	0	0	0	0	k__Bacteria;p__Actinomycetota;c__Actinomycetes;o__Actinomycetales;f__Actinomycetaceae;g__Actinobaculum;s__Actinobaculum massiliense
g__Lacticaseibacillus;s__Lacticaseibacillus rhamnosus	0	0	0	0	2.24E-05	0	0	1.29E-05	3.43E-06	0	8.02E-06	0	2.20E-05	0	1.35E-05	1.93E-05	5.47E-07	1.64E-05	0	0	2.06E-06	0	k__Bacteria;p__Bacillota;c__Bacilli;o__Lactobacillales;f__Lactobacillaceae;g__Lacticaseibacillus;s__Lacticaseibacillus rhamnosus
g__Cylindrospermopsis;s__Cylindrospermopsis curvispora	0	0	0	2.24E-05	0	0	0	0	0	0	0	0	0	0	0	0	0	0	0	0	0	0	k__Bacteria;p__Cyanobacteriota;c__Cyanophyceae;o__Nostocales;f__Aphanizomenonaceae;g__Cylindrospermopsis;s__Cylindrospermopsis curvispora
g__Staphylococcus;s__Staphylococcus sp. AtHG25	0	0	0	0	0	0	0	0	0	0	0	0	0	0	2.24E-05	0	0	0	0	0	0	0	k__Bacteria;p__Bacillota;c__Bacilli;o__Bacillales;f__Staphylococcaceae;g__Staphylococcus;s__Staphylococcus sp. AtHG25
g__Sulfurovum;s__Sulfurovum sp.	0	0	0	2.23E-05	0	0	0	0	0	0	0	0	0	0	0	0	0	0	0	0	0	0	k__Bacteria;p__Campylobacterota;c__Epsilonproteobacteria;o__Campylobacterales;f__Sulfurovaceae;g__Sulfurovum;s__Sulfurovum sp.
g__Sphingobium;s__Sphingobium cupriresistens	0	0	0	2.23E-05	0	0	0	0	0	0	0	0	0	0	0	0	0	0	0	0	0	0	k__Bacteria;p__Pseudomonadota;c__Alphaproteobacteria;o__Sphingomonadales;f__Sphingomonadaceae;g__Sphingobium;s__Sphingobium cupriresistens
g__Unclassified;s__Freshwater phage uvFW-CGR-AMD-COM-C493	0	0	0	0	0	0	0	0	1.16E-06	4.86E-06	2.22E-05	0	2.14E-06	0	1.09E-05	5.63E-06	1.57E-07	4.33E-06	0	1.51E-06	0	0	k__Viruses;p__Uroviricota;c__Caudoviricetes;o__Unclassified;f__Unclassified;g__Unclassified;s__Freshwater phage uvFW-CGR-AMD-COM-C493
g__Belnapia;s__Belnapia rosea	0	0	0	2.21E-05	0	0	0	0	0	0	0	0	0	0	0	0	0	0	0	0	0	0	k__Bacteria;p__Pseudomonadota;c__Alphaproteobacteria;o__Rhodospirillales;f__Acetobacteraceae;g__Belnapia;s__Belnapia rosea
g__Sphingomonas;s__Sphingomonas sp. A2-49	0	0	0	2.21E-05	0	0	0	0	0	0	0	0	0	0	0	0	0	0	0	0	0	0	k__Bacteria;p__Pseudomonadota;c__Alphaproteobacteria;o__Sphingomonadales;f__Sphingomonadaceae;g__Sphingomonas;s__Sphingomonas sp. A2-49
g__Paraglomus;s__Paraglomus occultum	0	0	0	0	0	0	2.21E-05	0	0	0	0	0	0	0	0	0	0	0	0	0	0	0	k__Eukaryota;p__Mucoromycota;c__Glomeromycetes;o__Paraglomerales;f__Paraglomeraceae;g__Paraglomus;s__Paraglomus occultum
g__Sphingomonas;s__Sphingomonas paucimobilis	0	0	0	2.20E-05	0	0	0	0	0	0	0	0	0	0	0	0	0	0	0	0	0	0	k__Bacteria;p__Pseudomonadota;c__Alphaproteobacteria;o__Sphingomonadales;f__Sphingomonadaceae;g__Sphingomonas;s__Sphingomonas paucimobilis
g__Sphingomonas;s__Sphingomonas prati	0	0	0	2.20E-05	0	0	0	0	0	0	0	0	0	0	0	0	0	0	0	0	0	0	k__Bacteria;p__Pseudomonadota;c__Alphaproteobacteria;o__Sphingomonadales;f__Sphingomonadaceae;g__Sphingomonas;s__Sphingomonas prati
g__Sphingomonas;s__Sphingomonas faeni	0	0	0	2.19E-05	0	0	0	0	0	0	0	0	0	0	0	0	0	0	0	0	0	0	k__Bacteria;p__Pseudomonadota;c__Alphaproteobacteria;o__Sphingomonadales;f__Sphingomonadaceae;g__Sphingomonas;s__Sphingomonas faeni
g__Sphingomonas;s__Sphingomonas naasensis	0	0	0	2.19E-05	0	0	0	0	0	0	0	0	0	0	0	0	0	0	0	0	0	0	k__Bacteria;p__Pseudomonadota;c__Alphaproteobacteria;o__Sphingomonadales;f__Sphingomonadaceae;g__Sphingomonas;s__Sphingomonas naasensis
g__Prevotella;s__Prevotella jejuni	0	0	0	0	0	0	0	0	0	0	0	0	0	0	2.19E-05	0	0	0	0	0	0	0	k__Bacteria;p__Bacteroidota;c__Bacteroidia;o__Bacteroidales;f__Prevotellaceae;g__Prevotella;s__Prevotella jejuni
g__Unclassified;s__Gammaproteobacteria bacterium	0	0	0	0	0	0	0	0	5.20E-07	0	2.19E-05	0	0	0	0	0	0	0	0	0	0	0	k__Bacteria;p__Pseudomonadota;c__Gammaproteobacteria;o__Unclassified;f__Unclassified;g__Unclassified;s__Gammaproteobacteria bacterium
g__Corynebacterium;s__Corynebacterium phoceense	0	0	0	0	0	0	0	0	0	0	0	0	0	0	2.18E-05	0	0	0	0	6.12E-08	0	0	k__Bacteria;p__Actinomycetota;c__Actinomycetes;o__Mycobacteriales;f__Corynebacteriaceae;g__Corynebacterium;s__Corynebacterium phoceense
g__Pseudomonas;s__Pseudomonas saponiphila	0	0	0	0	0	0	0	0	0	0	0	0	0	0	0	0	0	0	2.18E-05	0	0	0	k__Bacteria;p__Pseudomonadota;c__Gammaproteobacteria;o__Pseudomonadales;f__Pseudomonadaceae;g__Pseudomonas;s__Pseudomonas saponiphila
g__Bacillus;s__Bacillus amyloliquefaciens	5.11E-06	0	0	0	0	1.15E-05	0	0	0	0	2.16E-05	0	9.87E-06	0	1.62E-05	0	0	0	9.77E-07	0	0	0	k__Bacteria;p__Bacillota;c__Bacilli;o__Bacillales;f__Bacillaceae;g__Bacillus;s__Bacillus amyloliquefaciens
g__Unclassified;s__Gammaproteobacteria bacterium 2W06	3.79E-06	1.51E-05	3.16E-06	7.48E-06	7.48E-06	8.51E-06	2.16E-05	2.15E-05	5.72E-07	3.04E-06	1.60E-05	1.82E-05	7.33E-06	0	7.50E-06	0	0	4.11E-06	3.63E-07	0	6.85E-07	1.36E-06	k__Bacteria;p__Pseudomonadota;c__Gammaproteobacteria;o__Unclassified;f__Unclassified;g__Unclassified;s__Gammaproteobacteria bacterium 2W06
g__Pseudomonas;s__Pseudomonas sp. FH1	0	0	0	0	0	0	0	0	0	0	0	0	0	6.53E-07	0	0	2.96E-07	0	0	2.16E-05	0	0	k__Bacteria;p__Pseudomonadota;c__Gammaproteobacteria;o__Pseudomonadales;f__Pseudomonadaceae;g__Pseudomonas;s__Pseudomonas sp. FH1
g__Hephaestia;s__Hephaestia mangrovi	0	0	0	2.15E-05	0	0	0	0	0	0	0	0	0	0	0	0	0	0	0	0	0	0	k__Bacteria;p__Pseudomonadota;c__Alphaproteobacteria;o__Sphingomonadales;f__Sphingomonadaceae;g__Hephaestia;s__Hephaestia mangrovi
g__Sphingomonas;s__Sphingomonas profundi	0	0	0	2.15E-05	0	0	0	0	0	0	0	0	0	0	0	0	0	0	0	0	0	0	k__Bacteria;p__Pseudomonadota;c__Alphaproteobacteria;o__Sphingomonadales;f__Sphingomonadaceae;g__Sphingomonas;s__Sphingomonas profundi
g__Unclassified;s__Siphoviridae sp. ct6YY1	0	0	0	0	0	0	0	0	0	1.73E-06	0	0	0	0	2.14E-05	0	0	0	0	0	0	0	k__Viruses;p__Uroviricota;c__Caudoviricetes;o__Unclassified;f__Unclassified;g__Unclassified;s__Siphoviridae sp. ct6YY1
g__Unclassified;s__Bifidobacteriaceae bacterium WP021	0	0	0	0	0	0	0	0	0	0	0	0	0	0	0	0	0	2.14E-05	0	0	0	0	k__Bacteria;p__Actinomycetota;c__Actinomycetes;o__Bifidobacteriales;f__Bifidobacteriaceae;g__Unclassified;s__Bifidobacteriaceae bacterium WP021
g__Erythrobacter;s__Erythrobacter litoralis	0	0	0	2.12E-05	0	0	0	0	0	0	0	0	0	0	0	0	0	0	0	0	0	0	k__Bacteria;p__Pseudomonadota;c__Alphaproteobacteria;o__Sphingomonadales;f__Erythrobacteraceae;g__Erythrobacter;s__Erythrobacter litoralis
g__Unclassified;s__Corynebacterium phage HS01	0	0	0	0	0	0	0	0	0	0	0	0	0	0	2.12E-05	0	0	0	0	0	0	0	k__Viruses;p__Unclassified;c__Unclassified;o__Unclassified;f__Unclassified;g__Unclassified;s__Corynebacterium phage HS01
g__Bacteroides;s__Bacteroides zoogleoformans	0	0	0	0	0	0	0	0	0	0	0	0	0	0	2.11E-05	0	0	0	0	0	0	0	k__Bacteria;p__Bacteroidota;c__Bacteroidia;o__Bacteroidales;f__Bacteroidaceae;g__Bacteroides;s__Bacteroides zoogleoformans
g__Sphingomonas;s__Sphingomonas gei	0	0	0	2.11E-05	0	0	0	0	0	0	0	0	0	0	0	0	0	0	0	0	0	0	k__Bacteria;p__Pseudomonadota;c__Alphaproteobacteria;o__Sphingomonadales;f__Sphingomonadaceae;g__Sphingomonas;s__Sphingomonas gei
g__Lodderomyces;s__Lodderomyces elongisporus	0	0	0	0	0	0	0	0	1.00E-06	0	2.10E-05	0	0	0	0	0	1.59E-07	0	0	0	0	0	k__Eukaryota;p__Ascomycota;c__Saccharomycetes;o__Saccharomycetales;f__Debaryomycetaceae;g__Lodderomyces;s__Lodderomyces elongisporus
g__Streptococcus;s__Streptococcus sp. HMSC071H03	0	0	0	0	0	0	0	0	0	2.09E-05	0	0	0	0	0	0	0	0	0	0	0	0	k__Bacteria;p__Bacillota;c__Bacilli;o__Lactobacillales;f__Streptococcaceae;g__Streptococcus;s__Streptococcus sp. HMSC071H03
g__Segatella;s__Segatella maculosa	0	0	0	0	0	0	0	0	0	0	0	0	0	0	2.09E-05	0	0	0	0	0	0	0	k__Bacteria;p__Bacteroidota;c__Bacteroidia;o__Bacteroidales;f__Prevotellaceae;g__Segatella;s__Segatella maculosa
g__Anaerococcus;s__Anaerococcus sp. NML200537	0	2.09E-05	0	0	0	0	0	0	0	0	0	0	0	0	0	0	0	0	0	0	0	0	k__Bacteria;p__Bacillota;c__Tissierellia;o__Tissierellales;f__Peptoniphilaceae;g__Anaerococcus;s__Anaerococcus sp. NML200537
g__Methylobacterium;s__Methylobacterium isbiliense	0	0	0	2.08E-05	0	0	0	0	0	0	0	0	0	0	0	0	0	0	0	0	0	0	k__Bacteria;p__Pseudomonadota;c__Alphaproteobacteria;o__Hyphomicrobiales;f__Methylobacteriaceae;g__Methylobacterium;s__Methylobacterium isbiliense
g__Sphingopyxis;s__Sphingopyxis sp. 2PD	0	0	0	2.07E-05	0	0	0	0	0	0	0	0	0	0	0	0	0	0	0	0	0	0	k__Bacteria;p__Pseudomonadota;c__Alphaproteobacteria;o__Sphingomonadales;f__Sphingomonadaceae;g__Sphingopyxis;s__Sphingopyxis sp. 2PD
g__Sphingobium;s__Sphingobium sp.	0	0	0	2.06E-05	0	0	0	0	0	0	0	0	0	0	0	0	0	0	0	0	0	0	k__Bacteria;p__Pseudomonadota;c__Alphaproteobacteria;o__Sphingomonadales;f__Sphingomonadaceae;g__Sphingobium;s__Sphingobium sp.
g__Linnemannia;s__Linnemannia gamsii	0	0	0	6.01E-06	0	1.37E-05	8.66E-06	1.38E-05	0	2.44E-06	0	0	0	0	2.41E-06	2.06E-05	0	0	0	4.33E-07	4.40E-06	2.19E-06	k__Eukaryota;p__Mucoromycota;c__Mortierellomycetes;o__Mortierellales;f__Mortierellaceae;g__Linnemannia;s__Linnemannia gamsii
g__Rhizoctonia;s__Rhizoctonia solani	8.02E-07	1.70E-05	2.67E-06	6.33E-06	0	3.60E-06	9.12E-06	7.29E-06	9.68E-07	0	9.04E-06	2.05E-05	0	0	3.81E-06	5.43E-06	6.17E-07	2.32E-06	6.13E-07	1.14E-07	1.16E-06	5.77E-06	k__Eukaryota;p__Basidiomycota;c__Agaricomycetes;o__Cantharellales;f__Ceratobasidiaceae;g__Rhizoctonia;s__Rhizoctonia solani
g__Corynebacterium;s__Corynebacterium sp. MSK150	0	4.40E-06	0	0	0	0	0	0	0	0	0	0	0	0	2.03E-05	0	0	1.10E-06	0	0	0	0	k__Bacteria;p__Actinomycetota;c__Actinomycetes;o__Mycobacteriales;f__Corynebacteriaceae;g__Corynebacterium;s__Corynebacterium sp. MSK150
g__Sphingomonas;s__Sphingomonas arenae	0	0	0	2.03E-05	0	0	0	0	0	0	0	0	0	0	0	0	0	0	0	0	0	0	k__Bacteria;p__Pseudomonadota;c__Alphaproteobacteria;o__Sphingomonadales;f__Sphingomonadaceae;g__Sphingomonas;s__Sphingomonas arenae
g__Paenibacillus;s__Paenibacillus ottowii	1.60E-06	0	0	0	0	0	0	0	9.68E-07	5.14E-06	0	0	0	0	2.03E-05	0	0	2.32E-06	0	0	0	0	k__Bacteria;p__Bacillota;c__Bacilli;o__Bacillales;f__Paenibacillaceae;g__Paenibacillus;s__Paenibacillus ottowii
g__Sphingomonas;s__Sphingomonas vulcanisoli	0	0	0	2.03E-05	0	0	0	0	0	0	0	0	0	0	0	0	0	0	0	0	0	0	k__Bacteria;p__Pseudomonadota;c__Alphaproteobacteria;o__Sphingomonadales;f__Sphingomonadaceae;g__Sphingomonas;s__Sphingomonas vulcanisoli
g__Pseudomonas;s__Pseudomonas cichorii	0	0	0	0	0	0	0	0	0	0	0	0	0	1.22E-07	0	0	2.71E-07	0	2.03E-05	1.80E-06	0	0	k__Bacteria;p__Pseudomonadota;c__Gammaproteobacteria;o__Pseudomonadales;f__Pseudomonadaceae;g__Pseudomonas;s__Pseudomonas cichorii
g__Sphingomonas;s__Sphingomonas caeni	0	0	0	2.03E-05	0	0	0	0	0	0	0	0	0	0	0	0	0	0	0	0	0	0	k__Bacteria;p__Pseudomonadota;c__Alphaproteobacteria;o__Sphingomonadales;f__Sphingomonadaceae;g__Sphingomonas;s__Sphingomonas caeni
g__Cupriavidus;s__Cupriavidus basilensis	0	0	0	0	0	0	0	5.02E-06	2.00E-06	1.33E-05	2.02E-05	5.30E-06	0	0	1.92E-05	0	3.19E-07	1.60E-06	2.11E-07	1.18E-06	0	0	k__Bacteria;p__Pseudomonadota;c__Betaproteobacteria;o__Burkholderiales;f__Burkholderiaceae;g__Cupriavidus;s__Cupriavidus basilensis
g__Escherichia;s__Escherichia sp. R8	0	0	0	0	0	0	2.01E-05	0	0	0	0	0	0	0	0	0	0	0	0	0	0	0	k__Bacteria;p__Pseudomonadota;c__Gammaproteobacteria;o__Enterobacterales;f__Enterobacteriaceae;g__Escherichia;s__Escherichia sp. R8
g__Sphingorhabdus;s__Sphingorhabdus contaminans	0	0	0	2.00E-05	0	0	0	0	0	0	0	0	0	0	0	0	0	0	0	0	0	0	k__Bacteria;p__Pseudomonadota;c__Alphaproteobacteria;o__Sphingomonadales;f__Sphingomonadaceae;g__Sphingorhabdus;s__Sphingorhabdus contaminans
g__Stakelama;s__Stakelama sp. W311	0	0	0	2.00E-05	0	0	0	0	0	0	0	0	0	0	0	0	0	0	0	0	0	0	k__Bacteria;p__Pseudomonadota;c__Alphaproteobacteria;o__Sphingomonadales;f__Sphingomonadaceae;g__Stakelama;s__Stakelama sp. W311
g__Phenylobacterium;s__Phenylobacterium immobile	0	0	0	2.00E-05	0	0	0	0	0	0	0	0	0	0	0	0	0	0	0	0	0	0	k__Bacteria;p__Pseudomonadota;c__Alphaproteobacteria;o__Caulobacterales;f__Caulobacteraceae;g__Phenylobacterium;s__Phenylobacterium immobile
g__Unclassified;s__Cyanobacteriota bacterium	0	0	0	0	0	0	1.98E-05	0	0	0	0	0	0	0	0	0	0	0	3.33E-07	0	0	0	k__Bacteria;p__Cyanobacteriota;c__Unclassified;o__Unclassified;f__Unclassified;g__Unclassified;s__Cyanobacteriota bacterium
g__Streptococcus;s__Streptococcus gordonii	6.70E-06	1.78E-05	1.12E-05	1.98E-05	6.61E-06	7.51E-06	0	7.61E-06	7.08E-06	0	1.89E-05	5.36E-06	0	0	0	0	0	4.84E-06	1.28E-06	4.76E-07	2.42E-06	7.23E-06	k__Bacteria;p__Bacillota;c__Bacilli;o__Lactobacillales;f__Streptococcaceae;g__Streptococcus;s__Streptococcus gordonii
g__Porphyrobacter;s__Porphyrobacter sp. SLTP	0	0	0	1.98E-05	0	0	0	0	0	0	0	0	0	0	0	0	0	0	0	0	0	0	k__Bacteria;p__Pseudomonadota;c__Alphaproteobacteria;o__Sphingomonadales;f__Erythrobacteraceae;g__Porphyrobacter;s__Porphyrobacter sp. SLTP
g__Sphingomonas;s__Sphingomonas montana	0	0	0	1.98E-05	0	0	0	0	0	0	0	0	0	0	0	0	0	0	0	0	0	0	k__Bacteria;p__Pseudomonadota;c__Alphaproteobacteria;o__Sphingomonadales;f__Sphingomonadaceae;g__Sphingomonas;s__Sphingomonas montana
g__Pseudomonas;s__Pseudomonas guariconensis	0	0	0	0	0	0	0	0	0	0	0	0	0	0	0	0	0	0	1.98E-05	0	0	0	k__Bacteria;p__Pseudomonadota;c__Gammaproteobacteria;o__Pseudomonadales;f__Pseudomonadaceae;g__Pseudomonas;s__Pseudomonas guariconensis
g__Pseudomonas;s__Pseudomonas rubra	0	0	0	0	0	0	0	0	0	0	0	0	0	0	0	0	0	0	1.98E-05	0	0	0	k__Bacteria;p__Pseudomonadota;c__Gammaproteobacteria;o__Pseudomonadales;f__Pseudomonadaceae;g__Pseudomonas;s__Pseudomonas rubra
g__Pantoea;s__Pantoea sp. Cy-639	0	0	0	0	0	0	0	0	0	0	0	0	0	6.46E-07	0	0	3.92E-07	0	1.97E-05	3.86E-07	0	0	k__Bacteria;p__Pseudomonadota;c__Gammaproteobacteria;o__Enterobacterales;f__Erwiniaceae;g__Pantoea;s__Pantoea sp. Cy-639
g__Actinomyces;s__uncultured Actinomyces sp.	0	0	0	0	0	0	0	0	0	0	0	0	0	0	0	0	0	0	1.97E-05	0	0	0	k__Bacteria;p__Actinomycetota;c__Actinomycetes;o__Actinomycetales;f__Actinomycetaceae;g__Actinomyces;s__uncultured Actinomyces sp.
g__Corynebacterium;s__Corynebacterium amycolatum	5.20E-06	7.03E-06	7.24E-06	5.22E-06	8.58E-06	5.93E-06	0	1.80E-05	1.60E-06	2.12E-06	3.73E-06	1.27E-05	5.11E-06	0	1.96E-05	1.79E-05	5.09E-07	3.82E-06	3.26E-07	1.88E-07	1.91E-06	3.80E-06	k__Bacteria;p__Actinomycetota;c__Actinomycetes;o__Mycobacteriales;f__Corynebacteriaceae;g__Corynebacterium;s__Corynebacterium amycolatum
g__Veillonella;s__Veillonella sp. oral taxon 158	0	0	0	0	0	0	0	0	0	1.96E-05	0	0	0	0	0	0	0	0	0	0	0	0	k__Bacteria;p__Bacillota;c__Negativicutes;o__Veillonellales;f__Veillonellaceae;g__Veillonella;s__Veillonella sp. oral taxon 158
g__Veillonella;s__Veillonella denticariosi	0	0	0	0	0	0	0	0	0	1.95E-05	0	0	0	0	0	0	0	0	0	0	0	0	k__Bacteria;p__Bacillota;c__Negativicutes;o__Veillonellales;f__Veillonellaceae;g__Veillonella;s__Veillonella denticariosi
g__Rhodococcus;s__Rhodococcus ruber	0	1.95E-05	0	0	0	0	0	0	0	0	0	0	0	0	8.73E-06	0	0	0	0	0	0	2.64E-06	k__Bacteria;p__Actinomycetota;c__Actinomycetes;o__Mycobacteriales;f__Nocardiaceae;g__Rhodococcus;s__Rhodococcus ruber
g__Kocuria;s__Kocuria rhizophila	0	0	0	0	5.41E-06	0	0	0	0	0	0	0	0	0	1.95E-05	0	0	0	0	0	0	0	k__Bacteria;p__Actinomycetota;c__Actinomycetes;o__Micrococcales;f__Micrococcaceae;g__Kocuria;s__Kocuria rhizophila
g__Corynebacterium;s__Corynebacterium sp. BF-R-2	0	0	0	0	0	0	0	0	0	0	0	0	0	0	1.95E-05	0	0	0	0	0	0	0	k__Bacteria;p__Actinomycetota;c__Actinomycetes;o__Mycobacteriales;f__Corynebacteriaceae;g__Corynebacterium;s__Corynebacterium sp. BF-R-2
g__Sphingomonas;s__Sphingomonas jejuensis	0	0	0	1.94E-05	0	0	0	0	0	0	0	0	0	0	0	0	0	0	0	0	0	0	k__Bacteria;p__Pseudomonadota;c__Alphaproteobacteria;o__Sphingomonadales;f__Sphingomonadaceae;g__Sphingomonas;s__Sphingomonas jejuensis
g__Aquabacter;s__Aquabacter spiritensis	0	0	0	1.93E-05	0	0	0	0	0	0	0	0	0	0	0	0	0	0	0	0	0	0	k__Bacteria;p__Pseudomonadota;c__Alphaproteobacteria;o__Hyphomicrobiales;f__Xanthobacteraceae;g__Aquabacter;s__Aquabacter spiritensis
g__Veillonella;s__Veillonella sp. DORA_B_18_19_23	0	0	0	0	0	0	0	0	0	1.92E-05	0	0	0	0	0	0	0	0	0	0	0	0	k__Bacteria;p__Bacillota;c__Negativicutes;o__Veillonellales;f__Veillonellaceae;g__Veillonella;s__Veillonella sp. DORA_B_18_19_23
g__Sphingomonas;s__Sphingomonas sp. S2M10	0	0	0	1.92E-05	0	0	0	0	0	0	0	0	0	0	0	0	0	0	0	0	0	0	k__Bacteria;p__Pseudomonadota;c__Alphaproteobacteria;o__Sphingomonadales;f__Sphingomonadaceae;g__Sphingomonas;s__Sphingomonas sp. S2M10
g__Unclassified;s__Sphingomonadales bacterium EhC05	0	0	0	1.92E-05	0	0	0	0	0	0	0	0	0	0	0	0	0	0	0	0	0	0	k__Bacteria;p__Pseudomonadota;c__Alphaproteobacteria;o__Sphingomonadales;f__Unclassified;g__Unclassified;s__Sphingomonadales bacterium EhC05
g__Funneliformis;s__Funneliformis geosporum	0	0	1.07E-05	6.33E-06	1.90E-05	1.44E-05	0	0	1.94E-06	0	1.81E-05	0	0	0	2.54E-06	5.43E-06	0	6.95E-06	0	0	1.16E-06	2.31E-06	k__Eukaryota;p__Mucoromycota;c__Glomeromycetes;o__Glomerales;f__Glomeraceae;g__Funneliformis;s__Funneliformis geosporum
g__Unclassified;s__Sphingomonadales bacterium 39-62-4	0	0	0	1.90E-05	0	0	0	0	0	0	0	0	0	0	0	0	0	0	0	0	0	0	k__Bacteria;p__Pseudomonadota;c__Alphaproteobacteria;o__Sphingomonadales;f__Unclassified;g__Unclassified;s__Sphingomonadales bacterium 39-62-4
g__Corynebacterium;s__Corynebacterium sp. HMSC08D02	0	0	0	0	0	0	0	0	0	0	0	0	0	0	1.90E-05	0	0	0	0	0	0	0	k__Bacteria;p__Actinomycetota;c__Actinomycetes;o__Mycobacteriales;f__Corynebacteriaceae;g__Corynebacterium;s__Corynebacterium sp. HMSC08D02
g__Lactobacillus;s__Lactobacillus jensenii	0	0	0	0	0	0	0	0	0	1.89E-05	0	0	0	0	0	0	0	0	0	0	0	0	k__Bacteria;p__Bacillota;c__Bacilli;o__Lactobacillales;f__Lactobacillaceae;g__Lactobacillus;s__Lactobacillus jensenii
g__Sphingomonas;s__Sphingomonas sp. EC-HK361	0	0	0	1.89E-05	0	0	0	0	0	0	0	0	0	0	0	0	0	0	0	0	0	0	k__Bacteria;p__Pseudomonadota;c__Alphaproteobacteria;o__Sphingomonadales;f__Sphingomonadaceae;g__Sphingomonas;s__Sphingomonas sp. EC-HK361
g__Unclassified;s__actinobacterium acIB-AMD-7	1.73E-06	0	0	0	0	0	0	0	3.45E-06	1.10E-05	1.88E-05	1.71E-06	2.06E-06	0	1.88E-05	0	2.05E-07	5.58E-06	2.29E-07	8.89E-07	0	0	k__Bacteria;p__Actinomycetota;c__Actinomycetes;o__Unclassified;f__Unclassified;g__Unclassified;s__actinobacterium acIB-AMD-7
g__Pseudomonas;s__Pseudomonas migulae	0	0	0	0	0	0	0	0	4.44E-07	0	0	0	0	4.46E-07	0	0	4.04E-07	0	0	1.88E-05	0	0	k__Bacteria;p__Pseudomonadota;c__Gammaproteobacteria;o__Pseudomonadales;f__Pseudomonadaceae;g__Pseudomonas;s__Pseudomonas migulae
g__Sphingorhabdus;s__Sphingorhabdus sp. EL138	0	0	0	1.88E-05	0	0	0	0	0	0	0	0	0	0	0	0	0	0	0	0	0	0	k__Bacteria;p__Pseudomonadota;c__Alphaproteobacteria;o__Sphingomonadales;f__Sphingomonadaceae;g__Sphingorhabdus;s__Sphingorhabdus sp. EL138
g__Microbulbifer;s__uncultured Microbulbifer sp.	0	0	0	1.87E-05	0	0	0	0	0	0	0	0	0	0	0	0	0	0	0	0	0	0	k__Bacteria;p__Pseudomonadota;c__Gammaproteobacteria;o__Cellvibrionales;f__Microbulbiferaceae;g__Microbulbifer;s__uncultured Microbulbifer sp.
g__Corynebacterium;s__Corynebacterium propinquum	0	2.98E-06	0	0	0	0	0	0	0	0	0	0	0	0	1.86E-05	0	0	8.10E-07	0	3.56E-06	0	0	k__Bacteria;p__Actinomycetota;c__Actinomycetes;o__Mycobacteriales;f__Corynebacteriaceae;g__Corynebacterium;s__Corynebacterium propinquum
g__Gammaretrovirus;s__Hardy-Zuckerman feline sarcoma virus	8.22E-06	0	0	1.08E-05	0	1.23E-05	1.56E-05	0	0	0	0	8.78E-06	0	0	0	1.86E-05	0	3.96E-06	0	0	0	0	k__Viruses;p__Artverviricota;c__Revtraviricetes;o__Ortervirales;f__Retroviridae;g__Gammaretrovirus;s__Hardy-Zuckerman feline sarcoma virus
g__Pseudomonas;s__Pseudomonas sp. p106	0	0	0	0	0	0	0	0	0	0	0	0	0	0	0	0	0	0	1.85E-05	0	0	0	k__Bacteria;p__Pseudomonadota;c__Gammaproteobacteria;o__Pseudomonadales;f__Pseudomonadaceae;g__Pseudomonas;s__Pseudomonas sp. p106
g__Nitrosomonas;s__Nitrosomonas nitrosa	0	0	0	1.85E-05	0	0	0	0	0	0	0	0	0	0	0	0	0	0	0	0	0	0	k__Bacteria;p__Pseudomonadota;c__Betaproteobacteria;o__Nitrosomonadales;f__Nitrosomonadaceae;g__Nitrosomonas;s__Nitrosomonas nitrosa
g__Lacticaseibacillus;s__Lacticaseibacillus paracasei	2.19E-06	0	7.27E-06	1.72E-05	0	9.80E-06	0	9.93E-06	0	0	1.85E-05	0	0	0	0	0	0	6.31E-06	0	0	0	0	k__Bacteria;p__Bacillota;c__Bacilli;o__Lactobacillales;f__Lactobacillaceae;g__Lacticaseibacillus;s__Lacticaseibacillus paracasei
g__Corynebacterium;s__Corynebacterium sp. KPL1824	0	0	0	0	0	0	0	0	0	0	0	0	0	0	1.83E-05	0	0	0	0	0	0	0	k__Bacteria;p__Actinomycetota;c__Actinomycetes;o__Mycobacteriales;f__Corynebacteriaceae;g__Corynebacterium;s__Corynebacterium sp. KPL1824
g__Pseudomonas;s__Pseudomonas brassicacearum	0	0	0	0	0	0	0	0	4.16E-07	0	0	0	0	7.43E-07	0	0	6.92E-07	0	0	1.83E-05	0	0	k__Bacteria;p__Pseudomonadota;c__Gammaproteobacteria;o__Pseudomonadales;f__Pseudomonadaceae;g__Pseudomonas;s__Pseudomonas brassicacearum
g__Vairimorpha;s__Vairimorpha apis	0	0	0	0	0	0	0	0	0	0	1.82E-05	0	0	0	0	0	1.24E-07	0	0	0	0	0	k__Eukaryota;p__Microsporidia;c__Unclassified;o__Unclassified;f__Nosematidae;g__Vairimorpha;s__Vairimorpha apis
g__Methylobacterium;s__Methylobacterium sp.	0	0	0	1.82E-05	0	0	0	0	0	0	0	0	0	0	0	0	0	0	0	0	0	0	k__Bacteria;p__Pseudomonadota;c__Alphaproteobacteria;o__Hyphomicrobiales;f__Methylobacteriaceae;g__Methylobacterium;s__Methylobacterium sp.
g__Crenalkalicoccus;s__Crenalkalicoccus roseus	0	0	0	0	0	0	0	0	1.38E-06	1.22E-05	1.07E-05	0	0	0	1.81E-05	0	1.47E-07	4.40E-06	0	1.30E-06	0	0	k__Bacteria;p__Pseudomonadota;c__Alphaproteobacteria;o__Rhodospirillales;f__Acetobacteraceae;g__Crenalkalicoccus;s__Crenalkalicoccus roseus
g__Corynebacterium;s__Corynebacterium sp. ACRPQ	0	0	0	0	0	0	0	0	0	0	0	0	0	0	1.81E-05	0	0	0	0	0	0	0	k__Bacteria;p__Actinomycetota;c__Actinomycetes;o__Mycobacteriales;f__Corynebacteriaceae;g__Corynebacterium;s__Corynebacterium sp. ACRPQ
g__Pseudomonas;s__Pseudomonas carnis	0	0	0	0	0	0	4.59E-06	0	1.07E-06	8.16E-07	0	0	0	4.47E-07	0	0	0	0	9.34E-07	1.80E-05	0	0	k__Bacteria;p__Pseudomonadota;c__Gammaproteobacteria;o__Pseudomonadales;f__Pseudomonadaceae;g__Pseudomonas;s__Pseudomonas carnis
g__Pseudomonas;s__Pseudomonas folii	0	0	0	0	0	0	0	0	0	0	0	0	0	1.73E-07	0	0	3.86E-07	0	0	1.80E-05	0	0	k__Bacteria;p__Pseudomonadota;c__Gammaproteobacteria;o__Pseudomonadales;f__Pseudomonadaceae;g__Pseudomonas;s__Pseudomonas folii
g__Corynebacterium;s__Corynebacterium sp. NML140438	0	0	0	0	0	0	0	0	0	0	0	0	0	0	1.79E-05	0	0	0	0	0	0	0	k__Bacteria;p__Actinomycetota;c__Actinomycetes;o__Mycobacteriales;f__Corynebacteriaceae;g__Corynebacterium;s__Corynebacterium sp. NML140438
g__Peptoniphilus;s__Peptoniphilus rhinitidis	0	1.79E-05	0	0	0	0	0	0	0	0	0	0	0	0	0	0	0	0	0	0	0	0	k__Bacteria;p__Bacillota;c__Tissierellia;o__Tissierellales;f__Peptoniphilaceae;g__Peptoniphilus;s__Peptoniphilus rhinitidis
g__Enterobacter;s__Enterobacter cloacae complex sp. 2DZ2F20B	0	0	0	0	0	0	1.79E-05	0	0	0	0	0	0	0	0	0	0	0	0	0	0	0	k__Bacteria;p__Pseudomonadota;c__Gammaproteobacteria;o__Enterobacterales;f__Enterobacteriaceae;g__Enterobacter;s__Enterobacter cloacae complex sp. 2DZ2F20B
g__Polymorphobacter;s__Polymorphobacter multimanifer	0	0	0	1.79E-05	0	0	0	0	0	0	0	0	0	0	0	0	0	0	0	0	0	0	k__Bacteria;p__Pseudomonadota;c__Alphaproteobacteria;o__Sphingomonadales;f__Sphingosinicellaceae;g__Polymorphobacter;s__Polymorphobacter multimanifer
g__Sphingomonas;s__Sphingomonas sp. Leaf412	0	0	0	1.78E-05	0	0	0	0	0	0	0	0	0	0	0	0	0	0	0	0	0	0	k__Bacteria;p__Pseudomonadota;c__Alphaproteobacteria;o__Sphingomonadales;f__Sphingomonadaceae;g__Sphingomonas;s__Sphingomonas sp. Leaf412
g__Finegoldia;s__uncultured Finegoldia sp.	0	1.78E-05	0	0	0	0	0	0	0	1.79E-06	0	0	0	0	1.77E-06	0	0	0	3.51E-06	0	0	0	k__Bacteria;p__Bacillota;c__Tissierellia;o__Tissierellales;f__Peptoniphilaceae;g__Finegoldia;s__uncultured Finegoldia sp.
g__Pseudomonas;s__Pseudomonas argentinensis	0	0	0	0	0	0	0	0	0	0	0	0	0	0	0	0	0	0	1.78E-05	0	0	0	k__Bacteria;p__Pseudomonadota;c__Gammaproteobacteria;o__Pseudomonadales;f__Pseudomonadaceae;g__Pseudomonas;s__Pseudomonas argentinensis
g__Unclassified;s__Human endogenous retrovirus H	0	0	0	0	4.96E-06	0	7.15E-06	5.71E-06	7.58E-07	0	1.77E-05	4.02E-06	0	0	9.94E-06	4.25E-06	0	1.82E-06	0	3.57E-07	2.72E-06	1.81E-06	k__Viruses;p__Artverviricota;c__Revtraviricetes;o__Ortervirales;f__Retroviridae;g__Unclassified;s__Human endogenous retrovirus H
g__Unclassified;s__Proteobacteria bacterium SG_bin5	0	0	0	1.77E-05	0	0	0	0	0	0	0	0	0	0	0	0	0	0	0	0	0	0	k__Bacteria;p__Pseudomonadota;c__Unclassified;o__Unclassified;f__Unclassified;g__Unclassified;s__Proteobacteria bacterium SG_bin5
g__Qipengyuania;s__Qipengyuania gelatinilytica	0	0	0	1.77E-05	0	0	0	0	0	0	0	0	0	0	0	0	0	0	0	0	0	0	k__Bacteria;p__Pseudomonadota;c__Alphaproteobacteria;o__Sphingomonadales;f__Erythrobacteraceae;g__Qipengyuania;s__Qipengyuania gelatinilytica
g__Prevotella;s__Prevotella nigrescens	0	0	0	0	0	0	0	0	0	1.24E-05	0	0	0	0	1.76E-05	0	0	0	0	0	0	0	k__Bacteria;p__Bacteroidota;c__Bacteroidia;o__Bacteroidales;f__Prevotellaceae;g__Prevotella;s__Prevotella nigrescens
g__Luteithermobacter;s__Luteithermobacter gelatinilyticus	0	0	0	1.76E-05	0	0	0	0	0	0	0	0	0	0	0	0	0	0	0	0	0	0	k__Bacteria;p__Pseudomonadota;c__Alphaproteobacteria;o__Emcibacterales;f__Emcibacteraceae;g__Luteithermobacter;s__Luteithermobacter gelatinilyticus
g__Tsuneonella;s__Tsuneonella troitsensis	0	0	0	1.76E-05	0	0	0	0	0	0	0	0	0	0	0	0	0	0	0	0	0	0	k__Bacteria;p__Pseudomonadota;c__Alphaproteobacteria;o__Sphingomonadales;f__Erythrobacteraceae;g__Tsuneonella;s__Tsuneonella troitsensis
g__Candidatus Methylospira;s__Candidatus Methylospira mobilis	0	0	0	0	0	0	0	0	2.97E-07	0	0	0	0	1.70E-07	0	0	3.79E-07	0	0	1.76E-05	0	0	k__Bacteria;p__Pseudomonadota;c__Gammaproteobacteria;o__Methylococcales;f__Methylococcaceae;g__Candidatus Methylospira;s__Candidatus Methylospira mobilis
g__Pseudomonas;s__Pseudomonas sp. FW305-130	0	0	0	1.75E-05	0	0	0	0	0	0	0	0	0	0	0	0	0	0	0	0	0	0	k__Bacteria;p__Pseudomonadota;c__Gammaproteobacteria;o__Pseudomonadales;f__Pseudomonadaceae;g__Pseudomonas;s__Pseudomonas sp. FW305-130
g__Pseudomonas;s__Pseudomonas vlassakiae	0	0	0	0	0	0	0	0	0	0	0	0	0	0	0	0	0	0	1.75E-05	0	0	0	k__Bacteria;p__Pseudomonadota;c__Gammaproteobacteria;o__Pseudomonadales;f__Pseudomonadaceae;g__Pseudomonas;s__Pseudomonas vlassakiae
g__Pseudomonas;s__Pseudomonas sp. S07E 245	0	0	0	0	0	0	0	0	0	0	0	0	0	0	0	0	0	0	1.73E-05	0	0	0	k__Bacteria;p__Pseudomonadota;c__Gammaproteobacteria;o__Pseudomonadales;f__Pseudomonadaceae;g__Pseudomonas;s__Pseudomonas sp. S07E 245
g__Conidiobolus;s__Conidiobolus coronatus	2.28E-06	1.62E-05	1.27E-05	3.00E-06	6.01E-06	1.02E-05	0	1.73E-05	4.60E-07	3.66E-06	2.15E-06	7.31E-06	2.94E-06	0	1.20E-06	7.73E-06	1.47E-07	3.30E-06	8.74E-07	0	2.20E-06	2.19E-06	k__Eukaryota;p__Zoopagomycota;c__Entomophthoromycetes;o__Entomophthorales;f__Ancylistaceae;g__Conidiobolus;s__Conidiobolus coronatus
g__Pseudomonas;s__Pseudomonas sp. MIL9	0	0	0	0	0	0	0	0	0	0	0	0	0	0	0	0	0	0	1.73E-05	0	0	0	k__Bacteria;p__Pseudomonadota;c__Gammaproteobacteria;o__Pseudomonadales;f__Pseudomonadaceae;g__Pseudomonas;s__Pseudomonas sp. MIL9
g__Pseudomonas;s__Pseudomonas paraglycinae	0	0	0	0	0	0	0	0	0	0	0	0	0	0	0	0	0	0	1.73E-05	0	0	0	k__Bacteria;p__Pseudomonadota;c__Gammaproteobacteria;o__Pseudomonadales;f__Pseudomonadaceae;g__Pseudomonas;s__Pseudomonas paraglycinae
g__Peptoniphilus;s__Peptoniphilus harei	1.44E-05	1.72E-05	0	0	0	0	0	0	0	0	0	0	0	0	0	0	0	0	1.55E-06	0	0	0	k__Bacteria;p__Bacillota;c__Tissierellia;o__Tissierellales;f__Peptoniphilaceae;g__Peptoniphilus;s__Peptoniphilus harei
g__Pseudoglutamicibacter;s__Pseudoglutamicibacter cumminsii	0	0	0	0	3.29E-06	0	0	0	0	0	0	0	0	0	1.71E-05	0	0	0	6.37E-07	0	0	0	k__Bacteria;p__Actinomycetota;c__Actinomycetes;o__Micrococcales;f__Micrococcaceae;g__Pseudoglutamicibacter;s__Pseudoglutamicibacter cumminsii
g__Corynebacterium;s__Corynebacterium sp. LK14	0	0	0	0	0	0	0	0	0	1.37E-06	0	0	0	0	1.71E-05	0	0	0	0	0	0	0	k__Bacteria;p__Actinomycetota;c__Actinomycetes;o__Mycobacteriales;f__Corynebacteriaceae;g__Corynebacterium;s__Corynebacterium sp. LK14
g__Bradyrhizobium;s__Bradyrhizobium sp. Leo121	0	0	0	1.71E-05	0	0	0	0	0	0	0	0	0	0	0	0	0	0	0	0	0	0	k__Bacteria;p__Pseudomonadota;c__Alphaproteobacteria;o__Hyphomicrobiales;f__Nitrobacteraceae;g__Bradyrhizobium;s__Bradyrhizobium sp. Leo121
g__Pseudomonas;s__Pseudomonas sp. DCB_AW	0	0	0	0	0	0	0	0	1.26E-06	0	0	0	0	9.05E-08	0	0	2.01E-07	0	0	1.70E-05	0	0	k__Bacteria;p__Pseudomonadota;c__Gammaproteobacteria;o__Pseudomonadales;f__Pseudomonadaceae;g__Pseudomonas;s__Pseudomonas sp. DCB_AW
g__Actinomyces;s__Actinomyces sp. HMSC08A09	0	0	0	0	1.15E-05	0	0	0	0	0	0	0	0	0	1.69E-05	0	0	0	0	0	0	0	k__Bacteria;p__Actinomycetota;c__Actinomycetes;o__Actinomycetales;f__Actinomycetaceae;g__Actinomyces;s__Actinomyces sp. HMSC08A09
g__Sphingobium;s__Sphingobium phenoxybenzoativorans	0	0	0	1.69E-05	0	0	0	0	0	0	0	0	0	0	0	0	0	0	0	0	0	0	k__Bacteria;p__Pseudomonadota;c__Alphaproteobacteria;o__Sphingomonadales;f__Sphingomonadaceae;g__Sphingobium;s__Sphingobium phenoxybenzoativorans
g__Bosea;s__Bosea sp. 685	0	0	0	1.68E-05	0	0	0	0	0	0	0	0	0	0	0	0	0	0	0	0	0	0	k__Bacteria;p__Pseudomonadota;c__Alphaproteobacteria;o__Hyphomicrobiales;f__Boseaceae;g__Bosea;s__Bosea sp. 685
g__Polymorphobacter;s__Polymorphobacter sp.	0	0	0	1.68E-05	0	0	0	0	0	0	0	0	0	0	0	0	0	0	0	0	0	0	k__Bacteria;p__Pseudomonadota;c__Alphaproteobacteria;o__Sphingomonadales;f__Sphingosinicellaceae;g__Polymorphobacter;s__Polymorphobacter sp.
g__Candidimonas;s__Candidimonas humi	0	0	0	1.68E-05	0	0	0	0	0	0	0	0	0	0	0	0	0	0	0	0	0	0	k__Bacteria;p__Pseudomonadota;c__Betaproteobacteria;o__Burkholderiales;f__Alcaligenaceae;g__Candidimonas;s__Candidimonas humi
g__Allokutzneria;s__Allokutzneria sp. A3M-2-11 16	0	0	0	0	0	0	0	0	1.06E-06	1.40E-06	0	0	0	0	1.66E-05	0	0	1.27E-06	0	2.49E-07	0	0	k__Bacteria;p__Actinomycetota;c__Actinomycetes;o__Pseudonocardiales;f__Pseudonocardiaceae;g__Allokutzneria;s__Allokutzneria sp. A3M-2-11 16
g__Sphingomonas;s__Sphingomonas jeddahensis	0	0	0	1.66E-05	0	0	0	0	0	0	0	0	0	0	0	0	0	0	0	0	0	0	k__Bacteria;p__Pseudomonadota;c__Alphaproteobacteria;o__Sphingomonadales;f__Sphingomonadaceae;g__Sphingomonas;s__Sphingomonas jeddahensis
g__Arthrobacter;s__Arthrobacter frigidicola	0	0	0	0	0	0	0	0	0	0	0	0	0	0	0	0	0	0	1.66E-05	0	0	0	k__Bacteria;p__Actinomycetota;c__Actinomycetes;o__Micrococcales;f__Micrococcaceae;g__Arthrobacter;s__Arthrobacter frigidicola
g__Unclassified;s__Alphaproteobacteria bacterium HGW-Alphaproteobacteria-7	0	0	0	1.66E-05	0	0	0	0	0	0	0	0	0	0	0	0	0	0	0	0	0	0	k__Bacteria;p__Pseudomonadota;c__Alphaproteobacteria;o__Unclassified;f__Unclassified;g__Unclassified;s__Alphaproteobacteria bacterium HGW-Alphaproteobacteria-7
g__Sphingomonas;s__Sphingomonas abaci	0	0	0	1.65E-05	0	0	0	0	0	0	0	0	0	0	0	0	0	0	0	0	0	0	k__Bacteria;p__Pseudomonadota;c__Alphaproteobacteria;o__Sphingomonadales;f__Sphingomonadaceae;g__Sphingomonas;s__Sphingomonas abaci
g__Sphingobium;s__Sphingobium sp. Z007	0	0	0	1.65E-05	0	0	0	0	0	0	0	0	0	0	0	0	0	0	0	0	0	0	k__Bacteria;p__Pseudomonadota;c__Alphaproteobacteria;o__Sphingomonadales;f__Sphingomonadaceae;g__Sphingobium;s__Sphingobium sp. Z007
g__Pseudomonas;s__Pseudomonas allii	0	0	0	0	0	0	0	0	9.68E-07	0	0	0	0	4.87E-07	0	0	8.42E-07	0	0	1.65E-05	0	0	k__Bacteria;p__Pseudomonadota;c__Gammaproteobacteria;o__Pseudomonadales;f__Pseudomonadaceae;g__Pseudomonas;s__Pseudomonas allii
g__Pseudomonas;s__Pseudomonas sp. NBRC 111119	0	0	0	0	0	0	0	0	0	0	0	0	0	6.21E-07	0	0	0	0	1.65E-05	1.02E-06	0	0	k__Bacteria;p__Pseudomonadota;c__Gammaproteobacteria;o__Pseudomonadales;f__Pseudomonadaceae;g__Pseudomonas;s__Pseudomonas sp. NBRC 111119
g__Pseudomonas;s__Pseudomonas sp. Fl5BN2	0	0	0	0	0	0	0	0	2.23E-07	0	0	0	0	1.91E-07	0	0	4.96E-07	0	0	1.64E-05	0	0	k__Bacteria;p__Pseudomonadota;c__Gammaproteobacteria;o__Pseudomonadales;f__Pseudomonadaceae;g__Pseudomonas;s__Pseudomonas sp. Fl5BN2
g__Sphingomonas;s__Sphingomonas jinjuensis	0	0	0	1.64E-05	0	0	0	0	0	0	0	0	0	0	0	0	0	0	0	0	0	0	k__Bacteria;p__Pseudomonadota;c__Alphaproteobacteria;o__Sphingomonadales;f__Sphingomonadaceae;g__Sphingomonas;s__Sphingomonas jinjuensis
g__Pseudomonas;s__Pseudomonas sp. CC120222-01a	0	0	0	0	0	0	0	0	0	0	0	0	0	0	0	0	0	0	1.64E-05	0	0	0	k__Bacteria;p__Pseudomonadota;c__Gammaproteobacteria;o__Pseudomonadales;f__Pseudomonadaceae;g__Pseudomonas;s__Pseudomonas sp. CC120222-01a
g__Pseudomonas;s__Pseudomonas sp. NBRC 111130	0	0	0	0	0	0	0	0	0	0	0	0	0	0	0	0	0	0	1.63E-05	0	0	0	k__Bacteria;p__Pseudomonadota;c__Gammaproteobacteria;o__Pseudomonadales;f__Pseudomonadaceae;g__Pseudomonas;s__Pseudomonas sp. NBRC 111130
g__Polyrhizophydium;s__Polyrhizophydium stewartii	0	9.11E-06	1.14E-05	6.76E-06	0	7.68E-06	0	0	2.07E-06	2.75E-06	9.66E-06	5.49E-06	0	0	1.63E-05	1.16E-05	0	2.48E-06	6.55E-07	0	0	2.46E-06	k__Eukaryota;p__Chytridiomycota;c__Chytridiomycetes;o__Rhizophydiales;f__Unclassified;g__Polyrhizophydium;s__Polyrhizophydium stewartii
g__Pseudomonas;s__Pseudomonas sp. NZIPFR-PS2	0	0	0	0	0	0	0	0	4.50E-07	0	0	0	0	4.76E-07	0	0	2.46E-07	0	0	1.62E-05	0	0	k__Bacteria;p__Pseudomonadota;c__Gammaproteobacteria;o__Pseudomonadales;f__Pseudomonadaceae;g__Pseudomonas;s__Pseudomonas sp. NZIPFR-PS2
g__Sphingomonas;s__Sphingomonas sp. CCH18-H6	0	0	0	1.62E-05	0	0	0	0	0	0	0	0	0	0	0	0	0	0	0	0	0	0	k__Bacteria;p__Pseudomonadota;c__Alphaproteobacteria;o__Sphingomonadales;f__Sphingomonadaceae;g__Sphingomonas;s__Sphingomonas sp. CCH18-H6
g__Sphingomonas;s__Sphingomonas sp. Ant H11	0	0	0	1.62E-05	0	0	0	0	0	0	0	0	0	0	0	0	0	0	0	0	0	0	k__Bacteria;p__Pseudomonadota;c__Alphaproteobacteria;o__Sphingomonadales;f__Sphingomonadaceae;g__Sphingomonas;s__Sphingomonas sp. Ant H11
g__Sphingomonas;s__Sphingomonas sp. G-3-2-10	0	0	0	1.61E-05	0	0	0	0	0	0	0	0	0	0	0	0	0	0	0	0	0	0	k__Bacteria;p__Pseudomonadota;c__Alphaproteobacteria;o__Sphingomonadales;f__Sphingomonadaceae;g__Sphingomonas;s__Sphingomonas sp. G-3-2-10
g__Pseudomonas;s__Pseudomonas kurunegalensis	0	0	0	0	0	0	0	0	0	0	0	0	0	0	0	0	0	0	1.61E-05	0	0	0	k__Bacteria;p__Pseudomonadota;c__Gammaproteobacteria;o__Pseudomonadales;f__Pseudomonadaceae;g__Pseudomonas;s__Pseudomonas kurunegalensis
g__Pantoea;s__Pantoea sp. Ap-967	0	0	0	0	0	0	0	0	0	0	0	0	0	0	0	0	0	0	1.60E-05	0	0	0	k__Bacteria;p__Pseudomonadota;c__Gammaproteobacteria;o__Enterobacterales;f__Erwiniaceae;g__Pantoea;s__Pantoea sp. Ap-967
g__Mogibacterium;s__uncultured Mogibacterium sp.	0	0	0	0	0	0	0	0	0	1.60E-05	0	0	0	0	0	0	0	0	0	0	0	0	k__Bacteria;p__Bacillota;c__Clostridia;o__Peptostreptococcales;f__Anaerovoracaceae;g__Mogibacterium;s__uncultured Mogibacterium sp.
g__Pseudomonas;s__Pseudomonas endophytica	0	0	0	0	0	0	0	0	0	0	0	0	0	0	0	0	4.57E-07	0	0	1.60E-05	0	0	k__Bacteria;p__Pseudomonadota;c__Gammaproteobacteria;o__Pseudomonadales;f__Pseudomonadaceae;g__Pseudomonas;s__Pseudomonas endophytica
g__Staphylococcus;s__Staphylococcus devriesei	0	0	0	0	0	0	0	0	0	0	0	0	0	0	1.60E-05	0	0	0	0	0	0	0	k__Bacteria;p__Bacillota;c__Bacilli;o__Bacillales;f__Staphylococcaceae;g__Staphylococcus;s__Staphylococcus devriesei
g__Pseudomonas;s__Pseudomonas synxantha	0	0	0	0	0	0	0	0	0	2.24E-06	0	0	0	5.95E-08	0	0	1.32E-07	0	1.60E-05	3.16E-06	0	0	k__Bacteria;p__Pseudomonadota;c__Gammaproteobacteria;o__Pseudomonadales;f__Pseudomonadaceae;g__Pseudomonas;s__Pseudomonas synxantha
g__Sphingomonas;s__Sphingomonas sp. LY29	0	0	0	1.60E-05	0	0	0	0	5.29E-06	0	7.27E-06	0	0	0	1.38E-05	0	0	1.77E-06	0	1.74E-07	0	0	k__Bacteria;p__Pseudomonadota;c__Alphaproteobacteria;o__Sphingomonadales;f__Sphingomonadaceae;g__Sphingomonas;s__Sphingomonas sp. LY29
g__Pontibacter;s__Pontibacter akesuensis	0	0	0	1.60E-05	0	0	0	0	0	0	0	0	0	0	0	0	0	0	0	0	0	0	k__Bacteria;p__Bacteroidota;c__Cytophagia;o__Cytophagales;f__Hymenobacteraceae;g__Pontibacter;s__Pontibacter akesuensis
g__Aspergillus;s__Aspergillus ochraceoroseus	7.18E-06	1.27E-05	1.59E-05	0	0	1.07E-05	0	0	0	0	0	0	9.25E-06	0	0	0	0	0	9.15E-07	0	5.19E-06	3.44E-06	k__Eukaryota;p__Ascomycota;c__Eurotiomycetes;o__Eurotiales;f__Aspergillaceae;g__Aspergillus;s__Aspergillus ochraceoroseus
g__Curtobacterium;s__Curtobacterium flaccumfaciens	0	0	0	0	0	0	0	0	2.02E-06	1.79E-06	6.30E-06	3.58E-06	0	0	1.59E-05	0	0	4.84E-06	0	7.93E-07	0	0	k__Bacteria;p__Actinomycetota;c__Actinomycetes;o__Micrococcales;f__Microbacteriaceae;g__Curtobacterium;s__Curtobacterium flaccumfaciens
g__Lactobacillus;s__Lactobacillus delbrueckii	0	0	0	0	0	0	0	0	0	1.07E-05	0	0	0	0	1.59E-05	0	0	0	0	0	2.42E-06	0	k__Bacteria;p__Bacillota;c__Bacilli;o__Lactobacillales;f__Lactobacillaceae;g__Lactobacillus;s__Lactobacillus delbrueckii
g__Pseudomonas;s__Pseudomonas sp. p1(2021b)	0	0	0	0	0	0	0	0	0	0	0	0	0	0	0	0	0	0	1.58E-05	0	0	0	k__Bacteria;p__Pseudomonadota;c__Gammaproteobacteria;o__Pseudomonadales;f__Pseudomonadaceae;g__Pseudomonas;s__Pseudomonas sp. p1(2021b)
g__Staphylococcus;s__Staphylococcus sp. HMSC74G01	0	0	0	0	0	0	0	0	4.64E-07	0	0	0	0	0	1.58E-05	0	0	0	8.83E-07	0	0	0	k__Bacteria;p__Bacillota;c__Bacilli;o__Bacillales;f__Staphylococcaceae;g__Staphylococcus;s__Staphylococcus sp. HMSC74G01
g__Pseudomonas;s__Pseudomonas mediterranea	0	0	0	0	0	0	0	0	4.83E-07	0	0	0	0	1.85E-07	0	0	3.08E-07	0	0	1.58E-05	0	0	k__Bacteria;p__Pseudomonadota;c__Gammaproteobacteria;o__Pseudomonadales;f__Pseudomonadaceae;g__Pseudomonas;s__Pseudomonas mediterranea
g__Sphingomonas;s__Sphingomonas crocodyli	0	0	0	1.58E-05	0	0	0	0	0	0	0	0	0	0	0	0	0	0	0	0	0	0	k__Bacteria;p__Pseudomonadota;c__Alphaproteobacteria;o__Sphingomonadales;f__Sphingomonadaceae;g__Sphingomonas;s__Sphingomonas crocodyli
g__Pseudomonas;s__Pseudomonas sp. S37	0	0	0	0	0	0	0	0	0	0	0	0	0	0	0	0	0	0	1.57E-05	0	0	0	k__Bacteria;p__Pseudomonadota;c__Gammaproteobacteria;o__Pseudomonadales;f__Pseudomonadaceae;g__Pseudomonas;s__Pseudomonas sp. S37
g__Fennellomyces;s__Fennellomyces sp. T-0311	1.16E-05	0	0	0	9.15E-06	0	0	0	0	0	1.31E-05	0	0	0	3.67E-06	1.57E-05	4.46E-07	3.35E-06	0	0	0	0	k__Eukaryota;p__Mucoromycota;c__Mucoromycetes;o__Mucorales;f__Lichtheimiaceae;g__Fennellomyces;s__Fennellomyces sp. T-0311
g__Pseudomonas;s__Pseudomonas sp. B21-056	0	0	0	0	0	0	0	0	0	0	0	0	0	1.06E-07	0	0	9.43E-07	0	0	1.57E-05	0	0	k__Bacteria;p__Pseudomonadota;c__Gammaproteobacteria;o__Pseudomonadales;f__Pseudomonadaceae;g__Pseudomonas;s__Pseudomonas sp. B21-056
g__Unclassified;s__Bifidobacteriaceae bacterium NR003	0	0	0	0	0	0	0	0	0	0	0	0	0	0	0	0	0	1.57E-05	0	0	0	0	k__Bacteria;p__Actinomycetota;c__Actinomycetes;o__Bifidobacteriales;f__Bifidobacteriaceae;g__Unclassified;s__Bifidobacteriaceae bacterium NR003
g__Sphingobium;s__Sphingobium sp. SCG-1	0	0	0	1.56E-05	0	0	0	0	0	0	0	0	0	0	0	0	0	0	0	0	0	0	k__Bacteria;p__Pseudomonadota;c__Alphaproteobacteria;o__Sphingomonadales;f__Sphingomonadaceae;g__Sphingobium;s__Sphingobium sp. SCG-1
g__Pseudomonas;s__Pseudomonas sp. 02C 26	0	0	0	0	0	0	0	0	0	0	0	0	0	0	0	0	0	0	1.56E-05	0	0	0	k__Bacteria;p__Pseudomonadota;c__Gammaproteobacteria;o__Pseudomonadales;f__Pseudomonadaceae;g__Pseudomonas;s__Pseudomonas sp. 02C 26
g__Pseudomonas;s__Pseudomonas edaphica	0	0	0	0	0	0	3.75E-06	0	8.71E-07	0	0	0	0	3.88E-07	2.52E-06	0	1.62E-07	8.68E-07	2.52E-07	1.56E-05	0	8.64E-07	k__Bacteria;p__Pseudomonadota;c__Gammaproteobacteria;o__Pseudomonadales;f__Pseudomonadaceae;g__Pseudomonas;s__Pseudomonas edaphica
g__Burkholderia;s__Burkholderia sp.	9.08E-07	5.04E-06	3.02E-06	0	0	0	0	0	0	6.08E-06	1.56E-05	0	0	0	0	0	0	0	0	9.37E-07	0	0	k__Bacteria;p__Pseudomonadota;c__Betaproteobacteria;o__Burkholderiales;f__Burkholderiaceae;g__Burkholderia;s__Burkholderia sp.
g__Pseudomonas;s__Pseudomonas sp. CES	0	0	0	0	0	0	0	0	0	0	0	0	0	0	0	0	0	0	1.56E-05	0	0	0	k__Bacteria;p__Pseudomonadota;c__Gammaproteobacteria;o__Pseudomonadales;f__Pseudomonadaceae;g__Pseudomonas;s__Pseudomonas sp. CES
g__Pseudomonas;s__Pseudomonas salomonii	0	0	0	0	0	0	7.52E-06	0	0	0	0	0	0	1.34E-07	0	0	1.09E-07	0	7.65E-06	1.55E-05	0	0	k__Bacteria;p__Pseudomonadota;c__Gammaproteobacteria;o__Pseudomonadales;f__Pseudomonadaceae;g__Pseudomonas;s__Pseudomonas salomonii
g__Rickettsia;s__Rickettsia hoogstraalii	0	0	0	0	0	0	0	0	6.92E-07	5.51E-06	1.62E-06	0	0	0	1.54E-05	0	1.10E-07	0	0	4.07E-07	0	0	k__Bacteria;p__Pseudomonadota;c__Alphaproteobacteria;o__Rickettsiales;f__Rickettsiaceae;g__Rickettsia;s__Rickettsia hoogstraalii
g__Marinifilum;s__Marinifilum sp. JC120	0	0	0	0	0	0	1.54E-05	0	0	0	0	0	0	0	0	0	0	0	0	0	0	0	k__Bacteria;p__Bacteroidota;c__Bacteroidia;o__Marinilabiliales;f__Marinifilaceae;g__Marinifilum;s__Marinifilum sp. JC120
g__Solobacterium;s__Solobacterium sp.	0	0	0	0	0	0	0	0	0	1.54E-05	0	0	0	0	0	0	0	0	0	0	0	0	k__Bacteria;p__Bacillota;c__Erysipelotrichia;o__Erysipelotrichales;f__Erysipelotrichaceae;g__Solobacterium;s__Solobacterium sp.
g__Pseudomonas;s__Pseudomonas sp. 6D_7.1_Bac1	0	0	0	0	0	0	0	0	5.62E-07	0	0	0	0	4.02E-08	0	0	8.95E-08	0	0	1.53E-05	0	0	k__Bacteria;p__Pseudomonadota;c__Gammaproteobacteria;o__Pseudomonadales;f__Pseudomonadaceae;g__Pseudomonas;s__Pseudomonas sp. 6D_7.1_Bac1
g__Methylococcus;s__Methylococcus sp. EFPC2	0	0	0	0	0	0	0	0	5.39E-07	0	0	0	0	3.86E-08	0	0	4.29E-07	0	0	1.53E-05	0	0	k__Bacteria;p__Pseudomonadota;c__Gammaproteobacteria;o__Methylococcales;f__Methylococcaceae;g__Methylococcus;s__Methylococcus sp. EFPC2
g__Sphingomonas;s__Sphingomonas sp. BN140010	0	0	0	1.53E-05	0	0	0	0	0	0	0	0	0	0	0	0	0	0	0	0	0	0	k__Bacteria;p__Pseudomonadota;c__Alphaproteobacteria;o__Sphingomonadales;f__Sphingomonadaceae;g__Sphingomonas;s__Sphingomonas sp. BN140010
g__Lactococcus;s__Lactococcus petauri	0	0	0	0	0	0	0	0	5.45E-07	0	1.53E-05	0	0	0	0	0	0	0	0	0	0	0	k__Bacteria;p__Bacillota;c__Bacilli;o__Lactobacillales;f__Streptococcaceae;g__Lactococcus;s__Lactococcus petauri
g__Schaalia;s__Schaalia georgiae	0	0	0	0	0	0	0	0	0	1.52E-05	0	0	0	0	0	0	0	0	0	0	0	0	k__Bacteria;p__Actinomycetota;c__Actinomycetes;o__Actinomycetales;f__Actinomycetaceae;g__Schaalia;s__Schaalia georgiae
g__Pseudomonas;s__Pseudomonas saxonica	0	0	0	0	0	0	0	0	1.37E-06	0	0	0	0	1.30E-07	0	0	5.80E-07	0	0	1.52E-05	0	0	k__Bacteria;p__Pseudomonadota;c__Gammaproteobacteria;o__Pseudomonadales;f__Pseudomonadaceae;g__Pseudomonas;s__Pseudomonas saxonica
g__Pseudomonas;s__Pseudomonas sp. PDM25	0	0	0	0	0	0	0	0	0	0	0	0	0	2.19E-07	0	0	2.09E-07	0	0	1.52E-05	0	0	k__Bacteria;p__Pseudomonadota;c__Gammaproteobacteria;o__Pseudomonadales;f__Pseudomonadaceae;g__Pseudomonas;s__Pseudomonas sp. PDM25
g__Cyanobium;s__Cyanobium sp. HWJ4-Hawea	1.37E-06	0	0	0	0	0	0	0	2.07E-06	5.49E-06	0	0	0	0	1.52E-05	0	0	1.98E-06	2.62E-07	3.89E-07	0	0	k__Bacteria;p__Cyanobacteriota;c__Cyanophyceae;o__Synechococcales;f__Prochlorococcaceae;g__Cyanobium;s__Cyanobium sp. HWJ4-Hawea
g__Pseudomonas;s__Pseudomonas sp. FEN	0	0	0	0	0	0	0	0	3.25E-07	0	0	0	0	4.66E-08	0	0	4.14E-07	0	0	1.51E-05	0	0	k__Bacteria;p__Pseudomonadota;c__Gammaproteobacteria;o__Pseudomonadales;f__Pseudomonadaceae;g__Pseudomonas;s__Pseudomonas sp. FEN
g__Akkermansia;s__Akkermansia sp. CAG:344	0	0	0	0	0	0	1.50E-05	0	0	0	0	0	0	0	0	0	0	0	0	0	0	0	k__Bacteria;p__Verrucomicrobiota;c__Verrucomicrobiae;o__Verrucomicrobiales;f__Akkermansiaceae;g__Akkermansia;s__Akkermansia sp. CAG:344
g__Corynebacterium;s__Corynebacterium sanguinis	0	0	0	0	0	0	0	0	0	0	0	0	0	0	1.50E-05	0	0	0	0	0	0	0	k__Bacteria;p__Actinomycetota;c__Actinomycetes;o__Mycobacteriales;f__Corynebacteriaceae;g__Corynebacterium;s__Corynebacterium sanguinis
g__Pseudomonas;s__Pseudomonas versuta	0	0	0	0	0	0	0	0	1.36E-06	0	0	0	0	0	0	0	4.33E-07	0	0	1.50E-05	0	0	k__Bacteria;p__Pseudomonadota;c__Gammaproteobacteria;o__Pseudomonadales;f__Pseudomonadaceae;g__Pseudomonas;s__Pseudomonas versuta
g__Gardnerella;s__Gardnerella sp. KA00735	0	0	0	0	0	0	0	0	0	0	0	0	0	0	0	0	0	1.50E-05	0	0	0	0	k__Bacteria;p__Actinomycetota;c__Actinomycetes;o__Bifidobacteriales;f__Bifidobacteriaceae;g__Gardnerella;s__Gardnerella sp. KA00735
g__Pseudomonas;s__Pseudomonas sp. NBRC 111133	0	0	0	0	0	0	0	0	0	0	0	0	0	0	0	0	0	0	1.50E-05	0	0	0	k__Bacteria;p__Pseudomonadota;c__Gammaproteobacteria;o__Pseudomonadales;f__Pseudomonadaceae;g__Pseudomonas;s__Pseudomonas sp. NBRC 111133
g__Corynebacterium;s__Corynebacterium massiliense	0	0	0	0	0	0	0	0	0	0	0	0	0	0	1.49E-05	0	0	0	0	0	0	0	k__Bacteria;p__Actinomycetota;c__Actinomycetes;o__Mycobacteriales;f__Corynebacteriaceae;g__Corynebacterium;s__Corynebacterium massiliense
g__Acinetobacter;s__Acinetobacter sp. 479375	0	0	0	0	0	0	0	0	8.97E-06	0	0	0	0	3.84E-07	0	0	1.49E-05	0	0	1.13E-06	0	0	k__Bacteria;p__Pseudomonadota;c__Gammaproteobacteria;o__Moraxellales;f__Moraxellaceae;g__Acinetobacter;s__Acinetobacter sp. 479375
g__Streptococcus;s__Streptococcus sp. BCA20	0	0	0	0	0	0	0	0	0	1.49E-05	0	0	0	0	0	0	0	0	0	0	0	0	k__Bacteria;p__Bacillota;c__Bacilli;o__Lactobacillales;f__Streptococcaceae;g__Streptococcus;s__Streptococcus sp. BCA20
g__Unclassified;s__Myoviridae sp. ctHfT6	0	0	0	0	0	0	0	0	0	1.49E-05	0	0	0	0	0	0	0	0	0	0	0	0	k__Viruses;p__Uroviricota;c__Caudoviricetes;o__Unclassified;f__Unclassified;g__Unclassified;s__Myoviridae sp. ctHfT6
g__Paracidovorax;s__Paracidovorax avenae	0	0	0	0	1.49E-05	0	0	0	0	3.02E-06	1.06E-05	0	0	0	2.98E-06	1.28E-05	3.63E-07	5.45E-06	0	0	4.09E-06	0	k__Bacteria;p__Pseudomonadota;c__Betaproteobacteria;o__Burkholderiales;f__Comamonadaceae;g__Paracidovorax;s__Paracidovorax avenae
g__Pseudomonas;s__Pseudomonas sp. DTU12.3	0	0	0	0	0	0	0	0	0	0	0	0	0	0	0	0	0	0	1.49E-05	0	0	0	k__Bacteria;p__Pseudomonadota;c__Gammaproteobacteria;o__Pseudomonadales;f__Pseudomonadaceae;g__Pseudomonas;s__Pseudomonas sp. DTU12.3
g__Pseudomonas;s__Pseudomonas sp. 58(2021)	0	0	0	0	0	0	0	0	0	0	0	0	0	8.65E-08	0	0	3.85E-07	0	0	1.48E-05	0	0	k__Bacteria;p__Pseudomonadota;c__Gammaproteobacteria;o__Pseudomonadales;f__Pseudomonadaceae;g__Pseudomonas;s__Pseudomonas sp. 58(2021)
g__Pseudomonas;s__Pseudomonas sp. XWY-1	0	0	0	0	0	0	0	0	0	0	0	0	0	0	0	0	0	0	1.48E-05	0	0	0	k__Bacteria;p__Pseudomonadota;c__Gammaproteobacteria;o__Pseudomonadales;f__Pseudomonadaceae;g__Pseudomonas;s__Pseudomonas sp. XWY-1
g__Sphingomonas;s__Sphingomonas sp. Leaf17	0	0	0	1.47E-05	0	0	0	0	0	0	0	0	0	0	0	0	0	0	0	0	0	0	k__Bacteria;p__Pseudomonadota;c__Alphaproteobacteria;o__Sphingomonadales;f__Sphingomonadaceae;g__Sphingomonas;s__Sphingomonas sp. Leaf17
g__Mammaliicoccus;s__Mammaliicoccus sciuri	0	1.46E-05	7.61E-06	5.41E-06	1.08E-05	1.02E-05	0	1.04E-05	2.76E-06	6.59E-06	0	1.46E-05	5.30E-06	0	1.30E-05	4.64E-06	0	1.32E-05	5.24E-07	0	1.65E-06	3.94E-06	k__Bacteria;p__Bacillota;c__Bacilli;o__Bacillales;f__Staphylococcaceae;g__Mammaliicoccus;s__Mammaliicoccus sciuri
g__Pseudomonas;s__Pseudomonas sp. SJZ078	0	0	0	0	0	0	0	0	3.36E-07	0	0	0	0	0	0	0	2.14E-07	0	0	1.46E-05	0	0	k__Bacteria;p__Pseudomonadota;c__Gammaproteobacteria;o__Pseudomonadales;f__Pseudomonadaceae;g__Pseudomonas;s__Pseudomonas sp. SJZ078
g__Methylocystis;s__Methylocystis sp. JR02	0	0	0	0	0	0	0	0	1.86E-06	0	5.78E-06	0	0	0	1.46E-05	3.47E-06	0	1.48E-06	0	4.37E-07	0	0	k__Bacteria;p__Pseudomonadota;c__Alphaproteobacteria;o__Hyphomicrobiales;f__Methylocystaceae;g__Methylocystis;s__Methylocystis sp. JR02
g__Olsenella;s__Olsenella sp. HMSC062G07	0	0	0	0	0	0	0	0	0	0	0	0	0	0	1.45E-05	0	0	0	0	0	0	0	k__Bacteria;p__Actinomycetota;c__Coriobacteriia;o__Coriobacteriales;f__Atopobiaceae;g__Olsenella;s__Olsenella sp. HMSC062G07
g__Roseomonas;s__Roseomonas sp. AR75	0	0	0	1.45E-05	0	0	0	0	0	0	0	0	0	0	0	0	0	0	0	0	0	0	k__Bacteria;p__Pseudomonadota;c__Alphaproteobacteria;o__Rhodospirillales;f__Acetobacteraceae;g__Roseomonas;s__Roseomonas sp. AR75
g__Sphingomonas;s__Sphingomonas sp. YR710	0	0	0	1.45E-05	0	0	0	0	0	0	0	0	0	0	0	0	0	0	0	0	0	0	k__Bacteria;p__Pseudomonadota;c__Alphaproteobacteria;o__Sphingomonadales;f__Sphingomonadaceae;g__Sphingomonas;s__Sphingomonas sp. YR710
g__Pseudomonas;s__Pseudomonas sp. WS 5079	0	0	0	0	0	0	0	0	1.14E-06	0	0	0	0	0	0	0	3.63E-07	0	0	1.45E-05	0	0	k__Bacteria;p__Pseudomonadota;c__Gammaproteobacteria;o__Pseudomonadales;f__Pseudomonadaceae;g__Pseudomonas;s__Pseudomonas sp. WS 5079
g__Acinetobacter;s__Acinetobacter soli	0	0	0	0	0	0	0	0	9.74E-06	0	0	0	0	0	0	0	1.44E-05	0	0	8.43E-07	0	0	k__Bacteria;p__Pseudomonadota;c__Gammaproteobacteria;o__Moraxellales;f__Moraxellaceae;g__Acinetobacter;s__Acinetobacter soli
g__Brachybacterium;s__Brachybacterium alimentarium	0	0	0	0	0	0	0	0	0	0	0	0	0	0	1.44E-05	0	0	0	0	0	0	0	k__Bacteria;p__Actinomycetota;c__Actinomycetes;o__Micrococcales;f__Dermabacteraceae;g__Brachybacterium;s__Brachybacterium alimentarium
g__Streptococcus;s__Streptococcus mutans	0	0	0	0	0	0	0	0	0	1.44E-05	0	0	0	0	0	0	0	0	0	0	0	0	k__Bacteria;p__Bacillota;c__Bacilli;o__Lactobacillales;f__Streptococcaceae;g__Streptococcus;s__Streptococcus mutans
g__Pseudomonas;s__Pseudomonas sp. 21LCFQ02	0	0	0	0	0	0	0	0	0	0	0	0	0	9.12E-08	0	0	2.03E-07	0	0	1.44E-05	0	0	k__Bacteria;p__Pseudomonadota;c__Gammaproteobacteria;o__Pseudomonadales;f__Pseudomonadaceae;g__Pseudomonas;s__Pseudomonas sp. 21LCFQ02
g__Candidatus Saccharimonas;s__Candidatus Saccharimonas sp.	0	0	0	0	0	0	0	0	0	1.61E-06	1.42E-05	0	0	0	1.59E-06	0	0	0	0	5.71E-07	0	0	k__Bacteria;p__Candidatus Saccharibacteria;c__Candidatus Saccharimonadia;o__Candidatus Saccharimonadales;f__Candidatus Saccharimonadaceae;g__Candidatus Saccharimonas;s__Candidatus Saccharimonas sp.
g__Unclassified;s__Chloroflexota bacterium	0	0	0	0	0	0	0	0	2.02E-06	1.34E-05	1.42E-05	0	0	0	2.65E-06	0	3.22E-07	2.42E-06	0	0	0	0	k__Bacteria;p__Chloroflexota;c__Unclassified;o__Unclassified;f__Unclassified;g__Unclassified;s__Chloroflexota bacterium
g__Paraburkholderia;s__Paraburkholderia caribensis	0	0	0	0	0	0	0	0	0	0	0	0	0	0	0	0	0	0	1.42E-05	0	0	0	k__Bacteria;p__Pseudomonadota;c__Betaproteobacteria;o__Burkholderiales;f__Burkholderiaceae;g__Paraburkholderia;s__Paraburkholderia caribensis
g__Winkia;s__Winkia sp. UMB1185	1.42E-05	3.27E-06	0	0	0	0	0	0	0	5.33E-06	0	0	0	0	9.74E-07	0	0	0	5.98E-06	0	0	0	k__Bacteria;p__Actinomycetota;c__Actinomycetes;o__Actinomycetales;f__Actinomycetaceae;g__Winkia;s__Winkia sp. UMB1185
g__Pseudomonas;s__Pseudomonas reactans	0	0	0	0	0	0	0	0	0	0	0	0	0	3.81E-07	0	0	4.42E-07	0	2.28E-06	1.41E-05	0	0	k__Bacteria;p__Pseudomonadota;c__Gammaproteobacteria;o__Pseudomonadales;f__Pseudomonadaceae;g__Pseudomonas;s__Pseudomonas reactans
g__Aeromicrobium;s__Aeromicrobium marinum	0	0	0	0	0	0	0	0	1.51E-06	2.67E-06	1.41E-05	2.67E-06	0	0	1.32E-06	0	3.21E-07	2.41E-06	3.19E-07	5.92E-07	0	0	k__Bacteria;p__Actinomycetota;c__Actinomycetes;o__Propionibacteriales;f__Nocardioidaceae;g__Aeromicrobium;s__Aeromicrobium marinum
g__Porphyrobacter;s__Porphyrobacter sp. ULC335	0	0	0	1.41E-05	0	0	0	0	0	0	0	0	0	0	0	0	0	0	0	0	0	0	k__Bacteria;p__Pseudomonadota;c__Alphaproteobacteria;o__Sphingomonadales;f__Erythrobacteraceae;g__Porphyrobacter;s__Porphyrobacter sp. ULC335
g__Pseudomonas;s__Pseudomonas umsongensis	2.47E-06	0	8.23E-06	0	9.75E-06	0	1.41E-05	1.12E-05	5.97E-06	7.92E-06	6.97E-06	7.91E-06	9.55E-06	0	7.82E-06	8.36E-06	0	0	2.84E-06	0	0	0	k__Bacteria;p__Pseudomonadota;c__Gammaproteobacteria;o__Pseudomonadales;f__Pseudomonadaceae;g__Pseudomonas;s__Pseudomonas umsongensis
g__Pseudomonas;s__Pseudomonas lini	0	0	0	0	0	0	0	0	0	0	0	0	0	1.27E-07	0	0	5.63E-07	0	0	1.40E-05	0	0	k__Bacteria;p__Pseudomonadota;c__Gammaproteobacteria;o__Pseudomonadales;f__Pseudomonadaceae;g__Pseudomonas;s__Pseudomonas lini
g__Sphingomonas;s__Sphingomonas sp. Leaf33	0	0	0	1.39E-05	0	0	0	0	0	0	0	0	0	0	0	0	0	0	0	0	0	0	k__Bacteria;p__Pseudomonadota;c__Alphaproteobacteria;o__Sphingomonadales;f__Sphingomonadaceae;g__Sphingomonas;s__Sphingomonas sp. Leaf33
g__Burkholderia;s__Burkholderia ubonensis	0	0	0	0	0	0	0	0	9.96E-07	3.53E-06	6.21E-06	1.76E-06	2.13E-06	0	1.39E-05	0	0	4.77E-06	0	2.35E-07	0	0	k__Bacteria;p__Pseudomonadota;c__Betaproteobacteria;o__Burkholderiales;f__Burkholderiaceae;g__Burkholderia;s__Burkholderia ubonensis
g__Acidovorax;s__Acidovorax sp.	0	0	0	0	0	0	0	0	7.58E-07	2.01E-06	3.54E-06	0	0	0	1.39E-05	0	0	1.82E-06	0	1.79E-07	0	0	k__Bacteria;p__Pseudomonadota;c__Betaproteobacteria;o__Burkholderiales;f__Comamonadaceae;g__Acidovorax;s__Acidovorax sp.
g__Sphingomonas;s__Sphingomonas changnyeongensis	0	0	0	1.39E-05	0	0	0	0	0	0	0	0	0	0	0	0	0	0	0	0	0	0	k__Bacteria;p__Pseudomonadota;c__Alphaproteobacteria;o__Sphingomonadales;f__Sphingomonadaceae;g__Sphingomonas;s__Sphingomonas changnyeongensis
g__Sphingomonas;s__Sphingomonas sp. CCH9-F2	0	0	0	1.39E-05	0	0	0	0	0	0	0	0	0	0	0	0	0	0	0	0	0	0	k__Bacteria;p__Pseudomonadota;c__Alphaproteobacteria;o__Sphingomonadales;f__Sphingomonadaceae;g__Sphingomonas;s__Sphingomonas sp. CCH9-F2
g__Unclassified;s__Microgenomates group bacterium GW2011_GWF1_44_10	0	0	0	0	0	0	0	0	0	1.31E-06	1.39E-05	0	0	0	0	0	0	0	0	1.16E-07	0	0	k__Bacteria;p__Unclassified;c__Unclassified;o__Unclassified;f__Unclassified;g__Unclassified;s__Microgenomates group bacterium GW2011_GWF1_44_10
g__Porphyrobacter;s__Porphyrobacter sp. HL-46	0	0	0	1.37E-05	0	0	0	0	0	0	0	0	0	0	0	0	0	0	0	0	0	0	k__Bacteria;p__Pseudomonadota;c__Alphaproteobacteria;o__Sphingomonadales;f__Erythrobacteraceae;g__Porphyrobacter;s__Porphyrobacter sp. HL-46
g__Segnochrobactrum;s__Segnochrobactrum spirostomi	0	0	0	0	0	0	0	0	6.55E-07	1.74E-06	3.06E-06	0	4.19E-06	0	1.37E-05	0	0	0	0	3.08E-07	0	0	k__Bacteria;p__Pseudomonadota;c__Alphaproteobacteria;o__Hyphomicrobiales;f__Segnochrobactraceae;g__Segnochrobactrum;s__Segnochrobactrum spirostomi
g__Tessaracoccus;s__Tessaracoccus sp.	0	0	0	0	0	0	0	0	1.14E-06	4.11E-06	2.29E-06	0	3.64E-06	0	1.37E-05	0	1.81E-07	1.17E-06	3.10E-07	5.76E-07	0	0	k__Bacteria;p__Actinomycetota;c__Actinomycetes;o__Propionibacteriales;f__Propionibacteriaceae;g__Tessaracoccus;s__Tessaracoccus sp.
g__Corynebacterium;s__Corynebacterium lemuris	0	0	0	0	0	0	0	0	0	0	0	0	0	0	1.36E-05	0	0	0	0	0	0	0	k__Bacteria;p__Actinomycetota;c__Actinomycetes;o__Mycobacteriales;f__Corynebacteriaceae;g__Corynebacterium;s__Corynebacterium lemuris
g__Sulfitobacter;s__Sulfitobacter porphyrae	1.28E-06	1.36E-05	0	0	1.01E-05	5.73E-06	0	1.16E-05	7.71E-07	0	7.21E-06	4.09E-06	4.94E-06	0	4.04E-06	0	2.46E-07	1.85E-06	4.89E-07	0	1.85E-06	7.35E-06	k__Bacteria;p__Pseudomonadota;c__Alphaproteobacteria;o__Rhodobacterales;f__Roseobacteraceae;g__Sulfitobacter;s__Sulfitobacter porphyrae
g__Fenollaria;s__uncultured Fenollaria sp.	0	1.36E-05	0	0	0	0	0	0	0	0	0	0	0	0	0	0	0	0	0	0	0	0	k__Bacteria;p__Bacillota;c__Clostridia;o__Eubacteriales;f__Unclassified;g__Fenollaria;s__uncultured Fenollaria sp.
g__Pseudomonas;s__Pseudomonas sp. SWRI77	0	0	0	0	0	0	0	0	0	0	0	0	0	0	0	0	0	0	1.36E-05	0	0	0	k__Bacteria;p__Pseudomonadota;c__Gammaproteobacteria;o__Pseudomonadales;f__Pseudomonadaceae;g__Pseudomonas;s__Pseudomonas sp. SWRI77
g__Oceanisphaera;s__Oceanisphaera psychrotolerans	0	0	0	0	0	0	0	0	0	0	0	0	0	0	0	0	0	0	1.36E-05	0	0	0	k__Bacteria;p__Pseudomonadota;c__Gammaproteobacteria;o__Aeromonadales;f__Aeromonadaceae;g__Oceanisphaera;s__Oceanisphaera psychrotolerans
g__Gluconobacter;s__Gluconobacter sp. P1D12_c	0	0	0	1.36E-05	0	0	0	0	0	0	0	0	0	0	0	0	0	0	0	0	0	0	k__Bacteria;p__Pseudomonadota;c__Alphaproteobacteria;o__Rhodospirillales;f__Acetobacteraceae;g__Gluconobacter;s__Gluconobacter sp. P1D12_c
g__Pseudomonas;s__Pseudomonas sp. SORT22	0	0	0	0	0	0	0	0	4.29E-07	0	0	0	0	1.23E-07	0	0	2.74E-07	0	0	1.35E-05	0	0	k__Bacteria;p__Pseudomonadota;c__Gammaproteobacteria;o__Pseudomonadales;f__Pseudomonadaceae;g__Pseudomonas;s__Pseudomonas sp. SORT22
g__Pseudomonas;s__Pseudomonas sp. FSL R10-2172	0	0	0	0	0	0	0	0	0	0	0	0	0	1.42E-07	0	0	6.31E-07	0	0	1.35E-05	0	0	k__Bacteria;p__Pseudomonadota;c__Gammaproteobacteria;o__Pseudomonadales;f__Pseudomonadaceae;g__Pseudomonas;s__Pseudomonas sp. FSL R10-2172
g__Anaerococcus;s__Anaerococcus vaginimassiliensis	9.32E-06	1.35E-05	0	0	0	0	0	0	0	5.43E-06	0	0	0	0	8.04E-06	0	0	0	3.24E-07	0	0	0	k__Bacteria;p__Bacillota;c__Tissierellia;o__Tissierellales;f__Peptoniphilaceae;g__Anaerococcus;s__Anaerococcus vaginimassiliensis
g__Pseudomonas;s__Pseudomonas sp. FSL R10-0071	0	0	0	0	0	0	0	0	0	0	0	0	0	2.10E-07	0	0	0	0	0	1.35E-05	0	0	k__Bacteria;p__Pseudomonadota;c__Gammaproteobacteria;o__Pseudomonadales;f__Pseudomonadaceae;g__Pseudomonas;s__Pseudomonas sp. FSL R10-0071
g__Acinetobacter;s__Acinetobacter venetianus	0	0	0	0	0	0	0	0	6.73E-06	0	0	0	0	2.38E-07	0	0	1.34E-05	0	0	5.67E-07	0	0	k__Bacteria;p__Pseudomonadota;c__Gammaproteobacteria;o__Moraxellales;f__Moraxellaceae;g__Acinetobacter;s__Acinetobacter venetianus
g__Actinomyces;s__Actinomyces faecalis	0	0	0	0	0	0	0	0	0	0	0	0	0	0	1.34E-05	0	0	0	0	0	0	0	k__Bacteria;p__Actinomycetota;c__Actinomycetes;o__Actinomycetales;f__Actinomycetaceae;g__Actinomyces;s__Actinomyces faecalis
g__Corynebacterium;s__Corynebacterium sp. HMSC078A10	0	0	4.69E-06	0	0	0	0	0	0	0	0	4.51E-06	0	0	1.34E-05	0	0	0	5.39E-07	0	0	0	k__Bacteria;p__Actinomycetota;c__Actinomycetes;o__Mycobacteriales;f__Corynebacteriaceae;g__Corynebacterium;s__Corynebacterium sp. HMSC078A10
g__Corynebacterium;s__Corynebacterium sp. HMSC074C01	0	0	0	0	0	0	0	0	0	0	0	0	0	0	1.34E-05	0	0	0	2.15E-07	0	0	0	k__Bacteria;p__Actinomycetota;c__Actinomycetes;o__Mycobacteriales;f__Corynebacteriaceae;g__Corynebacterium;s__Corynebacterium sp. HMSC074C01
g__Corynebacterium;s__Corynebacterium yonathiae	0	0	0	0	0	0	0	0	0	0	0	0	0	0	1.33E-05	0	0	0	0	0	0	0	k__Bacteria;p__Actinomycetota;c__Actinomycetes;o__Mycobacteriales;f__Corynebacteriaceae;g__Corynebacterium;s__Corynebacterium yonathiae
g__Unclassified;s__Phage DSL-LC05	0	0	0	0	0	0	0	0	0	3.84E-06	0	0	0	0	1.33E-05	0	0	0	0	0	0	0	k__Viruses;p__Uroviricota;c__Caudoviricetes;o__Unclassified;f__Unclassified;g__Unclassified;s__Phage DSL-LC05
g__Streptococcus;s__Streptococcus sp. HMSC078D09	0	0	0	0	0	0	0	0	0	1.32E-05	0	0	0	0	0	0	0	0	0	0	0	0	k__Bacteria;p__Bacillota;c__Bacilli;o__Lactobacillales;f__Streptococcaceae;g__Streptococcus;s__Streptococcus sp. HMSC078D09
g__Pseudomonas;s__Pseudomonas sp. TMW 2.1634	0	0	0	0	0	0	0	0	0	0	0	0	0	3.69E-07	0	0	2.74E-07	0	0	1.31E-05	0	0	k__Bacteria;p__Pseudomonadota;c__Gammaproteobacteria;o__Pseudomonadales;f__Pseudomonadaceae;g__Pseudomonas;s__Pseudomonas sp. TMW 2.1634
g__Unclassified;s__Peptostreptococcaceae bacterium oral taxon 929	0	1.31E-05	0	0	0	0	0	0	0	0	0	0	0	0	0	0	0	0	0	0	0	0	k__Bacteria;p__Bacillota;c__Clostridia;o__Peptostreptococcales;f__Peptostreptococcaceae;g__Unclassified;s__Peptostreptococcaceae bacterium oral taxon 929
g__Pseudomonas;s__Pseudomonas sp. FGI182	0	0	0	0	0	0	0	0	0	0	0	0	0	7.81E-08	0	0	0	0	1.31E-05	0	0	0	k__Bacteria;p__Pseudomonadota;c__Gammaproteobacteria;o__Pseudomonadales;f__Pseudomonadaceae;g__Pseudomonas;s__Pseudomonas sp. FGI182
g__Mogibacterium;s__Mogibacterium diversum	0	0	0	0	0	0	0	0	0	1.31E-05	0	0	0	0	0	0	0	0	0	0	0	0	k__Bacteria;p__Bacillota;c__Clostridia;o__Peptostreptococcales;f__Anaerovoracaceae;g__Mogibacterium;s__Mogibacterium diversum
g__Porphyrobacter;s__Porphyrobacter sp. LM 6	0	0	0	1.28E-05	0	0	0	0	0	0	0	0	0	0	0	0	0	0	0	0	0	0	k__Bacteria;p__Pseudomonadota;c__Alphaproteobacteria;o__Sphingomonadales;f__Erythrobacteraceae;g__Porphyrobacter;s__Porphyrobacter sp. LM 6
g__Unclassified;s__Sphingobacteriia bacterium 28-36-52	0	0	0	0	0	0	0	0	0	0	5.03E-06	0	0	0	1.27E-05	0	1.72E-07	0	0	0	0	0	k__Bacteria;p__Bacteroidota;c__Sphingobacteriia;o__Unclassified;f__Unclassified;g__Unclassified;s__Sphingobacteriia bacterium 28-36-52
g__Novosphingobium;s__Novosphingobium sp. PY1	0	0	0	1.27E-05	0	0	0	0	0	0	0	0	0	0	0	0	0	0	0	0	0	0	k__Bacteria;p__Pseudomonadota;c__Alphaproteobacteria;o__Sphingomonadales;f__Sphingomonadaceae;g__Novosphingobium;s__Novosphingobium sp. PY1
g__Prevotella;s__Prevotella sp. oral taxon 376	0	0	0	0	0	0	0	0	0	1.26E-05	0	0	0	0	0	0	0	0	0	0	0	0	k__Bacteria;p__Bacteroidota;c__Bacteroidia;o__Bacteroidales;f__Prevotellaceae;g__Prevotella;s__Prevotella sp. oral taxon 376
g__Unclassified;s__Dehalococcoidia bacterium	0	0	0	1.26E-05	0	0	0	0	0	0	2.03E-06	0	0	0	7.99E-06	0	0	0	0	2.05E-07	0	0	k__Bacteria;p__Chloroflexota;c__Dehalococcoidia;o__Unclassified;f__Unclassified;g__Unclassified;s__Dehalococcoidia bacterium
g__Pseudorhodoferax;s__Pseudorhodoferax sp. Leaf274	0	0	0	0	0	0	4.76E-06	3.48E-06	0	1.23E-06	1.18E-05	0	2.96E-06	0	1.26E-05	0	0	0	0	2.17E-07	0	0	k__Bacteria;p__Pseudomonadota;c__Betaproteobacteria;o__Burkholderiales;f__Comamonadaceae;g__Pseudorhodoferax;s__Pseudorhodoferax sp. Leaf274
g__Streptococcus;s__Streptococcus sp. DORA_10	0	0	0	0	0	0	0	0	0	1.25E-05	0	0	0	0	0	0	0	0	0	0	0	0	k__Bacteria;p__Bacillota;c__Bacilli;o__Lactobacillales;f__Streptococcaceae;g__Streptococcus;s__Streptococcus sp. DORA_10
g__Croceicoccus;s__Croceicoccus naphthovorans	0	0	0	1.24E-05	0	0	0	0	0	0	0	0	0	0	0	0	0	0	0	0	0	0	k__Bacteria;p__Pseudomonadota;c__Alphaproteobacteria;o__Sphingomonadales;f__Erythrobacteraceae;g__Croceicoccus;s__Croceicoccus naphthovorans
g__Mobiluncus;s__Mobiluncus mulieris	1.24E-05	9.35E-06	0	0	0	0	0	0	0	6.58E-06	0	0	0	0	0	0	0	0	1.56E-06	0	0	0	k__Bacteria;p__Actinomycetota;c__Actinomycetes;o__Actinomycetales;f__Actinomycetaceae;g__Mobiluncus;s__Mobiluncus mulieris
g__Streptococcus;s__uncultured Streptococcus sp.	0	0	0	0	0	0	0	0	0	1.23E-05	0	0	0	0	0	0	0	0	0	0	0	0	k__Bacteria;p__Bacillota;c__Bacilli;o__Lactobacillales;f__Streptococcaceae;g__Streptococcus;s__uncultured Streptococcus sp.
g__Urbifossiella;s__Urbifossiella limnaea	0	0	0	0	0	0	0	0	4.38E-07	1.16E-06	1.23E-05	0	0	0	1.15E-06	0	0	0	0	1.03E-07	0	0	k__Bacteria;p__Planctomycetota;c__Planctomycetia;o__Gemmatales;f__Gemmataceae;g__Urbifossiella;s__Urbifossiella limnaea
g__Pseudomonas;s__Pseudomonas sp. efr-133-TYG-5	0	0	0	0	0	0	0	0	0	0	0	0	0	0	0	0	0	0	1.21E-05	0	0	0	k__Bacteria;p__Pseudomonadota;c__Gammaproteobacteria;o__Pseudomonadales;f__Pseudomonadaceae;g__Pseudomonas;s__Pseudomonas sp. efr-133-TYG-5
g__Unclassified;s__Parcubacteria group bacterium GW2011_GWC1_39_8	0	0	0	0	0	0	0	0	0	1.37E-06	0	0	0	0	1.21E-05	0	1.64E-07	2.46E-06	3.26E-07	1.21E-07	0	0	k__Bacteria;p__Unclassified;c__Unclassified;o__Unclassified;f__Unclassified;g__Unclassified;s__Parcubacteria group bacterium GW2011_GWC1_39_8
g__Winkia;s__Winkia sp. UMB6473-AN360BR	1.21E-05	0	0	0	0	0	0	0	0	0	0	0	0	0	5.45E-06	0	0	0	3.04E-06	0	0	0	k__Bacteria;p__Actinomycetota;c__Actinomycetes;o__Actinomycetales;f__Actinomycetaceae;g__Winkia;s__Winkia sp. UMB6473-AN360BR
g__Isoalcanivorax;s__Isoalcanivorax pacificus	0	0	0	0	0	0	0	0	0	0	2.39E-06	0	0	0	1.21E-05	0	0	0	0	2.41E-07	0	0	k__Bacteria;p__Pseudomonadota;c__Gammaproteobacteria;o__Oceanospirillales;f__Alcanivoracaceae;g__Isoalcanivorax;s__Isoalcanivorax pacificus
g__Streptomyces;s__Streptomyces sp. GSL17-113	2.65E-06	0	8.81E-06	0	0	1.19E-05	0	1.20E-05	6.39E-06	4.24E-06	0	8.47E-06	0	0	0	0	0	3.82E-06	0	7.52E-07	0	0	k__Bacteria;p__Actinomycetota;c__Actinomycetes;o__Kitasatosporales;f__Streptomycetaceae;g__Streptomyces;s__Streptomyces sp. GSL17-113
g__Gulosibacter;s__Gulosibacter hominis	0	0	0	0	0	0	0	0	5.14E-07	0	1.20E-05	0	0	0	0	0	0	0	0	1.21E-07	0	0	k__Bacteria;p__Actinomycetota;c__Actinomycetes;o__Micrococcales;f__Microbacteriaceae;g__Gulosibacter;s__Gulosibacter hominis
g__Pseudomonas;s__Pseudomonas sp. MF6396	0	0	0	0	0	0	0	0	0	0	0	0	0	0	0	0	0	0	1.20E-05	0	0	0	k__Bacteria;p__Pseudomonadota;c__Gammaproteobacteria;o__Pseudomonadales;f__Pseudomonadaceae;g__Pseudomonas;s__Pseudomonas sp. MF6396
g__Porphyrobacter;s__Porphyrobacter sp. HT-58-2	0	0	0	1.20E-05	0	0	0	0	0	0	0	0	0	0	0	0	0	0	0	0	0	0	k__Bacteria;p__Pseudomonadota;c__Alphaproteobacteria;o__Sphingomonadales;f__Erythrobacteraceae;g__Porphyrobacter;s__Porphyrobacter sp. HT-58-2
g__Trichothermofontia;s__Trichothermofontia sichuanensis	0	0	0	0	0	9.39E-06	1.19E-05	9.52E-06	0	0	1.18E-05	0	0	0	3.31E-06	7.09E-06	0	9.08E-06	0	0	0	3.01E-06	k__Bacteria;p__Cyanobacteriota;c__Cyanophyceae;o__Leptolyngbyales;f__Trichocoleusaceae;g__Trichothermofontia;s__Trichothermofontia sichuanensis
g__Corynebacterium;s__Corynebacterium sp. MSK218	0	0	0	0	0	0	0	0	0	0	0	0	0	0	1.19E-05	0	0	0	0	0	0	0	k__Bacteria;p__Actinomycetota;c__Actinomycetes;o__Mycobacteriales;f__Corynebacteriaceae;g__Corynebacterium;s__Corynebacterium sp. MSK218
g__Unclassified;s__Actinobacteria phage HS02	0	0	0	0	0	0	0	0	0	0	0	0	0	0	1.18E-05	0	0	0	0	0	0	0	k__Viruses;p__Unclassified;c__Unclassified;o__Unclassified;f__Unclassified;g__Unclassified;s__Actinobacteria phage HS02
g__Corynebacterium;s__Corynebacterium sp. HMSC056E09	0	0	0	0	0	0	0	0	0	0	0	0	0	0	1.18E-05	0	0	0	0	0	0	0	k__Bacteria;p__Actinomycetota;c__Actinomycetes;o__Mycobacteriales;f__Corynebacteriaceae;g__Corynebacterium;s__Corynebacterium sp. HMSC056E09
g__Veillonella;s__Veillonella sp. ACP1	0	0	0	0	0	0	0	0	0	1.18E-05	0	0	0	0	0	0	0	0	0	0	0	0	k__Bacteria;p__Bacillota;c__Negativicutes;o__Veillonellales;f__Veillonellaceae;g__Veillonella;s__Veillonella sp. ACP1
g__Humibacter;s__Humibacter ginsenosidimutans	0	0	0	0	0	0	0	0	0	0	0	0	0	0	1.17E-05	0	0	0	0	0	0	0	k__Bacteria;p__Actinomycetota;c__Actinomycetes;o__Micrococcales;f__Microbacteriaceae;g__Humibacter;s__Humibacter ginsenosidimutans
g__Corynebacterium;s__Corynebacterium pseudodiphtheriticum	0	0	0	0	0	0	1.15E-05	0	0	0	0	0	0	4.03E-07	0	0	0	0	7.12E-07	1.06E-05	0	0	k__Bacteria;p__Actinomycetota;c__Actinomycetes;o__Mycobacteriales;f__Corynebacteriaceae;g__Corynebacterium;s__Corynebacterium pseudodiphtheriticum
g__Novosphingobium;s__Novosphingobium sp. AAP93	0	0	0	1.14E-05	0	0	0	0	0	0	0	0	0	0	0	0	0	0	0	0	0	0	k__Bacteria;p__Pseudomonadota;c__Alphaproteobacteria;o__Sphingomonadales;f__Sphingomonadaceae;g__Novosphingobium;s__Novosphingobium sp. AAP93
g__Corynebacterium;s__Corynebacterium uterequi	0	0	0	0	0	0	0	0	0	0	0	0	0	0	1.14E-05	0	0	0	0	0	0	0	k__Bacteria;p__Actinomycetota;c__Actinomycetes;o__Mycobacteriales;f__Corynebacteriaceae;g__Corynebacterium;s__Corynebacterium uterequi
g__Segatella;s__Segatella oulorum	0	0	0	0	0	0	0	0	0	1.13E-05	0	0	0	0	0	0	0	0	0	0	0	0	k__Bacteria;p__Bacteroidota;c__Bacteroidia;o__Bacteroidales;f__Prevotellaceae;g__Segatella;s__Segatella oulorum
g__Corynebacterium;s__Corynebacterium sp. FDAARGOS 1242	0	0	0	0	0	0	0	0	0	0	0	0	0	0	1.13E-05	0	0	0	0	0	0	0	k__Bacteria;p__Actinomycetota;c__Actinomycetes;o__Mycobacteriales;f__Corynebacteriaceae;g__Corynebacterium;s__Corynebacterium sp. FDAARGOS 1242
g__Corynebacterium;s__Corynebacterium sp. BWA136	0	0	0	0	0	0	0	0	0	0	0	0	0	0	1.12E-05	0	0	0	0	0	0	0	k__Bacteria;p__Actinomycetota;c__Actinomycetes;o__Mycobacteriales;f__Corynebacteriaceae;g__Corynebacterium;s__Corynebacterium sp. BWA136
g__Unclassified;s__Parcubacteria group bacterium ADurb.Bin216	0	0	0	0	0	0	0	0	0	0	0	0	0	0	1.11E-05	0	0	0	0	0	0	0	k__Bacteria;p__Unclassified;c__Unclassified;o__Unclassified;f__Unclassified;g__Unclassified;s__Parcubacteria group bacterium ADurb.Bin216
g__Dermabacter;s__Dermabacter sp.	0	0	0	0	2.77E-06	0	0	0	0	0	0	0	0	0	1.11E-05	0	0	0	0	0	0	0	k__Bacteria;p__Actinomycetota;c__Actinomycetes;o__Micrococcales;f__Dermabacteraceae;g__Dermabacter;s__Dermabacter sp.
g__Entomophthora;s__Entomophthora muscae	2.39E-06	0	7.97E-06	0	9.44E-06	0	0	1.09E-05	0	0	0	7.66E-06	0	0	0	0	0	6.92E-06	0	0	5.19E-06	0	k__Eukaryota;p__Zoopagomycota;c__Entomophthoromycetes;o__Entomophthorales;f__Entomophthoraceae;g__Entomophthora;s__Entomophthora muscae
g__Streptococcus;s__Streptococcus sp. HMSC056D07	0	0	0	0	0	0	0	0	0	1.08E-05	0	0	0	0	0	0	0	0	0	0	0	0	k__Bacteria;p__Bacillota;c__Bacilli;o__Lactobacillales;f__Streptococcaceae;g__Streptococcus;s__Streptococcus sp. HMSC056D07
g__Iamia;s__Iamia sp.	0	0	0	0	0	0	0	0	4.12E-07	9.84E-06	0	0	0	0	1.08E-05	2.31E-06	0	4.93E-06	2.61E-07	1.26E-06	0	0	k__Bacteria;p__Actinomycetota;c__Acidimicrobiia;o__Acidimicrobiales;f__Iamiaceae;g__Iamia;s__Iamia sp.
g__Sphingomonas;s__Sphingomonas pollutisoli	0	0	0	1.07E-05	0	0	0	0	0	0	0	0	0	0	0	0	0	0	0	0	0	0	k__Bacteria;p__Pseudomonadota;c__Alphaproteobacteria;o__Sphingomonadales;f__Sphingomonadaceae;g__Sphingomonas;s__Sphingomonas pollutisoli
g__Dictyobacter;s__Dictyobacter arantiisoli	0	0	0	0	0	0	0	0	0	1.07E-05	2.08E-06	0	0	0	2.34E-06	2.50E-06	0	0	0	0	0	0	k__Bacteria;p__Chloroflexota;c__Ktedonobacteria;o__Ktedonobacterales;f__Dictyobacteraceae;g__Dictyobacter;s__Dictyobacter arantiisoli
g__Unclassified;s__Planctomycetes bacterium RBG_16_55_9	0	0	0	0	0	0	0	0	0	4.53E-06	1.06E-05	0	0	0	4.47E-06	0	1.81E-07	0	0	6.69E-07	0	0	k__Bacteria;p__Planctomycetota;c__Unclassified;o__Unclassified;f__Unclassified;g__Unclassified;s__Planctomycetes bacterium RBG_16_55_9
g__Acinetobacter;s__Acinetobacter thutiue	0	0	0	0	0	0	0	0	5.10E-06	0	0	0	0	1.41E-07	0	0	1.06E-05	0	0	5.53E-07	0	0	k__Bacteria;p__Pseudomonadota;c__Gammaproteobacteria;o__Moraxellales;f__Moraxellaceae;g__Acinetobacter;s__Acinetobacter thutiue
g__Unclassified;s__Candidatus Bathyarchaeota archaeon	0	0	0	0	0	0	0	0	0	0	1.05E-05	0	0	0	1.47E-06	0	0	0	0	3.97E-07	0	0	k__Archaea;p__Candidatus Bathyarchaeota;c__Unclassified;o__Unclassified;f__Unclassified;g__Unclassified;s__Candidatus Bathyarchaeota archaeon
g__Gordonibacter;s__Gordonibacter sp. Marseille-P4307	0	0	0	0	0	0	0	0	0	0	0	0	0	0	1.05E-05	0	0	0	0	0	0	0	k__Bacteria;p__Actinomycetota;c__Coriobacteriia;o__Eggerthellales;f__Eggerthellaceae;g__Gordonibacter;s__Gordonibacter sp. Marseille-P4307
g__Peptoniphilus;s__uncultured Peptoniphilus sp.	1.05E-05	0	0	0	0	0	0	0	0	9.15E-07	0	0	0	0	0	0	0	0	5.02E-06	0	0	0	k__Bacteria;p__Bacillota;c__Tissierellia;o__Tissierellales;f__Peptoniphilaceae;g__Peptoniphilus;s__uncultured Peptoniphilus sp.
g__Corynebacterium;s__Corynebacterium sp. ACRPJ	0	0	0	0	0	0	0	0	0	0	0	0	0	0	1.04E-05	0	0	0	0	0	0	0	k__Bacteria;p__Actinomycetota;c__Actinomycetes;o__Mycobacteriales;f__Corynebacteriaceae;g__Corynebacterium;s__Corynebacterium sp. ACRPJ
g__Candidatus Accumulibacter;s__Accumulibacter sp.	0	0	0	0	0	0	0	0	1.40E-06	4.22E-06	1.04E-05	0	0	0	9.39E-06	0	1.30E-07	9.73E-07	0	8.52E-07	0	0	k__Bacteria;p__Pseudomonadota;c__Betaproteobacteria;o__Unclassified;f__Unclassified;g__Candidatus Accumulibacter;s__Accumulibacter sp.
g__Citrobacter;s__Citrobacter arsenatis	0	0	0	0	0	0	0	0	3.14E-06	0	0	0	0	1.03E-05	0	0	4.00E-06	0	0	7.76E-06	0	0	k__Bacteria;p__Pseudomonadota;c__Gammaproteobacteria;o__Enterobacterales;f__Enterobacteriaceae;g__Citrobacter;s__Citrobacter arsenatis
g__Gardnerella;s__Gardnerella swidsinskii	0	0	0	0	0	0	0	0	0	0	0	0	0	0	0	0	0	1.03E-05	0	1.02E-07	0	0	k__Bacteria;p__Actinomycetota;c__Actinomycetes;o__Bifidobacteriales;f__Bifidobacteriaceae;g__Gardnerella;s__Gardnerella swidsinskii
g__Cardinium;s__Cardinium endosymbiont of Sogatella furcifera	0	0	0	0	0	0	0	0	2.19E-06	0	1.02E-05	0	0	0	0	0	0	0	0	0	0	0	k__Bacteria;p__Bacteroidota;c__Cytophagia;o__Cytophagales;f__Amoebophilaceae;g__Cardinium;s__Cardinium endosymbiont of Sogatella furcifera
g__Acinetobacter;s__Acinetobacter guerrae	7.81E-07	0	0	0	0	0	0	0	1.01E-05	0	0	0	0	1.99E-07	0	0	8.80E-06	0	0	7.11E-07	0	0	k__Bacteria;p__Pseudomonadota;c__Gammaproteobacteria;o__Moraxellales;f__Moraxellaceae;g__Acinetobacter;s__Acinetobacter guerrae
g__Actinomyces;s__Actinomyces sp.	0	0	0	0	0	0	0	0	1.67E-06	4.44E-06	5.58E-06	1.27E-06	3.06E-06	0	1.00E-05	1.34E-06	0	3.43E-06	0	5.62E-07	0	0	k__Bacteria;p__Actinomycetota;c__Actinomycetes;o__Actinomycetales;f__Actinomycetaceae;g__Actinomyces;s__Actinomyces sp.
g__Gardnerella;s__uncultured Gardnerella sp.	0	0	0	0	0	0	0	0	0	0	0	0	0	0	0	0	0	9.97E-06	0	0	0	0	k__Bacteria;p__Actinomycetota;c__Actinomycetes;o__Bifidobacteriales;f__Bifidobacteriaceae;g__Gardnerella;s__uncultured Gardnerella sp.
g__Unclassified;s__Candidatus Nealsonbacteria bacterium RBG_13_42_11	0	0	0	0	0	0	0	4.08E-06	5.42E-07	1.44E-06	5.06E-06	0	0	0	9.94E-06	0	0	0	0	0	0	0	k__Bacteria;p__Candidatus Nealsonbacteria;c__Unclassified;o__Unclassified;f__Unclassified;g__Unclassified;s__Candidatus Nealsonbacteria bacterium RBG_13_42_11
g__Mariprofundus;s__Mariprofundus ferrooxydans	0	0	0	0	0	0	0	0	9.48E-07	1.26E-06	8.86E-06	0	0	0	9.94E-06	0	0	3.40E-06	0	2.23E-07	0	0	k__Bacteria;p__Pseudomonadota;c__Zetaproteobacteria;o__Mariprofundales;f__Mariprofundaceae;g__Mariprofundus;s__Mariprofundus ferrooxydans
g__Actinoplanes;s__Actinoplanes italicus	0	0	0	0	0	0	0	0	0	0	0	0	0	0	9.94E-06	0	0	2.27E-06	0	0	0	0	k__Bacteria;p__Actinomycetota;c__Actinomycetes;o__Micromonosporales;f__Micromonosporaceae;g__Actinoplanes;s__Actinoplanes italicus
g__Iodidimonas;s__Iodidimonas sp. MBR-14	0	0	0	0	9.91E-06	0	0	0	0	0	7.09E-06	0	9.71E-06	0	0	0	0	3.63E-06	0	0	5.45E-06	0	k__Bacteria;p__Pseudomonadota;c__Alphaproteobacteria;o__Iodidimonadales;f__Iodidimonadaceae;g__Iodidimonas;s__Iodidimonas sp. MBR-14
g__Corynebacterium;s__Corynebacterium sp. UMB6689	4.77E-07	0	0	0	5.65E-06	0	0	0	0	0	0	0	0	0	9.81E-06	0	0	0	0	0	0	2.06E-06	k__Bacteria;p__Actinomycetota;c__Actinomycetes;o__Mycobacteriales;f__Corynebacteriaceae;g__Corynebacterium;s__Corynebacterium sp. UMB6689
g__Unclassified;s__Candidatus Thorarchaeota archaeon	0	0	0	9.80E-06	0	0	0	0	0	0	0	0	0	0	0	0	0	0	0	0	0	0	k__Archaea;p__Candidatus Thorarchaeota;c__Unclassified;o__Unclassified;f__Unclassified;g__Unclassified;s__Candidatus Thorarchaeota archaeon
g__Aquabacterium;s__Aquabacterium sp. OR-4	0	0	0	0	0	0	0	0	0	0	0	0	0	0	9.74E-06	0	0	0	3.92E-07	0	0	0	k__Bacteria;p__Pseudomonadota;c__Betaproteobacteria;o__Burkholderiales;f__Unclassified;g__Aquabacterium;s__Aquabacterium sp. OR-4
g__Delftia;s__Delftia tsuruhatensis	0	0	0	0	0	0	0	0	4.03E-06	0	0	0	0	3.88E-07	0	0	9.70E-06	0	0	1.35E-06	0	0	k__Bacteria;p__Pseudomonadota;c__Betaproteobacteria;o__Burkholderiales;f__Comamonadaceae;g__Delftia;s__Delftia tsuruhatensis
g__Corynebacterium;s__Corynebacterium sp. NML 120412	0	0	0	0	0	0	0	0	0	0	0	0	0	0	9.69E-06	0	0	0	0	0	0	0	k__Bacteria;p__Actinomycetota;c__Actinomycetes;o__Mycobacteriales;f__Corynebacteriaceae;g__Corynebacterium;s__Corynebacterium sp. NML 120412
g__Corynebacterium;s__Corynebacterium ureicelerivorans	0	0	0	0	0	0	0	0	0	0	0	0	0	0	9.62E-06	0	0	0	0	0	0	0	k__Bacteria;p__Actinomycetota;c__Actinomycetes;o__Mycobacteriales;f__Corynebacteriaceae;g__Corynebacterium;s__Corynebacterium ureicelerivorans
g__Leclercia;s__Leclercia adecarboxylata	0	0	0	0	0	0	0	0	0	4.10E-06	9.61E-06	2.73E-06	0	0	1.35E-06	0	0	0	0	8.47E-07	0	0	k__Bacteria;p__Pseudomonadota;c__Gammaproteobacteria;o__Enterobacterales;f__Enterobacteriaceae;g__Leclercia;s__Leclercia adecarboxylata
g__Unclassified;s__Gammaproteobacteria bacterium RIFCSPHIGHO2_12_FULL_63_22	0	0	0	0	0	0	0	0	0	9.54E-06	5.59E-06	0	0	0	3.14E-06	0	0	2.87E-06	0	8.46E-07	0	0	k__Bacteria;p__Pseudomonadota;c__Gammaproteobacteria;o__Unclassified;f__Unclassified;g__Unclassified;s__Gammaproteobacteria bacterium RIFCSPHIGHO2_12_FULL_63_22
g__Peptoniphilus;s__Peptoniphilus sp.	1.64E-06	5.81E-06	0	0	0	0	0	0	0	0	0	0	0	0	9.51E-06	0	0	0	6.27E-07	0	0	0	k__Bacteria;p__Bacillota;c__Tissierellia;o__Tissierellales;f__Peptoniphilaceae;g__Peptoniphilus;s__Peptoniphilus sp.
g__Unclassified;s__Actinobacteria bacterium OV450	0	0	0	0	0	0	0	0	8.13E-07	7.55E-06	9.49E-06	0	0	0	7.45E-06	6.83E-06	0	9.73E-07	5.15E-07	8.61E-07	0	0	k__Bacteria;p__Actinomycetota;c__Actinomycetes;o__Unclassified;f__Unclassified;g__Unclassified;s__Actinobacteria bacterium OV450
g__Nocardioides;s__Nocardioides sp. CF8	0	0	0	0	0	0	0	0	0	0	0	0	0	0	9.39E-06	0	0	0	0	0	0	0	k__Bacteria;p__Actinomycetota;c__Actinomycetes;o__Propionibacteriales;f__Nocardioidaceae;g__Nocardioides;s__Nocardioides sp. CF8
g__Stenotrophomonas;s__Stenotrophomonas sp. HMWF022	0	0	0	9.29E-06	0	0	0	0	0	0	0	0	0	0	0	0	0	0	0	0	0	0	k__Bacteria;p__Pseudomonadota;c__Gammaproteobacteria;o__Xanthomonadales;f__Xanthomonadaceae;g__Stenotrophomonas;s__Stenotrophomonas sp. HMWF022
g__Streptomyces;s__Streptomyces sp. 3213.3	0	0	0	0	0	0	0	0	4.95E-07	2.63E-06	9.24E-06	0	0	0	3.89E-06	2.77E-06	0	3.55E-06	0	4.66E-07	0	0	k__Bacteria;p__Actinomycetota;c__Actinomycetes;o__Kitasatosporales;f__Streptomycetaceae;g__Streptomyces;s__Streptomyces sp. 3213.3
g__Corynebacterium;s__Corynebacterium sp. HMSC08F01	8.66E-06	9.21E-06	0	6.84E-06	0	0	0	0	0	2.78E-06	0	0	0	0	0	0	0	0	0	0	0	0	k__Bacteria;p__Actinomycetota;c__Actinomycetes;o__Mycobacteriales;f__Corynebacteriaceae;g__Corynebacterium;s__Corynebacterium sp. HMSC08F01
g__Pseudomonas;s__Pseudomonas sp. K5002	0	0	0	0	0	0	0	0	0	0	0	0	0	4.33E-07	0	0	0	0	0	9.20E-06	0	0	k__Bacteria;p__Pseudomonadota;c__Gammaproteobacteria;o__Pseudomonadales;f__Pseudomonadaceae;g__Pseudomonas;s__Pseudomonas sp. K5002
g__Paraburkholderia;s__Paraburkholderia dioscoreae	0	0	0	0	0	0	0	0	0	1.29E-06	9.09E-06	0	0	0	0	0	0	0	0	2.29E-07	0	0	k__Bacteria;p__Pseudomonadota;c__Betaproteobacteria;o__Burkholderiales;f__Burkholderiaceae;g__Paraburkholderia;s__Paraburkholderia dioscoreae
g__Pseudomonas;s__Pseudomonas sp. A-R-19	0	0	0	0	0	0	0	0	1.20E-06	0	0	0	0	0	0	0	0	0	0	9.02E-06	0	0	k__Bacteria;p__Pseudomonadota;c__Gammaproteobacteria;o__Pseudomonadales;f__Pseudomonadaceae;g__Pseudomonas;s__Pseudomonas sp. A-R-19
g__Streptococcus;s__Streptococcus lutetiensis	0	0	0	0	0	0	0	0	0	8.95E-06	0	0	0	0	0	0	0	0	0	0	0	0	k__Bacteria;p__Bacillota;c__Bacilli;o__Lactobacillales;f__Streptococcaceae;g__Streptococcus;s__Streptococcus lutetiensis
g__Unclassified;s__Chloroflexi bacterium RBG_16_47_49	0	0	0	0	0	0	0	0	0	8.95E-06	2.25E-06	0	0	0	1.26E-06	0	0	0	0	2.27E-07	0	0	k__Bacteria;p__Chloroflexota;c__Unclassified;o__Unclassified;f__Unclassified;g__Unclassified;s__Chloroflexi bacterium RBG_16_47_49
g__Pectinatus;s__Pectinatus cerevisiiphilus	0	0	0	0	0	0	0	0	0	8.88E-06	0	0	0	0	0	0	0	0	0	0	0	0	k__Bacteria;p__Bacillota;c__Negativicutes;o__Selenomonadales;f__Selenomonadaceae;g__Pectinatus;s__Pectinatus cerevisiiphilus
g__Unclassified;s__Verrucomicrobiota bacterium	2.22E-06	0	0	0	0	0	0	0	1.34E-06	8.88E-06	3.13E-06	0	0	0	8.77E-06	0	0	1.60E-06	8.48E-07	4.73E-07	0	0	k__Bacteria;p__Verrucomicrobiota;c__Unclassified;o__Unclassified;f__Unclassified;g__Unclassified;s__Verrucomicrobiota bacterium
g__Corynebacterium;s__Corynebacterium renale	6.20E-07	0	0	0	0	0	0	0	0	0	0	0	0	0	8.83E-06	0	0	0	0	0	0	0	k__Bacteria;p__Actinomycetota;c__Actinomycetes;o__Mycobacteriales;f__Corynebacteriaceae;g__Corynebacterium;s__Corynebacterium renale
g__Dermabacter;s__Dermabacter sp. HMSC08H10	0	0	0	0	0	0	0	0	0	0	0	0	0	0	8.83E-06	0	0	0	0	0	0	0	k__Bacteria;p__Actinomycetota;c__Actinomycetes;o__Micrococcales;f__Dermabacteraceae;g__Dermabacter;s__Dermabacter sp. HMSC08H10
g__Pseudomonas;s__Pseudomonas tolaasii	0	0	0	0	0	0	3.80E-06	0	0	0	0	0	0	5.76E-07	0	0	2.34E-07	0	0	8.76E-06	0	0	k__Bacteria;p__Pseudomonadota;c__Gammaproteobacteria;o__Pseudomonadales;f__Pseudomonadaceae;g__Pseudomonas;s__Pseudomonas tolaasii
g__Tannerella;s__Tannerella serpentiformis	0	0	0	0	0	0	0	0	0	8.73E-06	0	0	0	0	0	0	0	0	0	0	0	0	k__Bacteria;p__Bacteroidota;c__Bacteroidia;o__Bacteroidales;f__Tannerellaceae;g__Tannerella;s__Tannerella serpentiformis
g__Granulicatella;s__Granulicatella sp.	0	0	0	0	0	0	0	0	0	8.71E-06	0	0	0	0	0	0	0	0	0	0	0	0	k__Bacteria;p__Bacillota;c__Bacilli;o__Lactobacillales;f__Carnobacteriaceae;g__Granulicatella;s__Granulicatella sp.
g__Unclassified;s__Prokaryotic dsDNA virus sp.	1.09E-06	0	0	0	0	0	0	0	0	0	0	0	0	0	8.64E-06	0	2.10E-07	0	0	1.55E-07	0	0	k__Viruses;p__Unclassified;c__Unclassified;o__Unclassified;f__Unclassified;g__Unclassified;s__Prokaryotic dsDNA virus sp.
g__Mesomycoplasma;s__Mesomycoplasma ovipneumoniae	0	0	0	0	0	0	0	0	0	0	0	0	0	0	8.61E-06	0	0	0	0	0	0	0	k__Bacteria;p__Mycoplasmatota;c__Unclassified;o__Mycoplasmoidales;f__Metamycoplasmataceae;g__Mesomycoplasma;s__Mesomycoplasma ovipneumoniae
g__Corynebacterium;s__Corynebacterium hesseae	0	0	0	0	0	0	0	0	0	0	0	0	0	0	8.56E-06	0	0	0	0	0	0	0	k__Bacteria;p__Actinomycetota;c__Actinomycetes;o__Mycobacteriales;f__Corynebacteriaceae;g__Corynebacterium;s__Corynebacterium hesseae
g__Corynebacterium;s__Corynebacterium intestinale	0	0	0	0	0	0	0	0	0	0	0	0	0	0	8.56E-06	0	0	0	0	0	0	0	k__Bacteria;p__Actinomycetota;c__Actinomycetes;o__Mycobacteriales;f__Corynebacteriaceae;g__Corynebacterium;s__Corynebacterium intestinale
g__Trueperella;s__Trueperella pyogenes	0	0	0	0	0	0	0	0	0	0	0	0	0	0	8.56E-06	0	0	0	0	0	0	0	k__Bacteria;p__Actinomycetota;c__Actinomycetes;o__Actinomycetales;f__Actinomycetaceae;g__Trueperella;s__Trueperella pyogenes
g__Pseudomonas;s__Pseudomonas sp. CM27	0	0	0	0	0	0	8.49E-06	0	0	0	0	0	0	0	0	0	0	0	0	1.91E-06	0	0	k__Bacteria;p__Pseudomonadota;c__Gammaproteobacteria;o__Pseudomonadales;f__Pseudomonadaceae;g__Pseudomonas;s__Pseudomonas sp. CM27
g__Streptococcus;s__Streptococcus pasteurianus	0	0	0	0	0	0	0	0	0	8.46E-06	0	0	0	0	0	0	0	0	0	0	0	0	k__Bacteria;p__Bacillota;c__Bacilli;o__Lactobacillales;f__Streptococcaceae;g__Streptococcus;s__Streptococcus pasteurianus
g__Unclassified;s__bacterium BMS3Abin15	0	0	0	0	0	0	0	0	0	0	7.52E-06	0	0	0	8.44E-06	0	0	0	0	0	0	0	k__Bacteria;p__Unclassified;c__Unclassified;o__Unclassified;f__Unclassified;g__Unclassified;s__bacterium BMS3Abin15
g__Streptococcus;s__Streptococcus salivarius	0	0	0	0	0	0	0	0	0	8.43E-06	0	0	0	0	0	0	0	0	0	0	0	0	k__Bacteria;p__Bacillota;c__Bacilli;o__Lactobacillales;f__Streptococcaceae;g__Streptococcus;s__Streptococcus salivarius
g__Chitinibacter;s__Chitinibacter sp. GC72	0	0	0	0	0	0	0	0	4.48E-07	0	8.38E-06	0	0	0	5.88E-06	0	1.43E-07	1.07E-06	8.52E-07	3.17E-07	0	0	k__Bacteria;p__Pseudomonadota;c__Betaproteobacteria;o__Neisseriales;f__Chitinibacteraceae;g__Chitinibacter;s__Chitinibacter sp. GC72
g__Enteropsectra;s__Enteropsectra breve	0	0	0	0	0	0	0	3.38E-06	4.48E-07	0	8.38E-06	0	0	0	0	0	0	0	0	0	0	0	k__Eukaryota;p__Microsporidia;c__Unclassified;o__Unclassified;f__Unclassified;g__Enteropsectra;s__Enteropsectra breve
g__Delftia;s__Delftia sp. UME58	0	0	0	0	0	0	0	0	4.15E-06	0	0	0	0	4.83E-07	0	0	8.30E-06	0	0	6.02E-07	0	0	k__Bacteria;p__Pseudomonadota;c__Betaproteobacteria;o__Burkholderiales;f__Comamonadaceae;g__Delftia;s__Delftia sp. UME58
g__Flagellatimonas;s__Flagellatimonas centrodinii	8.72E-07	0	0	0	0	0	0	3.96E-06	2.10E-06	0	2.46E-06	0	3.37E-06	0	8.27E-06	0	0	1.26E-06	0	3.71E-07	0	0	k__Bacteria;p__Pseudomonadota;c__Gammaproteobacteria;o__Nevskiales;f__Nevskiaceae;g__Flagellatimonas;s__Flagellatimonas centrodinii
g__Brevibacillus;s__Brevibacillus choshinensis	0	0	0	0	0	0	0	0	3.09E-06	8.21E-06	4.13E-06	0	2.83E-06	0	3.47E-06	0	0	0	0	6.24E-07	0	0	k__Bacteria;p__Bacillota;c__Bacilli;o__Bacillales;f__Paenibacillaceae;g__Brevibacillus;s__Brevibacillus choshinensis
g__Gardnerella;s__Gardnerella piotii	0	0	0	0	0	0	0	0	0	0	0	0	1.57E-06	0	0	0	0	8.20E-06	0	0	0	0	k__Bacteria;p__Actinomycetota;c__Actinomycetes;o__Bifidobacteriales;f__Bifidobacteriaceae;g__Gardnerella;s__Gardnerella piotii
g__Corynebacterium;s__Corynebacterium sp. HMSC05E07	0	0	0	0	0	0	0	0	0	0	0	0	0	0	8.19E-06	0	0	0	0	0	0	0	k__Bacteria;p__Actinomycetota;c__Actinomycetes;o__Mycobacteriales;f__Corynebacteriaceae;g__Corynebacterium;s__Corynebacterium sp. HMSC05E07
g__Scandinavium;s__Scandinavium sp.	0	0	0	0	0	0	0	0	0	4.12E-06	4.83E-06	2.74E-06	0	0	8.13E-06	2.90E-06	0	0	0	2.43E-07	0	0	k__Bacteria;p__Pseudomonadota;c__Gammaproteobacteria;o__Enterobacterales;f__Enterobacteriaceae;g__Scandinavium;s__Scandinavium sp.
g__Acinetobacter;s__Acinetobacter sp. TUM15512	0	0	0	0	0	0	0	0	2.43E-06	0	0	0	0	0	0	0	8.12E-06	0	0	8.57E-07	0	0	k__Bacteria;p__Pseudomonadota;c__Gammaproteobacteria;o__Moraxellales;f__Moraxellaceae;g__Acinetobacter;s__Acinetobacter sp. TUM15512
g__Unclassified;s__Idiomarinaceae phage 1N2-2	0	0	0	0	0	0	0	0	2.28E-06	8.05E-06	3.54E-06	0	0	0	5.96E-06	0	2.42E-07	1.82E-06	0	7.14E-07	0	0	k__Viruses;p__Uroviricota;c__Caudoviricetes;o__Unclassified;f__Unclassified;g__Unclassified;s__Idiomarinaceae phage 1N2-2
g__Bacillus;s__Bacillus sp. SRB_336	0	0	0	0	0	0	0	0	8.56E-07	2.27E-06	8.00E-06	0	0	0	7.48E-06	0	0	0	0	1.34E-07	0	0	k__Bacteria;p__Bacillota;c__Bacilli;o__Bacillales;f__Bacillaceae;g__Bacillus;s__Bacillus sp. SRB_336
g__Corynebacterium;s__Corynebacterium sp. Marseille-P4611	0	0	0	0	0	0	0	0	0	0	0	0	0	0	7.92E-06	0	0	0	0	0	0	0	k__Bacteria;p__Actinomycetota;c__Actinomycetes;o__Mycobacteriales;f__Corynebacteriaceae;g__Corynebacterium;s__Corynebacterium sp. Marseille-P4611
g__Pseudomonas;s__Pseudomonas sp. R81	0	0	0	0	0	0	0	0	0	0	0	0	0	3.80E-07	0	0	2.38E-07	0	2.04E-06	7.90E-06	0	0	k__Bacteria;p__Pseudomonadota;c__Gammaproteobacteria;o__Pseudomonadales;f__Pseudomonadaceae;g__Pseudomonas;s__Pseudomonas sp. R81
g__Legionella;s__Legionella gresilensis	0	0	0	0	0	0	0	0	0	2.64E-06	0	0	0	0	7.82E-06	0	1.59E-07	0	0	1.17E-07	0	0	k__Bacteria;p__Pseudomonadota;c__Gammaproteobacteria;o__Legionellales;f__Legionellaceae;g__Legionella;s__Legionella gresilensis
g__Unclassified;s__Siphoviridae sp. ct1SN28	0	0	0	0	0	0	0	0	1.78E-06	3.16E-06	5.56E-06	0	0	0	7.80E-06	0	0	1.42E-06	0	4.20E-07	0	0	k__Viruses;p__Uroviricota;c__Caudoviricetes;o__Unclassified;f__Unclassified;g__Unclassified;s__Siphoviridae sp. ct1SN28
g__Unclassified;s__Candidatus Dependentiae bacterium ADurb.Bin331	0	0	0	0	0	0	0	0	0	0	0	0	0	0	7.69E-06	0	0	0	0	2.30E-07	0	0	k__Bacteria;p__Unclassified;c__Unclassified;o__Unclassified;f__Unclassified;g__Unclassified;s__Candidatus Dependentiae bacterium ADurb.Bin331
g__Rhodococcus;s__Rhodococcus qingshengii	0	0	0	0	0	0	0	0	5.32E-07	1.41E-06	2.49E-06	0	0	0	4.18E-06	0	0	7.64E-06	0	0	0	0	k__Bacteria;p__Actinomycetota;c__Actinomycetes;o__Mycobacteriales;f__Nocardiaceae;g__Rhodococcus;s__Rhodococcus qingshengii
g__Prevotella;s__Prevotella sp. C561	0	0	0	0	0	0	0	0	0	7.64E-06	0	0	0	0	6.60E-06	0	0	0	0	0	0	0	k__Bacteria;p__Bacteroidota;c__Bacteroidia;o__Bacteroidales;f__Prevotellaceae;g__Prevotella;s__Prevotella sp. C561
g__Clostridium;s__Clostridium tertium	0	0	0	0	0	0	0	0	0	7.59E-06	0	0	0	0	0	0	0	0	0	0	0	0	k__Bacteria;p__Bacillota;c__Clostridia;o__Eubacteriales;f__Clostridiaceae;g__Clostridium;s__Clostridium tertium
g__Actinomyces;s__Actinomyces sp. UMB0138	5.10E-06	7.57E-06	0	0	0	0	0	0	0	3.85E-06	0	0	0	0	0	0	0	0	1.15E-06	0	0	0	k__Bacteria;p__Actinomycetota;c__Actinomycetes;o__Actinomycetales;f__Actinomycetaceae;g__Actinomyces;s__Actinomyces sp. UMB0138
g__Criibacterium;s__Criibacterium bergeronii	2.83E-06	7.52E-06	0	0	0	0	0	0	0	0	0	2.27E-06	0	0	0	0	0	0	2.44E-06	0	0	0	k__Bacteria;p__Bacillota;c__Clostridia;o__Peptostreptococcales;f__Filifactoraceae;g__Criibacterium;s__Criibacterium bergeronii
g__Cupriavidus;s__Cupriavidus sp. IK-TO18	0	0	0	0	0	0	0	0	1.20E-06	2.13E-06	7.49E-06	0	5.13E-06	0	5.25E-06	4.50E-06	1.28E-07	1.92E-06	0	3.77E-07	0	0	k__Bacteria;p__Pseudomonadota;c__Betaproteobacteria;o__Burkholderiales;f__Burkholderiaceae;g__Cupriavidus;s__Cupriavidus sp. IK-TO18
g__Segatella;s__Segatella buccae	0	0	0	0	0	0	0	0	0	7.47E-06	0	0	0	0	0	0	0	0	0	0	0	0	k__Bacteria;p__Bacteroidota;c__Bacteroidia;o__Bacteroidales;f__Prevotellaceae;g__Segatella;s__Segatella buccae
g__Bracoviriform;s__Cotesia sesamiae bracovirus	0	0	0	0	0	3.89E-06	0	0	0	0	7.33E-06	0	0	0	0	0	0	0	0	0	0	0	k__Viruses;p__Unclassified;c__Unclassified;o__Unclassified;f__Polydnaviriformidae;g__Bracoviriform;s__Cotesia sesamiae bracovirus
g__Rhodoferax;s__Rhodoferax ferrireducens	0	0	0	0	0	0	0	0	0	2.44E-06	0	0	0	0	7.23E-06	0	0	0	0	0	0	0	k__Bacteria;p__Pseudomonadota;c__Betaproteobacteria;o__Burkholderiales;f__Comamonadaceae;g__Rhodoferax;s__Rhodoferax ferrireducens
g__Leeuwenhoekiella;s__Leeuwenhoekiella blandensis	0	0	0	0	0	0	0	7.21E-06	2.40E-06	1.27E-06	4.47E-06	0	0	0	2.51E-06	0	0	0	6.07E-07	0	0	0	k__Bacteria;p__Bacteroidota;c__Flavobacteriia;o__Flavobacteriales;f__Flavobacteriaceae;g__Leeuwenhoekiella;s__Leeuwenhoekiella blandensis
g__Simplicispira;s__Simplicispira sedimenti	0	0	0	0	0	0	0	0	1.02E-06	4.07E-06	7.16E-06	0	0	0	6.70E-06	0	0	0	0	2.41E-07	0	0	k__Bacteria;p__Pseudomonadota;c__Betaproteobacteria;o__Burkholderiales;f__Comamonadaceae;g__Simplicispira;s__Simplicispira sedimenti
g__Corynebacterium;s__Corynebacterium sp. UMB0012	0	0	0	0	0	0	0	0	0	0	0	0	0	0	6.89E-06	0	0	0	0	0	0	0	k__Bacteria;p__Actinomycetota;c__Actinomycetes;o__Mycobacteriales;f__Corynebacteriaceae;g__Corynebacterium;s__Corynebacterium sp. UMB0012
g__Fervidobacterium;s__Fervidobacterium sp.	0	0	0	0	0	0	0	0	4.38E-07	0	2.04E-06	0	0	0	6.88E-06	0	0	2.09E-06	2.77E-07	5.15E-07	0	0	k__Bacteria;p__Thermotogota;c__Thermotogae;o__Thermotogales;f__Fervidobacteriaceae;g__Fervidobacterium;s__Fervidobacterium sp.
g__Methylobacterium;s__Methylobacterium persicinum	0	0	0	0	0	0	0	0	0	1.29E-06	6.82E-06	0	0	0	6.38E-06	0	0	2.33E-06	0	1.15E-07	0	0	k__Bacteria;p__Pseudomonadota;c__Alphaproteobacteria;o__Hyphomicrobiales;f__Methylobacteriaceae;g__Methylobacterium;s__Methylobacterium persicinum
g__Enemella;s__Enemella dayhoffiae	0	0	0	0	0	0	0	0	0	0	0	0	0	0	6.82E-06	0	0	0	0	0	0	0	k__Bacteria;p__Actinomycetota;c__Actinomycetes;o__Propionibacteriales;f__Propionibacteriaceae;g__Enemella;s__Enemella dayhoffiae
g__Mobiluncus;s__uncultured Mobiluncus sp.	0	0	0	0	0	0	0	0	0	0	0	0	0	0	6.77E-06	0	0	0	0	0	0	0	k__Bacteria;p__Actinomycetota;c__Actinomycetes;o__Actinomycetales;f__Actinomycetaceae;g__Mobiluncus;s__uncultured Mobiluncus sp.
g__Pseudomonas;s__Pseudomonas petroselini	0	0	0	0	0	0	0	0	0	0	0	0	0	2.67E-07	0	0	3.09E-07	0	0	6.73E-06	0	0	k__Bacteria;p__Pseudomonadota;c__Gammaproteobacteria;o__Pseudomonadales;f__Pseudomonadaceae;g__Pseudomonas;s__Pseudomonas petroselini
g__Pseudomonas;s__Pseudomonas poae	0	0	0	0	0	0	0	0	0	0	0	0	0	7.49E-08	0	0	0	0	0	6.73E-06	0	0	k__Bacteria;p__Pseudomonadota;c__Gammaproteobacteria;o__Pseudomonadales;f__Pseudomonadaceae;g__Pseudomonas;s__Pseudomonas poae
g__Devosia;s__Devosia sp. 1635	0	0	0	0	0	0	0	0	1.92E-06	1.27E-06	6.71E-06	0	0	0	5.02E-06	0	3.05E-07	1.15E-06	6.07E-07	2.25E-07	0	0	k__Bacteria;p__Pseudomonadota;c__Alphaproteobacteria;o__Hyphomicrobiales;f__Devosiaceae;g__Devosia;s__Devosia sp. 1635
g__Aphanizomenon;s__Aphanizomenon flos-aquae	0	0	0	0	0	0	0	0	1.53E-06	0	0	0	0	0	6.70E-06	0	3.26E-07	3.67E-06	0	1.20E-07	0	0	k__Bacteria;p__Cyanobacteriota;c__Cyanophyceae;o__Nostocales;f__Aphanizomenonaceae;g__Aphanizomenon;s__Aphanizomenon flos-aquae
g__Pseudomonas;s__Pseudomonas sp. HMSC08G10	0	0	0	0	0	0	0	0	0	0	0	0	0	1.70E-06	0	0	0	0	6.65E-06	1.15E-06	0	0	k__Bacteria;p__Pseudomonadota;c__Gammaproteobacteria;o__Pseudomonadales;f__Pseudomonadaceae;g__Pseudomonas;s__Pseudomonas sp. HMSC08G10
g__Unclassified;s__Bacteroidota bacterium	0	0	0	0	0	0	0	0	0	6.60E-06	2.23E-06	0	0	0	1.25E-06	0	1.59E-07	0	0	6.73E-07	0	0	k__Bacteria;p__Bacteroidota;c__Unclassified;o__Unclassified;f__Unclassified;g__Unclassified;s__Bacteroidota bacterium
g__Puniceicoccus;s__Puniceicoccus sp. CR14	0	0	0	0	0	0	0	0	0	4.00E-06	2.35E-06	2.67E-06	0	0	6.59E-06	0	1.60E-07	4.81E-06	0	0	0	0	k__Bacteria;p__Verrucomicrobiota;c__Opitutae;o__Puniceicoccales;f__Puniceicoccaceae;g__Puniceicoccus;s__Puniceicoccus sp. CR14
g__Capsulimonas;s__Capsulimonas corticalis	0	0	0	0	0	0	0	0	0	0	5.71E-06	0	0	0	6.40E-06	0	0	0	0	0	0	0	k__Bacteria;p__Armatimonadota;c__Armatimonadia;o__Capsulimonadales;f__Capsulimonadaceae;g__Capsulimonas;s__Capsulimonas corticalis
g__Gulosibacter;s__uncultured Gulosibacter sp.	0	0	0	0	0	0	0	0	0	0	0	0	0	0	6.40E-06	0	0	0	0	0	0	1.46E-06	k__Bacteria;p__Actinomycetota;c__Actinomycetes;o__Micrococcales;f__Microbacteriaceae;g__Gulosibacter;s__uncultured Gulosibacter sp.
g__Unclassified;s__Acetobacteraceae bacterium	6.31E-06	0	0	0	0	0	0	0	0	0	0	0	0	0	0	0	0	0	0	0	0	0	k__Bacteria;p__Pseudomonadota;c__Alphaproteobacteria;o__Rhodospirillales;f__Acetobacteraceae;g__Unclassified;s__Acetobacteraceae bacterium
g__Pseudomonas;s__Pseudomonas sp. HMWF011	0	0	0	0	0	0	0	0	1.54E-06	0	0	0	0	2.62E-07	1.22E-06	0	4.83E-07	0	1.98E-06	6.30E-06	0	0	k__Bacteria;p__Pseudomonadota;c__Gammaproteobacteria;o__Pseudomonadales;f__Pseudomonadaceae;g__Pseudomonas;s__Pseudomonas sp. HMWF011
g__Citrobacter;s__Citrobacter sp. wls714	0	0	0	0	0	0	0	0	7.85E-07	0	0	0	0	2.81E-06	0	0	2.00E-06	0	0	6.28E-06	0	0	k__Bacteria;p__Pseudomonadota;c__Gammaproteobacteria;o__Enterobacterales;f__Enterobacteriaceae;g__Citrobacter;s__Citrobacter sp. wls714
g__Acinetobacter;s__Acinetobacter stercoris	0	0	0	0	0	0	0	0	2.84E-06	0	0	0	0	0	0	0	6.04E-06	0	0	2.23E-07	0	0	k__Bacteria;p__Pseudomonadota;c__Gammaproteobacteria;o__Moraxellales;f__Moraxellaceae;g__Acinetobacter;s__Acinetobacter stercoris
g__Actinotignum;s__Actinotignum urinale	4.23E-06	0	0	0	0	0	0	0	0	6.02E-06	0	0	0	0	0	0	0	0	1.26E-06	0	0	0	k__Bacteria;p__Actinomycetota;c__Actinomycetes;o__Actinomycetales;f__Actinomycetaceae;g__Actinotignum;s__Actinotignum urinale
g__Zoogloea;s__Zoogloea sp.	0	0	0	0	0	0	0	0	2.28E-06	2.42E-06	0	0	0	0	5.96E-06	0	0	2.18E-06	2.88E-07	1.07E-07	0	0	k__Bacteria;p__Pseudomonadota;c__Betaproteobacteria;o__Rhodocyclales;f__Zoogloeaceae;g__Zoogloea;s__Zoogloea sp.
g__Citrobacter;s__Citrobacter sp. FDAARGOS_156	0	0	0	0	0	0	0	0	5.90E-06	0	0	0	0	3.64E-06	0	0	2.70E-06	0	0	2.17E-06	0	0	k__Bacteria;p__Pseudomonadota;c__Gammaproteobacteria;o__Enterobacterales;f__Enterobacteriaceae;g__Citrobacter;s__Citrobacter sp. FDAARGOS_156
g__Kocuria;s__Kocuria sp.	0	0	0	0	0	0	0	0	0	0	0	0	0	0	5.85E-06	0	0	0	0	0	0	0	k__Bacteria;p__Actinomycetota;c__Actinomycetes;o__Micrococcales;f__Micrococcaceae;g__Kocuria;s__Kocuria sp.
g__Corynebacterium;s__Corynebacterium sp. HMSC055A01	0	0	0	0	0	0	0	0	0	0	0	0	0	0	5.82E-06	0	0	0	0	0	0	0	k__Bacteria;p__Actinomycetota;c__Actinomycetes;o__Mycobacteriales;f__Corynebacteriaceae;g__Corynebacterium;s__Corynebacterium sp. HMSC055A01
g__Sphingopyxis;s__Sphingopyxis fribergensis	0	0	0	0	0	0	0	0	4.44E-07	0	0	0	2.84E-06	0	5.82E-06	0	0	0	0	1.04E-07	0	0	k__Bacteria;p__Pseudomonadota;c__Alphaproteobacteria;o__Sphingomonadales;f__Sphingomonadaceae;g__Sphingopyxis;s__Sphingopyxis fribergensis
g__Pseudoduganella;s__Pseudoduganella albidiflava	0	0	0	0	0	0	0	0	3.10E-06	0	5.78E-06	0	0	0	4.87E-06	0	0	0	0	0	0	0	k__Bacteria;p__Pseudomonadota;c__Betaproteobacteria;o__Burkholderiales;f__Oxalobacteraceae;g__Pseudoduganella;s__Pseudoduganella albidiflava
g__Paracidovorax;s__Paracidovorax citrulli	0	0	0	0	0	0	0	0	0	0	5.12E-06	0	0	0	5.75E-06	0	3.50E-07	0	0	0	0	0	k__Bacteria;p__Pseudomonadota;c__Betaproteobacteria;o__Burkholderiales;f__Comamonadaceae;g__Paracidovorax;s__Paracidovorax citrulli
g__Pseudomonas;s__Pseudomonas cannabina	0	0	0	0	0	0	0	0	0	0	0	0	0	3.57E-07	0	0	5.29E-07	0	0	5.73E-06	0	0	k__Bacteria;p__Pseudomonadota;c__Gammaproteobacteria;o__Pseudomonadales;f__Pseudomonadaceae;g__Pseudomonas;s__Pseudomonas cannabina
g__Nonomuraea;s__Nonomuraea basaltis	0	0	0	0	0	0	0	0	5.45E-07	2.89E-06	5.09E-06	0	0	0	5.71E-06	0	0	1.30E-06	0	1.28E-07	0	0	k__Bacteria;p__Actinomycetota;c__Actinomycetes;o__Streptosporangiales;f__Streptosporangiaceae;g__Nonomuraea;s__Nonomuraea basaltis
g__Citrobacter;s__Citrobacter sp. RHBSTW-00903	0	0	0	0	0	0	0	0	1.27E-06	0	0	0	0	4.26E-06	0	0	1.05E-06	0	0	5.68E-06	0	0	k__Bacteria;p__Pseudomonadota;c__Gammaproteobacteria;o__Enterobacterales;f__Enterobacteriaceae;g__Citrobacter;s__Citrobacter sp. RHBSTW-00903
g__Variovorax;s__Variovorax sp. WS11	0	0	0	0	0	0	0	0	0	0	0	0	0	0	5.68E-06	0	0	0	0	0	0	0	k__Bacteria;p__Pseudomonadota;c__Betaproteobacteria;o__Burkholderiales;f__Comamonadaceae;g__Variovorax;s__Variovorax sp. WS11
g__Pseudomonas;s__Pseudomonas sp. PA-5-4G	0	0	0	0	0	0	0	0	0	0	0	0	0	0	0	0	0	0	0	5.61E-06	0	0	k__Bacteria;p__Pseudomonadota;c__Gammaproteobacteria;o__Pseudomonadales;f__Pseudomonadaceae;g__Pseudomonas;s__Pseudomonas sp. PA-5-4G
g__Unclassified;s__uncultured Mediterranean phage uvMED	0	0	0	0	0	0	0	0	1.73E-06	2.30E-06	4.05E-06	0	5.55E-06	0	4.54E-06	0	1.38E-07	0	2.75E-07	1.02E-07	0	0	k__Viruses;p__Uroviricota;c__Caudoviricetes;o__Unclassified;f__Unclassified;g__Unclassified;s__uncultured Mediterranean phage uvMED
g__Pimelobacter;s__Pimelobacter simplex	0	0	0	0	0	0	0	5.53E-06	1.47E-06	0	0	0	0	0	0	0	4.68E-07	0	0	6.91E-07	0	0	k__Bacteria;p__Actinomycetota;c__Actinomycetes;o__Propionibacteriales;f__Nocardioidaceae;g__Pimelobacter;s__Pimelobacter simplex
g__Unclassified;s__Spirochaetota bacterium	0	0	0	0	0	0	0	0	0	0	1.62E-06	0	0	0	5.44E-06	0	0	0	0	8.15E-08	0	0	k__Bacteria;p__Spirochaetota;c__Unclassified;o__Unclassified;f__Unclassified;g__Unclassified;s__Spirochaetota bacterium
g__Unclassified;s__Hyphomicrobiaceae bacterium	1.49E-06	0	0	0	0	0	0	0	5.41E-06	2.39E-06	0	0	0	0	4.72E-06	0	0	0	0	4.24E-07	0	0	k__Bacteria;p__Pseudomonadota;c__Alphaproteobacteria;o__Hyphomicrobiales;f__Hyphomicrobiaceae;g__Unclassified;s__Hyphomicrobiaceae bacterium
g__Pseudomonas;s__Pseudomonas sp. PCH44	0	0	0	0	0	0	0	0	0	0	0	0	0	0	0	0	0	0	5.39E-06	0	0	0	k__Bacteria;p__Pseudomonadota;c__Gammaproteobacteria;o__Pseudomonadales;f__Pseudomonadaceae;g__Pseudomonas;s__Pseudomonas sp. PCH44
g__Pseudomonas;s__Pseudomonas sp. zfem004	0	0	0	0	0	0	0	0	6.67E-07	0	0	0	0	5.25E-06	0	0	3.02E-07	0	0	2.70E-06	0	0	k__Bacteria;p__Pseudomonadota;c__Gammaproteobacteria;o__Pseudomonadales;f__Pseudomonadaceae;g__Pseudomonas;s__Pseudomonas sp. zfem004
g__Rhizobium;s__Rhizobium sp. CF080	0	0	0	0	0	0	0	0	0	2.24E-06	5.25E-06	1.49E-06	0	0	2.21E-06	0	2.69E-07	2.02E-06	0	5.95E-07	0	0	k__Bacteria;p__Pseudomonadota;c__Alphaproteobacteria;o__Hyphomicrobiales;f__Rhizobiaceae;g__Rhizobium;s__Rhizobium sp. CF080
g__Unclassified;s__Hyphomicrobiales bacterium	0	0	0	0	0	0	0	0	5.00E-07	1.33E-06	2.34E-06	0	0	0	5.24E-06	0	0	1.20E-06	0	0	0	0	k__Bacteria;p__Pseudomonadota;c__Alphaproteobacteria;o__Hyphomicrobiales;f__Unclassified;g__Unclassified;s__Hyphomicrobiales bacterium
g__Corynebacterium;s__Corynebacterium sp. ACRPE	3.31E-06	4.40E-06	0	0	3.27E-06	0	0	0	0	0	0	0	0	0	5.24E-06	0	0	0	6.34E-07	0	0	1.19E-06	k__Bacteria;p__Actinomycetota;c__Actinomycetes;o__Mycobacteriales;f__Corynebacteriaceae;g__Corynebacterium;s__Corynebacterium sp. ACRPE
g__Massilia;s__Massilia sp. TS11	0	0	0	0	0	0	0	0	0	0	2.30E-06	0	0	0	5.16E-06	0	1.57E-07	1.18E-06	0	3.47E-07	0	0	k__Bacteria;p__Pseudomonadota;c__Betaproteobacteria;o__Burkholderiales;f__Oxalobacteraceae;g__Massilia;s__Massilia sp. TS11
g__Pseudomaricurvus;s__Pseudomaricurvus alkylphenolicus	1.60E-06	0	0	0	0	0	0	0	9.68E-07	5.14E-06	0	0	0	0	5.08E-06	0	9.26E-07	0	0	2.28E-07	0	0	k__Bacteria;p__Pseudomonadota;c__Gammaproteobacteria;o__Cellvibrionales;f__Cellvibrionaceae;g__Pseudomaricurvus;s__Pseudomaricurvus alkylphenolicus
g__Dialister;s__Dialister invisus	0	0	0	0	0	0	0	0	0	0	0	0	0	0	5.13E-06	0	0	0	0	0	0	0	k__Bacteria;p__Bacillota;c__Negativicutes;o__Veillonellales;f__Veillonellaceae;g__Dialister;s__Dialister invisus
g__Hydrogenovibrio;s__Hydrogenovibrio sp.	0	0	0	0	0	0	0	0	0	0	0	0	0	0	4.87E-06	0	0	0	0	9.84E-07	0	0	k__Bacteria;p__Pseudomonadota;c__Gammaproteobacteria;o__Thiotrichales;f__Piscirickettsiaceae;g__Hydrogenovibrio;s__Hydrogenovibrio sp.
g__Candidatus Accumulibacter;s__Candidatus Accumulibacter vicinus	0	0	0	0	0	0	0	0	5.20E-07	0	4.86E-06	0	0	0	0	0	0	0	0	3.67E-07	0	0	k__Bacteria;p__Pseudomonadota;c__Betaproteobacteria;o__Unclassified;f__Unclassified;g__Candidatus Accumulibacter;s__Candidatus Accumulibacter vicinus
g__Pseudomonas;s__Pseudomonas sp. 8209	0	0	0	0	0	0	0	0	0	0	0	0	0	0	0	0	0	0	4.86E-06	0	0	0	k__Bacteria;p__Pseudomonadota;c__Gammaproteobacteria;o__Pseudomonadales;f__Pseudomonadaceae;g__Pseudomonas;s__Pseudomonas sp. 8209
g__Pseudomonas;s__Pseudomonas sp. RtIB026	0	0	0	0	0	0	0	0	1.32E-06	0	0	0	0	4.76E-06	0	0	1.40E-07	0	3.37E-07	4.05E-06	0	0	k__Bacteria;p__Pseudomonadota;c__Gammaproteobacteria;o__Pseudomonadales;f__Pseudomonadaceae;g__Pseudomonas;s__Pseudomonas sp. RtIB026
g__Pelorhabdus;s__Pelorhabdus rhamnosifermentans	0	0	0	0	0	0	0	0	5.06E-07	0	4.72E-06	0	0	0	1.33E-06	0	1.61E-07	0	0	8.33E-07	0	0	k__Bacteria;p__Bacillota;c__Negativicutes;o__Selenomonadales;f__Sporomusaceae;g__Pelorhabdus;s__Pelorhabdus rhamnosifermentans
g__Acinetobacter;s__Acinetobacter sp. YH12238	0	0	0	0	0	0	0	0	2.05E-06	0	0	0	0	4.19E-08	0	0	4.66E-06	0	0	4.13E-07	0	0	k__Bacteria;p__Pseudomonadota;c__Gammaproteobacteria;o__Moraxellales;f__Moraxellaceae;g__Acinetobacter;s__Acinetobacter sp. YH12238
g__Pseudomonas;s__Pseudomonas sp. EMN2	0	0	0	0	0	0	0	0	6.79E-07	0	0	0	0	4.15E-06	0	0	4.38E-07	0	0	4.62E-06	0	0	k__Bacteria;p__Pseudomonadota;c__Gammaproteobacteria;o__Pseudomonadales;f__Pseudomonadaceae;g__Pseudomonas;s__Pseudomonas sp. EMN2
g__Salinibacterium;s__Salinibacterium sp.	0	0	0	0	0	0	0	0	0	0	4.55E-06	0	0	0	0	0	0	0	0	4.58E-07	0	0	k__Bacteria;p__Actinomycetota;c__Actinomycetes;o__Micrococcales;f__Microbacteriaceae;g__Salinibacterium;s__Salinibacterium sp.
g__Polaromonas;s__Polaromonas sp. CG9_12	0	0	0	0	0	0	0	0	0	4.47E-06	3.94E-06	0	0	0	0	0	2.69E-07	0	1.07E-06	7.93E-07	0	0	k__Bacteria;p__Pseudomonadota;c__Betaproteobacteria;o__Burkholderiales;f__Comamonadaceae;g__Polaromonas;s__Polaromonas sp. CG9_12
g__Pseudomonas;s__Pseudomonas brenneri	0	0	0	0	0	0	4.47E-06	0	4.74E-07	0	0	0	0	6.79E-08	0	0	0	0	0	1.67E-06	0	0	k__Bacteria;p__Pseudomonadota;c__Gammaproteobacteria;o__Pseudomonadales;f__Pseudomonadaceae;g__Pseudomonas;s__Pseudomonas brenneri
g__Allomuricauda;s__Muricauda sp. TMED12	0	0	0	0	0	0	0	0	0	2.86E-06	0	0	0	0	4.23E-06	0	0	0	0	0	0	0	k__Bacteria;p__Bacteroidota;c__Flavobacteriia;o__Flavobacteriales;f__Flavobacteriaceae;g__Allomuricauda;s__Muricauda sp. TMED12
g__Unclassified;s__Candidatus Dependentiae bacterium	0	0	0	0	0	0	0	0	0	1.43E-06	0	0	0	0	4.23E-06	0	0	0	0	0	0	0	k__Bacteria;p__Unclassified;c__Unclassified;o__Unclassified;f__Unclassified;g__Unclassified;s__Candidatus Dependentiae bacterium
g__Unclassified;s__Klebsiella phage Kpn BU9	0	0	0	0	0	0	0	3.94E-06	0	4.17E-06	0	0	0	0	2.74E-06	0	0	0	0	0	0	0	k__Viruses;p__Uroviricota;c__Caudoviricetes;o__Unclassified;f__Unclassified;g__Unclassified;s__Klebsiella phage Kpn BU9
g__Pseudomonas;s__Pseudomonas emilianonis	0	0	0	0	0	0	0	0	0	0	0	0	0	1.25E-07	0	0	0	0	0	4.03E-06	0	0	k__Bacteria;p__Pseudomonadota;c__Gammaproteobacteria;o__Pseudomonadales;f__Pseudomonadaceae;g__Pseudomonas;s__Pseudomonas emilianonis
g__Citrobacter;s__Citrobacter sp. A1	0	0	0	0	0	0	0	0	0	0	0	0	0	2.69E-06	0	0	1.26E-06	0	0	3.96E-06	0	0	k__Bacteria;p__Pseudomonadota;c__Gammaproteobacteria;o__Enterobacterales;f__Enterobacteriaceae;g__Citrobacter;s__Citrobacter sp. A1
g__Citrobacter;s__Citrobacter sp. BIDMC107	0	0	0	0	0	0	0	0	0	0	0	0	0	3.56E-06	0	0	3.96E-06	0	0	2.68E-06	0	0	k__Bacteria;p__Pseudomonadota;c__Gammaproteobacteria;o__Enterobacterales;f__Enterobacteriaceae;g__Citrobacter;s__Citrobacter sp. BIDMC107
g__Pseudomonas;s__Pseudomonas azotoformans	0	0	0	0	0	0	0	0	0	0	0	0	0	7.05E-08	0	0	0	0	0	3.85E-06	0	0	k__Bacteria;p__Pseudomonadota;c__Gammaproteobacteria;o__Pseudomonadales;f__Pseudomonadaceae;g__Pseudomonas;s__Pseudomonas azotoformans
g__Pseudomonas;s__Pseudomonas entomophila	0	0	0	0	0	0	0	0	0	0	1.91E-06	0	0	3.84E-06	0	0	2.25E-07	0	0	2.74E-06	0	0	k__Bacteria;p__Pseudomonadota;c__Gammaproteobacteria;o__Pseudomonadales;f__Pseudomonadaceae;g__Pseudomonas;s__Pseudomonas entomophila
g__Serratia;s__Serratia sp. AKBS12	0	0	0	0	0	0	0	0	1.45E-06	0	0	0	0	1.04E-07	0	0	3.78E-06	0	0	5.70E-08	0	0	k__Bacteria;p__Pseudomonadota;c__Gammaproteobacteria;o__Enterobacterales;f__Yersiniaceae;g__Serratia;s__Serratia sp. AKBS12
g__Acinetobacter;s__Acinetobacter sp. C32I	0	0	0	0	0	0	0	0	2.00E-06	0	0	0	0	4.10E-08	0	0	3.74E-06	0	0	4.04E-07	0	0	k__Bacteria;p__Pseudomonadota;c__Gammaproteobacteria;o__Moraxellales;f__Moraxellaceae;g__Acinetobacter;s__Acinetobacter sp. C32I
g__Unclassified;s__Pseudomonadota bacterium	0	0	0	0	0	0	3.73E-06	0	0	0	0	0	0	1.13E-07	0	0	0	0	5.01E-07	3.61E-06	0	0	k__Bacteria;p__Pseudomonadota;c__Unclassified;o__Unclassified;f__Unclassified;g__Unclassified;s__Pseudomonadota bacterium
g__Piscinibacter;s__Piscinibacter lacus	0	0	0	0	0	0	0	0	5.76E-07	0	0	0	3.69E-06	0	1.51E-06	0	0	1.38E-06	0	6.78E-07	0	0	k__Bacteria;p__Pseudomonadota;c__Betaproteobacteria;o__Burkholderiales;f__Sphaerotilaceae;g__Piscinibacter;s__Piscinibacter lacus
g__Acinetobacter;s__Acinetobacter tianfuensis	0	0	0	0	0	0	0	0	1.65E-06	0	0	0	0	6.74E-08	0	0	3.45E-06	0	0	4.98E-07	0	0	k__Bacteria;p__Pseudomonadota;c__Gammaproteobacteria;o__Moraxellales;f__Moraxellaceae;g__Acinetobacter;s__Acinetobacter tianfuensis
g__Pseudomonas;s__Pseudomonas cyclaminis	0	0	0	0	0	0	0	0	0	0	0	0	0	0	0	0	0	0	0	3.39E-06	0	0	k__Bacteria;p__Pseudomonadota;c__Gammaproteobacteria;o__Pseudomonadales;f__Pseudomonadaceae;g__Pseudomonas;s__Pseudomonas cyclaminis
g__Pseudomonas;s__Pseudomonas sp. HMWF034	0	0	0	0	0	0	0	0	0	0	0	0	0	1.08E-07	0	0	1.72E-07	0	0	3.34E-06	0	0	k__Bacteria;p__Pseudomonadota;c__Gammaproteobacteria;o__Pseudomonadales;f__Pseudomonadaceae;g__Pseudomonas;s__Pseudomonas sp. HMWF034
g__Sphingomonas;s__Sphingomonas sp. BE138	0	0	0	0	0	0	0	0	0	1.11E-06	0	0	0	0	3.30E-06	0	0	0	0	4.94E-07	0	0	k__Bacteria;p__Pseudomonadota;c__Alphaproteobacteria;o__Sphingomonadales;f__Sphingomonadaceae;g__Sphingomonas;s__Sphingomonas sp. BE138
g__Unclassified;s__Bacteriophage sp.	0	0	0	0	0	0	0	0	1.17E-06	0	0	0	0	3.26E-06	0	0	1.49E-06	0	0	2.88E-06	0	0	k__Viruses;p__Unclassified;c__Unclassified;o__Unclassified;f__Unclassified;g__Unclassified;s__Bacteriophage sp.
g__Propionivibrio;s__Propionivibrio sp.	0	0	0	0	0	0	0	0	0	0	3.17E-06	0	0	0	0	0	0	0	0	6.39E-07	0	0	k__Bacteria;p__Pseudomonadota;c__Betaproteobacteria;o__Rhodocyclales;f__Rhodocyclaceae;g__Propionivibrio;s__Propionivibrio sp.
g__Kluyvera;s__Kluyvera cryocrescens	0	0	0	0	0	0	0	0	0	0	0	0	0	1.09E-06	0	0	3.02E-06	0	0	8.93E-07	0	0	k__Bacteria;p__Pseudomonadota;c__Gammaproteobacteria;o__Enterobacterales;f__Enterobacteriaceae;g__Kluyvera;s__Kluyvera cryocrescens
g__Acinetobacter;s__Acinetobacter bohemicus	0	0	0	0	0	0	0	0	2.14E-06	0	0	0	0	0	0	0	3.02E-06	0	0	0	0	0	k__Bacteria;p__Pseudomonadota;c__Gammaproteobacteria;o__Moraxellales;f__Moraxellaceae;g__Acinetobacter;s__Acinetobacter bohemicus
g__Pseudomonas;s__Pseudomonas sp. PA-1-2A	0	0	0	0	0	0	0	0	0	0	0	0	0	0	0	0	0	0	0	3.01E-06	0	0	k__Bacteria;p__Pseudomonadota;c__Gammaproteobacteria;o__Pseudomonadales;f__Pseudomonadaceae;g__Pseudomonas;s__Pseudomonas sp. PA-1-2A
g__Pseudomonas;s__Pseudomonas sp. F1002	0	0	0	0	0	0	0	0	0	0	0	0	0	1.99E-07	0	0	0	0	0	3.00E-06	0	0	k__Bacteria;p__Pseudomonadota;c__Gammaproteobacteria;o__Pseudomonadales;f__Pseudomonadaceae;g__Pseudomonas;s__Pseudomonas sp. F1002
g__Pseudomonas;s__Pseudomonas sp. MM221	0	0	0	0	0	0	0	0	0	0	0	0	0	6.68E-07	0	0	0	0	3.00E-06	3.66E-07	0	0	k__Bacteria;p__Pseudomonadota;c__Gammaproteobacteria;o__Pseudomonadales;f__Pseudomonadaceae;g__Pseudomonas;s__Pseudomonas sp. MM221
g__Pseudomonas;s__Pseudomonas mosselii	0	0	0	0	0	0	0	0	0	0	0	0	0	2.38E-06	0	0	5.22E-07	0	0	2.96E-06	0	0	k__Bacteria;p__Pseudomonadota;c__Gammaproteobacteria;o__Pseudomonadales;f__Pseudomonadaceae;g__Pseudomonas;s__Pseudomonas mosselii
g__Delftia;s__Delftia sp. JD2	0	0	0	0	0	0	0	0	2.94E-06	0	0	0	0	7.01E-08	0	0	4.68E-07	0	0	0	0	0	k__Bacteria;p__Pseudomonadota;c__Betaproteobacteria;o__Burkholderiales;f__Comamonadaceae;g__Delftia;s__Delftia sp. JD2
g__Acinetobacter;s__Acinetobacter towneri	0	0	0	0	0	0	0	0	2.90E-06	0	0	0	0	3.47E-08	0	0	2.93E-06	0	0	3.70E-07	0	0	k__Bacteria;p__Pseudomonadota;c__Gammaproteobacteria;o__Moraxellales;f__Moraxellaceae;g__Acinetobacter;s__Acinetobacter towneri
g__Pseudomonas;s__Pseudomonas muyukensis	0	0	0	0	0	0	0	0	0	0	0	0	0	1.24E-06	0	0	5.65E-07	0	0	2.90E-06	0	0	k__Bacteria;p__Pseudomonadota;c__Gammaproteobacteria;o__Pseudomonadales;f__Pseudomonadaceae;g__Pseudomonas;s__Pseudomonas muyukensis
g__Pseudomonas;s__Pseudomonas atacamensis	0	0	0	0	0	0	0	0	0	0	0	0	0	0	2.87E-06	0	0	0	0	3.87E-07	0	0	k__Bacteria;p__Pseudomonadota;c__Gammaproteobacteria;o__Pseudomonadales;f__Pseudomonadaceae;g__Pseudomonas;s__Pseudomonas atacamensis
g__Citrobacter;s__Citrobacter sp. MGH100	0	0	0	0	0	0	0	0	9.01E-07	0	0	0	0	2.84E-06	0	0	2.01E-06	0	0	2.33E-06	0	0	k__Bacteria;p__Pseudomonadota;c__Gammaproteobacteria;o__Enterobacterales;f__Enterobacteriaceae;g__Citrobacter;s__Citrobacter sp. MGH100
g__Ramlibacter;s__Ramlibacter sp. H39-3-26	0	0	0	0	0	0	0	0	2.82E-06	0	0	0	0	1.01E-07	0	0	2.25E-07	0	0	1.66E-07	0	0	k__Bacteria;p__Pseudomonadota;c__Betaproteobacteria;o__Burkholderiales;f__Comamonadaceae;g__Ramlibacter;s__Ramlibacter sp. H39-3-26
g__Acinetobacter;s__Acinetobacter sp. UBA801	0	0	0	0	0	0	0	0	2.80E-06	0	0	0	0	0	0	0	2.48E-06	0	0	1.46E-07	0	0	k__Bacteria;p__Pseudomonadota;c__Gammaproteobacteria;o__Moraxellales;f__Moraxellaceae;g__Acinetobacter;s__Acinetobacter sp. UBA801
g__Enhydrobacter;s__Enhydrobacter sp. 8BJ	0	0	0	0	0	0	0	0	2.43E-06	0	0	0	0	0	0	0	2.71E-06	0	0	2.86E-07	0	0	k__Bacteria;p__Pseudomonadota;c__Alphaproteobacteria;o__Hyphomicrobiales;f__Unclassified;g__Enhydrobacter;s__Enhydrobacter sp. 8BJ
g__Ursidibacter;s__Ursidibacter maritimus	0	0	0	0	0	0	0	0	1.98E-06	0	0	0	0	2.69E-06	0	0	1.58E-06	0	0	2.33E-06	0	0	k__Bacteria;p__Pseudomonadota;c__Gammaproteobacteria;o__Pasteurellales;f__Pasteurellaceae;g__Ursidibacter;s__Ursidibacter maritimus
g__Pseudomonas;s__Pseudomonas gessardii	0	0	0	0	0	0	0	0	0	0	0	0	0	0	0	0	0	0	0	2.60E-06	0	0	k__Bacteria;p__Pseudomonadota;c__Gammaproteobacteria;o__Pseudomonadales;f__Pseudomonadaceae;g__Pseudomonas;s__Pseudomonas gessardii
g__Dickeya;s__Dickeya fangzhongdai	0	0	0	0	0	0	0	0	1.55E-06	0	0	0	0	2.58E-06	0	0	2.18E-06	0	0	1.83E-06	0	0	k__Bacteria;p__Pseudomonadota;c__Gammaproteobacteria;o__Enterobacterales;f__Pectobacteriaceae;g__Dickeya;s__Dickeya fangzhongdai
g__Pseudomonas;s__Pseudomonas sp. 2588-5	0	0	0	0	0	0	0	0	0	0	0	0	0	8.25E-08	0	0	0	0	0	2.57E-06	0	0	k__Bacteria;p__Pseudomonadota;c__Gammaproteobacteria;o__Pseudomonadales;f__Pseudomonadaceae;g__Pseudomonas;s__Pseudomonas sp. 2588-5
g__Actinotignum;s__Actinotignum timonense	2.46E-06	0	0	0	0	0	0	0	0	0	0	0	0	0	0	0	0	0	1.88E-06	0	0	0	k__Bacteria;p__Actinomycetota;c__Actinomycetes;o__Actinomycetales;f__Actinomycetaceae;g__Actinotignum;s__Actinotignum timonense
g__Dysgonomonas;s__Dysgonomonas mossii	0	0	0	0	0	0	0	0	0	0	0	0	0	0	0	0	0	0	2.38E-06	6.63E-07	0	0	k__Bacteria;p__Bacteroidota;c__Bacteroidia;o__Bacteroidales;f__Dysgonomonadaceae;g__Dysgonomonas;s__Dysgonomonas mossii
g__Pseudomonas;s__Pseudomonas sp. IsoF	0	0	0	0	0	0	0	0	1.06E-06	0	0	0	0	2.38E-06	0	0	0	0	0	1.86E-06	0	0	k__Bacteria;p__Pseudomonadota;c__Gammaproteobacteria;o__Pseudomonadales;f__Pseudomonadaceae;g__Pseudomonas;s__Pseudomonas sp. IsoF
g__Acinetobacter;s__Acinetobacter sp. KCTC 92772	0	0	0	0	0	0	0	0	0	0	0	0	0	0	0	0	2.36E-06	0	0	9.96E-07	0	0	k__Bacteria;p__Pseudomonadota;c__Gammaproteobacteria;o__Moraxellales;f__Moraxellaceae;g__Acinetobacter;s__Acinetobacter sp. KCTC 92772
g__Pseudomonas;s__Pseudomonas sp. OV546	0	0	0	0	0	0	0	0	0	0	0	0	0	0	0	0	0	0	0	2.36E-06	0	0	k__Bacteria;p__Pseudomonadota;c__Gammaproteobacteria;o__Pseudomonadales;f__Pseudomonadaceae;g__Pseudomonas;s__Pseudomonas sp. OV546
g__Pseudomonas;s__Pseudomonas sp. NS1(2017)	0	0	0	0	0	0	0	0	0	0	0	0	0	0	0	0	0	0	0	2.34E-06	0	0	k__Bacteria;p__Pseudomonadota;c__Gammaproteobacteria;o__Pseudomonadales;f__Pseudomonadaceae;g__Pseudomonas;s__Pseudomonas sp. NS1(2017)
g__Actinomyces;s__Actinomyces sp. HMSC08A01	2.31E-06	0	0	0	0	0	0	0	0	0	0	0	0	0	0	0	0	0	8.83E-07	0	0	0	k__Bacteria;p__Actinomycetota;c__Actinomycetes;o__Actinomycetales;f__Actinomycetaceae;g__Actinomyces;s__Actinomyces sp. HMSC08A01
g__Pseudomonas;s__Pseudomonas fuscovaginae	0	0	0	0	0	0	0	0	0	0	0	0	0	7.49E-07	0	0	0	0	0	2.30E-06	0	0	k__Bacteria;p__Pseudomonadota;c__Gammaproteobacteria;o__Pseudomonadales;f__Pseudomonadaceae;g__Pseudomonas;s__Pseudomonas fuscovaginae
g__Acinetobacter;s__Acinetobacter sp. MF4640	0	0	0	0	0	0	0	0	8.95E-07	0	0	0	0	4.27E-08	0	0	2.28E-06	0	0	0	0	0	k__Bacteria;p__Pseudomonadota;c__Gammaproteobacteria;o__Moraxellales;f__Moraxellaceae;g__Acinetobacter;s__Acinetobacter sp. MF4640
g__Citrobacter;s__Citrobacter sp. Cu231	0	0	0	0	0	0	0	0	0	0	0	0	0	5.55E-07	0	0	0	0	0	2.28E-06	0	0	k__Bacteria;p__Pseudomonadota;c__Gammaproteobacteria;o__Enterobacterales;f__Enterobacteriaceae;g__Citrobacter;s__Citrobacter sp. Cu231
g__Pseudomonas;s__Pseudomonas sp. LAIL14HWK12:I7	0	0	0	0	0	0	0	0	0	0	0	0	0	6.86E-07	0	0	0	0	2.28E-06	1.41E-06	0	0	k__Bacteria;p__Pseudomonadota;c__Gammaproteobacteria;o__Pseudomonadales;f__Pseudomonadaceae;g__Pseudomonas;s__Pseudomonas sp. LAIL14HWK12:I7
g__Pseudomonas;s__Pseudomonas sp. SDI	0	0	0	0	0	0	0	0	0	0	0	0	0	2.05E-06	0	0	0	0	0	2.25E-06	0	0	k__Bacteria;p__Pseudomonadota;c__Gammaproteobacteria;o__Pseudomonadales;f__Pseudomonadaceae;g__Pseudomonas;s__Pseudomonas sp. SDI
g__Lelliottia;s__Lelliottia amnigena	0	0	0	0	0	0	0	0	2.00E-06	0	0	0	0	4.30E-07	0	0	2.23E-06	0	0	7.06E-07	0	0	k__Bacteria;p__Pseudomonadota;c__Gammaproteobacteria;o__Enterobacterales;f__Enterobacteriaceae;g__Lelliottia;s__Lelliottia amnigena
g__Pseudomonas;s__Pseudomonas lurida	0	0	0	0	0	0	0	0	0	0	0	0	0	4.62E-08	0	0	0	0	0	2.22E-06	0	0	k__Bacteria;p__Pseudomonadota;c__Gammaproteobacteria;o__Pseudomonadales;f__Pseudomonadaceae;g__Pseudomonas;s__Pseudomonas lurida
g__Citrobacter;s__Citrobacter sp. Cpo147	0	0	0	0	0	0	0	0	1.71E-06	0	0	0	0	1.02E-06	0	0	2.21E-06	0	0	2.00E-06	0	0	k__Bacteria;p__Pseudomonadota;c__Gammaproteobacteria;o__Enterobacterales;f__Enterobacteriaceae;g__Citrobacter;s__Citrobacter sp. Cpo147
g__Pseudomonas;s__Pseudomonas corrugata	0	0	0	0	0	0	0	0	0	0	0	0	0	0	0	0	0	0	0	2.14E-06	0	0	k__Bacteria;p__Pseudomonadota;c__Gammaproteobacteria;o__Pseudomonadales;f__Pseudomonadaceae;g__Pseudomonas;s__Pseudomonas corrugata
g__Pseudomonas;s__Pseudomonas antarctica	0	0	0	0	0	0	0	0	0	0	0	0	0	0	0	0	0	0	0	2.12E-06	0	0	k__Bacteria;p__Pseudomonadota;c__Gammaproteobacteria;o__Pseudomonadales;f__Pseudomonadaceae;g__Pseudomonas;s__Pseudomonas antarctica
g__Yersinia;s__Yersinia frederiksenii	0	0	0	0	0	0	0	0	0	0	0	0	0	2.11E-06	0	0	1.92E-06	0	0	1.58E-06	0	0	k__Bacteria;p__Pseudomonadota;c__Gammaproteobacteria;o__Enterobacterales;f__Yersiniaceae;g__Yersinia;s__Yersinia frederiksenii
g__Pseudomonas;s__Pseudomonas proteolytica	0	0	0	0	0	0	0	0	0	0	0	0	0	9.47E-07	0	0	3.37E-07	0	0	2.10E-06	0	0	k__Bacteria;p__Pseudomonadota;c__Gammaproteobacteria;o__Pseudomonadales;f__Pseudomonadaceae;g__Pseudomonas;s__Pseudomonas proteolytica
g__Pseudomonas;s__Pseudomonas lactucae	0	0	0	0	0	0	0	0	0	0	0	0	0	0	0	0	2.96E-07	0	0	2.08E-06	0	0	k__Bacteria;p__Pseudomonadota;c__Gammaproteobacteria;o__Pseudomonadales;f__Pseudomonadaceae;g__Pseudomonas;s__Pseudomonas lactucae
g__Helicobacter;s__Helicobacter pullorum	0	0	0	0	0	0	0	0	0	0	0	0	0	1.08E-07	1.97E-06	0	0	0	0	1.53E-06	0	0	k__Bacteria;p__Campylobacterota;c__Epsilonproteobacteria;o__Campylobacterales;f__Helicobacteraceae;g__Helicobacter;s__Helicobacter pullorum
g__Delftia;s__Delftia sp. BR1	0	0	0	0	0	0	0	0	1.96E-06	0	0	0	0	0	0	0	4.17E-07	0	0	0	0	0	k__Bacteria;p__Pseudomonadota;c__Betaproteobacteria;o__Burkholderiales;f__Comamonadaceae;g__Delftia;s__Delftia sp. BR1
g__Streptococcus;s__Streptococcus halichoeri	0	0	0	0	0	0	0	0	0	0	0	1.93E-06	0	0	0	0	8.12E-07	0	0	0	0	0	k__Bacteria;p__Bacillota;c__Bacilli;o__Lactobacillales;f__Streptococcaceae;g__Streptococcus;s__Streptococcus halichoeri
g__Delftia;s__Delftia sp. ASV31	0	0	0	0	0	0	0	0	0	0	0	0	0	5.32E-08	0	0	1.90E-06	0	0	0	0	0	k__Bacteria;p__Pseudomonadota;c__Betaproteobacteria;o__Burkholderiales;f__Comamonadaceae;g__Delftia;s__Delftia sp. ASV31
g__Pseudomonas;s__Pseudomonas sp. 2995-1	0	0	0	0	0	0	0	0	0	0	0	0	0	0	0	0	0	0	0	1.90E-06	0	0	k__Bacteria;p__Pseudomonadota;c__Gammaproteobacteria;o__Pseudomonadales;f__Pseudomonadaceae;g__Pseudomonas;s__Pseudomonas sp. 2995-1
g__Paenibacillus;s__Paenibacillus macerans	0	0	0	0	0	0	0	0	0	0	0	0	0	0	0	0	0	0	1.88E-06	0	0	0	k__Bacteria;p__Bacillota;c__Bacilli;o__Bacillales;f__Paenibacillaceae;g__Paenibacillus;s__Paenibacillus macerans
g__Pseudomonas;s__Pseudomonas sp. GM84	0	0	0	0	0	0	0	0	0	0	0	0	0	8.69E-07	0	0	0	0	0	1.79E-06	0	0	k__Bacteria;p__Pseudomonadota;c__Gammaproteobacteria;o__Pseudomonadales;f__Pseudomonadaceae;g__Pseudomonas;s__Pseudomonas sp. GM84
g__Citrobacter;s__Citrobacter sp. KTE151	0	0	0	0	0	0	0	0	1.50E-06	0	0	0	0	1.72E-06	0	0	4.79E-07	0	0	1.42E-06	0	0	k__Bacteria;p__Pseudomonadota;c__Gammaproteobacteria;o__Enterobacterales;f__Enterobacteriaceae;g__Citrobacter;s__Citrobacter sp. KTE151
g__Pseudomonas;s__Pseudomonas sp. IPO3749	0	0	0	0	0	0	0	0	0	0	0	0	0	5.48E-08	0	0	0	0	0	1.71E-06	0	0	k__Bacteria;p__Pseudomonadota;c__Gammaproteobacteria;o__Pseudomonadales;f__Pseudomonadaceae;g__Pseudomonas;s__Pseudomonas sp. IPO3749
g__Pseudomonas;s__Pseudomonas sp. UBA4034	0	0	0	0	0	0	0	0	0	0	0	0	0	3.23E-08	5.92E-07	0	0	0	0	1.65E-06	0	0	k__Bacteria;p__Pseudomonadota;c__Gammaproteobacteria;o__Pseudomonadales;f__Pseudomonadaceae;g__Pseudomonas;s__Pseudomonas sp. UBA4034
g__Pseudomonas;s__Pseudomonas sp. Xaverov 259	0	0	0	0	0	0	0	0	0	0	0	0	0	1.42E-07	0	0	0	0	0	1.63E-06	0	0	k__Bacteria;p__Pseudomonadota;c__Gammaproteobacteria;o__Pseudomonadales;f__Pseudomonadaceae;g__Pseudomonas;s__Pseudomonas sp. Xaverov 259
g__Unclassified;s__Candidatus Curtissbacteria bacterium RIFCSPHIGHO2_12_FULL_38_37	0	0	0	0	0	0	0	0	1.62E-06	0	0	0	0	0	0	0	0	0	0	1.27E-07	0	0	k__Bacteria;p__Candidatus Curtissbacteria;c__Unclassified;o__Unclassified;f__Unclassified;g__Unclassified;s__Candidatus Curtissbacteria bacterium RIFCSPHIGHO2_12_FULL_38_37
g__Actinomyces;s__Actinomyces sp. UMB0918	1.05E-06	0	0	0	0	0	0	0	0	0	0	0	0	0	0	0	0	0	1.61E-06	0	0	0	k__Bacteria;p__Actinomycetota;c__Actinomycetes;o__Actinomycetales;f__Actinomycetaceae;g__Actinomyces;s__Actinomyces sp. UMB0918
g__Winkia;s__Winkia sp. ACRQY	1.61E-06	0	0	0	0	0	0	0	0	0	0	0	0	0	0	0	0	0	1.54E-06	0	0	0	k__Bacteria;p__Actinomycetota;c__Actinomycetes;o__Actinomycetales;f__Actinomycetaceae;g__Winkia;s__Winkia sp. ACRQY
g__Pseudomonas;s__Pseudomonas palleroniana	0	0	0	0	0	0	0	0	0	0	0	0	0	0	0	0	0	0	0	1.59E-06	0	0	k__Bacteria;p__Pseudomonadota;c__Gammaproteobacteria;o__Pseudomonadales;f__Pseudomonadaceae;g__Pseudomonas;s__Pseudomonas palleroniana
g__Pseudomonas;s__Pseudomonas sp. HLS-6	0	0	0	0	0	0	0	0	0	0	0	0	0	0	0	0	2.69E-07	0	0	1.59E-06	0	0	k__Bacteria;p__Pseudomonadota;c__Gammaproteobacteria;o__Pseudomonadales;f__Pseudomonadaceae;g__Pseudomonas;s__Pseudomonas sp. HLS-6
g__Citrobacter;s__Citrobacter sp. Res13-Sevr-PEB04-36	0	0	0	0	0	0	0	0	0	0	0	0	0	4.74E-07	0	0	0	0	0	1.56E-06	0	0	k__Bacteria;p__Pseudomonadota;c__Gammaproteobacteria;o__Enterobacterales;f__Enterobacteriaceae;g__Citrobacter;s__Citrobacter sp. Res13-Sevr-PEB04-36
g__Marichromatium;s__Marichromatium gracile	0	0	0	0	0	0	0	0	0	0	0	0	0	0	0	0	0	0	0	1.55E-06	0	0	k__Bacteria;p__Pseudomonadota;c__Gammaproteobacteria;o__Chromatiales;f__Chromatiaceae;g__Marichromatium;s__Marichromatium gracile
g__Pseudomonas;s__Pseudomonas sp. VLB120	0	0	0	0	0	0	0	0	0	0	0	0	0	7.45E-07	0	0	0	0	0	1.53E-06	0	0	k__Bacteria;p__Pseudomonadota;c__Gammaproteobacteria;o__Pseudomonadales;f__Pseudomonadaceae;g__Pseudomonas;s__Pseudomonas sp. VLB120
g__Pseudomonas;s__Pseudomonas sp. RIT357	0	0	0	0	0	0	0	0	0	0	0	0	0	1.01E-07	0	0	2.25E-07	0	0	1.49E-06	0	0	k__Bacteria;p__Pseudomonadota;c__Gammaproteobacteria;o__Pseudomonadales;f__Pseudomonadaceae;g__Pseudomonas;s__Pseudomonas sp. RIT357
g__Pseudomonas;s__Pseudomonas sp. MIACH	0	0	0	0	0	0	0	0	0	0	0	0	0	0	0	0	4.34E-08	0	0	1.48E-06	0	0	k__Bacteria;p__Pseudomonadota;c__Gammaproteobacteria;o__Pseudomonadales;f__Pseudomonadaceae;g__Pseudomonas;s__Pseudomonas sp. MIACH
g__Pseudomonas;s__Pseudomonas arcuscaelestis	0	0	0	0	0	0	0	0	0	0	0	0	0	5.59E-08	0	0	0	0	0	1.47E-06	0	0	k__Bacteria;p__Pseudomonadota;c__Gammaproteobacteria;o__Pseudomonadales;f__Pseudomonadaceae;g__Pseudomonas;s__Pseudomonas arcuscaelestis
g__Acinetobacter;s__Acinetobacter gyllenbergii	0	0	0	0	0	0	0	0	1.47E-06	0	0	0	0	0	0	0	1.40E-06	0	0	0	0	0	k__Bacteria;p__Pseudomonadota;c__Gammaproteobacteria;o__Moraxellales;f__Moraxellaceae;g__Acinetobacter;s__Acinetobacter gyllenbergii
g__Delftia;s__uncultured Delftia sp.	0	0	0	0	0	0	0	0	5.26E-07	0	0	0	0	6.86E-08	0	0	1.46E-06	0	0	1.28E-06	0	0	k__Bacteria;p__Pseudomonadota;c__Betaproteobacteria;o__Burkholderiales;f__Comamonadaceae;g__Delftia;s__uncultured Delftia sp.
g__Pseudomonas;s__Pseudomonas kitaguniensis	0	0	0	0	0	0	0	0	0	0	0	0	0	0	0	0	0	0	0	1.45E-06	0	0	k__Bacteria;p__Pseudomonadota;c__Gammaproteobacteria;o__Pseudomonadales;f__Pseudomonadaceae;g__Pseudomonas;s__Pseudomonas kitaguniensis
g__Pseudomonas;s__Pseudomonas sp. BJP69	0	0	0	0	0	0	0	0	0	0	0	0	0	1.43E-06	0	0	0	0	0	6.43E-07	0	0	k__Bacteria;p__Pseudomonadota;c__Gammaproteobacteria;o__Pseudomonadales;f__Pseudomonadaceae;g__Pseudomonas;s__Pseudomonas sp. BJP69
g__Pseudomonas;s__Pseudomonas sp. FP453	0	0	0	0	0	0	0	0	0	0	0	0	0	0	0	0	0	0	0	1.42E-06	0	0	k__Bacteria;p__Pseudomonadota;c__Gammaproteobacteria;o__Pseudomonadales;f__Pseudomonadaceae;g__Pseudomonas;s__Pseudomonas sp. FP453
g__Pseudomonas;s__Pseudomonas sp. P7758	0	0	0	0	0	0	0	0	0	0	0	0	0	5.36E-08	0	0	0	0	0	1.41E-06	0	0	k__Bacteria;p__Pseudomonadota;c__Gammaproteobacteria;o__Pseudomonadales;f__Pseudomonadaceae;g__Pseudomonas;s__Pseudomonas sp. P7758
g__Unclassified;s__Rhodobacteraceae bacterium PD-2	0	0	0	0	0	0	0	0	0	0	0	0	0	2.14E-07	0	0	0	0	0	1.40E-06	0	0	k__Bacteria;p__Pseudomonadota;c__Alphaproteobacteria;o__Rhodobacterales;f__Paracoccaceae;g__Unclassified;s__Rhodobacteraceae bacterium PD-2
g__Pseudomonas;s__Pseudomonas sp. RIT-PI-r	0	0	0	0	0	0	0	0	0	0	0	0	0	1.39E-06	0	0	0	0	0	0	0	0	k__Bacteria;p__Pseudomonadota;c__Gammaproteobacteria;o__Pseudomonadales;f__Pseudomonadaceae;g__Pseudomonas;s__Pseudomonas sp. RIT-PI-r
g__Streptococcus;s__Streptococcus sp. k-90	0	0	0	0	0	0	0	0	0	0	0	0	0	0	0	0	1.38E-06	0	0	0	0	0	k__Bacteria;p__Bacillota;c__Bacilli;o__Lactobacillales;f__Streptococcaceae;g__Streptococcus;s__Streptococcus sp. k-90
g__Pseudomonas;s__Pseudomonas sp. SK2	0	0	0	0	0	0	0	0	0	0	0	0	0	1.35E-06	0	0	0	0	0	5.93E-07	0	0	k__Bacteria;p__Pseudomonadota;c__Gammaproteobacteria;o__Pseudomonadales;f__Pseudomonadaceae;g__Pseudomonas;s__Pseudomonas sp. SK2
g__Delftia;s__Delftia sp. ZNC0008	0	0	0	0	0	0	0	0	3.97E-07	0	0	0	0	1.77E-07	0	0	1.33E-06	0	0	0	0	0	k__Bacteria;p__Pseudomonadota;c__Betaproteobacteria;o__Burkholderiales;f__Comamonadaceae;g__Delftia;s__Delftia sp. ZNC0008
g__Mesorhizobium;s__Mesorhizobium sp.	9.03E-07	0	0	0	0	0	0	0	0	0	0	0	0	0	0	0	3.47E-07	1.30E-06	3.45E-07	5.13E-07	0	0	k__Bacteria;p__Pseudomonadota;c__Alphaproteobacteria;o__Hyphomicrobiales;f__Phyllobacteriaceae;g__Mesorhizobium;s__Mesorhizobium sp.
g__Pseudomonas;s__Pseudomonas sp. BN607	0	0	0	0	0	0	0	0	1.30E-06	0	0	0	0	1.01E-06	0	0	0	0	0	7.37E-07	0	0	k__Bacteria;p__Pseudomonadota;c__Gammaproteobacteria;o__Pseudomonadales;f__Pseudomonadaceae;g__Pseudomonas;s__Pseudomonas sp. BN607
g__Pseudomonas;s__Pseudomonas nunensis	0	0	0	0	0	0	0	0	0	0	0	0	0	1.83E-07	0	0	1.47E-07	0	0	1.30E-06	0	0	k__Bacteria;p__Pseudomonadota;c__Gammaproteobacteria;o__Pseudomonadales;f__Pseudomonadaceae;g__Pseudomonas;s__Pseudomonas nunensis
g__Pseudomonas;s__Pseudomonas parasichuanensis	0	0	0	0	0	0	0	0	0	0	0	0	0	1.28E-06	0	0	1.09E-07	0	0	4.04E-07	0	0	k__Bacteria;p__Pseudomonadota;c__Gammaproteobacteria;o__Pseudomonadales;f__Pseudomonadaceae;g__Pseudomonas;s__Pseudomonas parasichuanensis
g__Pseudomonas;s__Pseudomonas sp. HN11	0	0	0	0	0	0	0	0	0	0	0	0	0	6.36E-08	0	0	0	0	0	1.25E-06	0	0	k__Bacteria;p__Pseudomonadota;c__Gammaproteobacteria;o__Pseudomonadales;f__Pseudomonadaceae;g__Pseudomonas;s__Pseudomonas sp. HN11
g__Pseudomonas;s__Pseudomonas sp. B21-051	0	0	0	0	0	0	0	0	0	0	0	0	0	2.17E-07	0	0	2.42E-07	0	0	1.25E-06	0	0	k__Bacteria;p__Pseudomonadota;c__Gammaproteobacteria;o__Pseudomonadales;f__Pseudomonadaceae;g__Pseudomonas;s__Pseudomonas sp. B21-051
g__Pseudomonas;s__Pseudomonas sp. URMO17WK12:I11	0	0	0	0	0	0	0	0	0	0	0	0	0	1.25E-06	0	0	3.09E-07	0	0	6.84E-07	0	0	k__Bacteria;p__Pseudomonadota;c__Gammaproteobacteria;o__Pseudomonadales;f__Pseudomonadaceae;g__Pseudomonas;s__Pseudomonas sp. URMO17WK12:I11
g__Providencia;s__Providencia sp. PROV252	0	0	0	0	0	0	0	0	0	0	0	0	0	0	0	0	0	0	0	1.22E-06	0	0	k__Bacteria;p__Pseudomonadota;c__Gammaproteobacteria;o__Enterobacterales;f__Morganellaceae;g__Providencia;s__Providencia sp. PROV252
g__Pseudomonas;s__Pseudomonas sp. MWU12-2312b	0	0	0	0	0	0	0	0	0	0	0	0	0	1.84E-07	0	0	0	0	0	1.21E-06	0	0	k__Bacteria;p__Pseudomonadota;c__Gammaproteobacteria;o__Pseudomonadales;f__Pseudomonadaceae;g__Pseudomonas;s__Pseudomonas sp. MWU12-2312b
g__Pseudomonas;s__Pseudomonas sp. CCOS 191	0	0	0	0	0	0	0	0	0	0	0	0	0	1.19E-06	0	0	0	0	0	9.78E-07	0	0	k__Bacteria;p__Pseudomonadota;c__Gammaproteobacteria;o__Pseudomonadales;f__Pseudomonadaceae;g__Pseudomonas;s__Pseudomonas sp. CCOS 191
g__Pseudomonas;s__Pseudomonas sp. MWU13-3659	0	0	0	0	0	0	0	0	0	0	0	0	0	1.19E-06	0	0	0	0	0	5.10E-07	0	0	k__Bacteria;p__Pseudomonadota;c__Gammaproteobacteria;o__Pseudomonadales;f__Pseudomonadaceae;g__Pseudomonas;s__Pseudomonas sp. MWU13-3659
g__Pseudomonas;s__Pseudomonas sp. 34 E 7	0	0	0	0	0	0	0	0	0	0	0	0	0	7.86E-07	0	0	4.37E-07	0	2.90E-07	1.18E-06	0	0	k__Bacteria;p__Pseudomonadota;c__Gammaproteobacteria;o__Pseudomonadales;f__Pseudomonadaceae;g__Pseudomonas;s__Pseudomonas sp. 34 E 7
g__Pseudomonas;s__Pseudomonas sp. UFMG81	0	0	0	0	0	0	0	0	0	0	0	0	0	1.18E-06	0	0	0	0	0	4.19E-07	0	0	k__Bacteria;p__Pseudomonadota;c__Gammaproteobacteria;o__Pseudomonadales;f__Pseudomonadaceae;g__Pseudomonas;s__Pseudomonas sp. UFMG81
g__Pseudomonas;s__Pseudomonas sp. PA-6-1D	0	0	0	0	0	0	0	0	0	0	0	0	0	0	0	0	0	0	0	1.17E-06	0	0	k__Bacteria;p__Pseudomonadota;c__Gammaproteobacteria;o__Pseudomonadales;f__Pseudomonadaceae;g__Pseudomonas;s__Pseudomonas sp. PA-6-1D
g__Pseudomonas;s__Pseudomonas sp. NBRC 111138	0	0	0	0	0	0	0	0	0	0	0	0	0	0	0	0	0	0	0	1.16E-06	0	0	k__Bacteria;p__Pseudomonadota;c__Gammaproteobacteria;o__Pseudomonadales;f__Pseudomonadaceae;g__Pseudomonas;s__Pseudomonas sp. NBRC 111138
g__Pseudomonas;s__Pseudomonas agarici	0	0	0	0	0	0	0	0	0	0	0	0	0	1.14E-06	0	0	0	0	0	0	0	0	k__Bacteria;p__Pseudomonadota;c__Gammaproteobacteria;o__Pseudomonadales;f__Pseudomonadaceae;g__Pseudomonas;s__Pseudomonas agarici
g__Delftia;s__Delftia sp. 13_1_40CM_3_66_6	0	0	0	0	0	0	0	0	1.14E-06	0	0	0	0	4.04E-07	0	0	8.69E-07	0	0	4.02E-07	0	0	k__Bacteria;p__Pseudomonadota;c__Betaproteobacteria;o__Burkholderiales;f__Comamonadaceae;g__Delftia;s__Delftia sp. 13_1_40CM_3_66_6
g__Pseudomonas;s__Pseudomonas sp. PA-3-11C	0	0	0	0	0	0	0	0	0	0	0	0	0	5.30E-08	0	0	0	0	0	1.13E-06	0	0	k__Bacteria;p__Pseudomonadota;c__Gammaproteobacteria;o__Pseudomonadales;f__Pseudomonadaceae;g__Pseudomonas;s__Pseudomonas sp. PA-3-11C
g__Variovorax;s__uncultured Variovorax sp.	0	0	0	0	0	0	0	0	0	0	0	0	0	0	0	0	0	0	0	1.12E-06	0	0	k__Bacteria;p__Pseudomonadota;c__Betaproteobacteria;o__Burkholderiales;f__Comamonadaceae;g__Variovorax;s__uncultured Variovorax sp.
g__Comamonas;s__Comamonas kerstersii	0	0	0	0	0	0	0	0	0	0	0	0	0	1.25E-07	0	0	1.12E-06	0	0	0	0	0	k__Bacteria;p__Pseudomonadota;c__Betaproteobacteria;o__Burkholderiales;f__Comamonadaceae;g__Comamonas;s__Comamonas kerstersii
g__Pseudomonas;s__Pseudomonas sp. FSL W5-0299	0	0	0	0	0	0	0	0	0	0	0	0	0	1.11E-06	0	0	0	0	0	1.83E-07	0	0	k__Bacteria;p__Pseudomonadota;c__Gammaproteobacteria;o__Pseudomonadales;f__Pseudomonadaceae;g__Pseudomonas;s__Pseudomonas sp. FSL W5-0299
g__Pseudomonas;s__Pseudomonas sivasensis	0	0	0	0	0	0	0	0	0	0	0	0	0	0	0	0	0	0	0	1.11E-06	0	0	k__Bacteria;p__Pseudomonadota;c__Gammaproteobacteria;o__Pseudomonadales;f__Pseudomonadaceae;g__Pseudomonas;s__Pseudomonas sivasensis
g__Pseudomonas;s__Pseudomonas kairouanensis	0	0	0	0	0	0	0	0	0	0	0	0	0	6.06E-08	0	0	0	0	0	1.10E-06	0	0	k__Bacteria;p__Pseudomonadota;c__Gammaproteobacteria;o__Pseudomonadales;f__Pseudomonadaceae;g__Pseudomonas;s__Pseudomonas kairouanensis
g__Pseudomonas;s__Pseudomonas sp. 7SR1	0	0	0	0	0	0	0	0	0	0	0	0	0	0	0	0	0	0	0	1.08E-06	0	0	k__Bacteria;p__Pseudomonadota;c__Gammaproteobacteria;o__Pseudomonadales;f__Pseudomonadaceae;g__Pseudomonas;s__Pseudomonas sp. 7SR1
g__Pseudomonas;s__Pseudomonas sp. P7759	0	0	0	0	0	0	0	0	0	0	0	0	0	0	0	0	0	0	0	1.08E-06	0	0	k__Bacteria;p__Pseudomonadota;c__Gammaproteobacteria;o__Pseudomonadales;f__Pseudomonadaceae;g__Pseudomonas;s__Pseudomonas sp. P7759
g__Pseudomonas;s__Pseudomonas sp. PONIH3	0	0	0	0	0	0	0	0	0	0	0	0	0	5.80E-07	0	0	0	0	0	1.07E-06	0	0	k__Bacteria;p__Pseudomonadota;c__Gammaproteobacteria;o__Pseudomonadales;f__Pseudomonadaceae;g__Pseudomonas;s__Pseudomonas sp. PONIH3
g__Pseudomonas;s__Pseudomonas sp. 1 R 17	0	0	0	0	0	0	0	0	0	0	0	0	0	0	0	0	0	0	0	1.06E-06	0	0	k__Bacteria;p__Pseudomonadota;c__Gammaproteobacteria;o__Pseudomonadales;f__Pseudomonadaceae;g__Pseudomonas;s__Pseudomonas sp. 1 R 17
g__Providencia;s__Providencia rettgeri	0	0	0	0	0	0	0	0	0	0	0	0	0	1.06E-06	0	0	1.71E-07	0	0	8.83E-07	0	0	k__Bacteria;p__Pseudomonadota;c__Gammaproteobacteria;o__Enterobacterales;f__Morganellaceae;g__Providencia;s__Providencia rettgeri
g__Pseudomonas;s__Pseudomonas sp. SST3	0	0	0	0	0	0	0	0	0	0	0	0	0	0	0	0	0	0	0	1.06E-06	0	0	k__Bacteria;p__Pseudomonadota;c__Gammaproteobacteria;o__Pseudomonadales;f__Pseudomonadaceae;g__Pseudomonas;s__Pseudomonas sp. SST3
g__Pseudomonas;s__Pseudomonas sp. R3-18-08	0	0	0	0	0	0	0	0	0	0	0	0	0	1.04E-06	0	0	0	0	0	4.07E-07	0	0	k__Bacteria;p__Pseudomonadota;c__Gammaproteobacteria;o__Pseudomonadales;f__Pseudomonadaceae;g__Pseudomonas;s__Pseudomonas sp. R3-18-08
g__Pseudomonas;s__Pseudomonas syringae group genomosp. 3	0	0	0	0	0	0	0	0	0	0	0	0	0	0	0	0	0	0	0	1.03E-06	0	0	k__Bacteria;p__Pseudomonadota;c__Gammaproteobacteria;o__Pseudomonadales;f__Pseudomonadaceae;g__Pseudomonas;s__Pseudomonas syringae group genomosp. 3
g__Delftia;s__Delftia sp. PE138	0	0	0	0	0	0	0	0	3.86E-07	0	0	0	0	4.30E-07	0	0	1.02E-06	0	0	0	0	0	k__Bacteria;p__Pseudomonadota;c__Betaproteobacteria;o__Burkholderiales;f__Comamonadaceae;g__Delftia;s__Delftia sp. PE138
g__Pseudomonas;s__Pseudomonas donghuensis	0	0	0	0	0	0	0	0	0	0	0	0	0	3.79E-07	0	0	2.09E-07	0	0	1.01E-06	0	0	k__Bacteria;p__Pseudomonadota;c__Gammaproteobacteria;o__Pseudomonadales;f__Pseudomonadaceae;g__Pseudomonas;s__Pseudomonas donghuensis
g__Pseudomonas;s__Pseudomonas extremaustralis	0	0	0	0	0	0	0	0	0	0	0	0	0	5.07E-08	0	0	0	0	0	1.00E-06	0	0	k__Bacteria;p__Pseudomonadota;c__Gammaproteobacteria;o__Pseudomonadales;f__Pseudomonadaceae;g__Pseudomonas;s__Pseudomonas extremaustralis
g__Cedecea;s__Cedecea davisae	0	0	0	0	0	0	0	0	4.57E-07	0	0	0	0	9.83E-07	0	0	4.37E-07	0	0	6.46E-07	0	0	k__Bacteria;p__Pseudomonadota;c__Gammaproteobacteria;o__Enterobacterales;f__Enterobacteriaceae;g__Cedecea;s__Cedecea davisae
g__Streptococcus;s__Streptococcus sp. k-163	0	0	0	0	0	0	0	0	0	0	0	0	0	0	0	0	9.81E-07	0	0	0	0	0	k__Bacteria;p__Bacillota;c__Bacilli;o__Lactobacillales;f__Streptococcaceae;g__Streptococcus;s__Streptococcus sp. k-163
g__Pseudomonas;s__Pseudomonas schmalbachii	0	0	0	0	0	0	0	0	0	0	0	0	0	8.55E-07	0	0	1.19E-07	0	0	9.66E-07	0	0	k__Bacteria;p__Pseudomonadota;c__Gammaproteobacteria;o__Pseudomonadales;f__Pseudomonadaceae;g__Pseudomonas;s__Pseudomonas schmalbachii
g__Pseudomonas;s__Pseudomonas pisciculturae	0	0	0	0	0	0	0	0	0	0	0	0	0	1.46E-07	0	0	0	0	0	9.63E-07	0	0	k__Bacteria;p__Pseudomonadota;c__Gammaproteobacteria;o__Pseudomonadales;f__Pseudomonadaceae;g__Pseudomonas;s__Pseudomonas pisciculturae
g__Pseudomonas;s__Pseudomonas sp. B14(2022)	0	0	0	0	0	0	0	0	2.14E-07	0	0	0	0	3.06E-08	0	0	6.81E-08	0	0	9.55E-07	0	0	k__Bacteria;p__Pseudomonadota;c__Gammaproteobacteria;o__Pseudomonadales;f__Pseudomonadaceae;g__Pseudomonas;s__Pseudomonas sp. B14(2022)
g__Pseudomonas;s__Pseudomonas sp. PA-3-10C	0	0	0	0	0	0	0	0	0	0	0	0	0	0	0	0	0	0	0	9.52E-07	0	0	k__Bacteria;p__Pseudomonadota;c__Gammaproteobacteria;o__Pseudomonadales;f__Pseudomonadaceae;g__Pseudomonas;s__Pseudomonas sp. PA-3-10C
g__Pseudomonas;s__Pseudomonas sp. PA-4-8C	0	0	0	0	0	0	0	0	0	0	0	0	0	9.58E-08	0	0	0	0	0	9.45E-07	0	0	k__Bacteria;p__Pseudomonadota;c__Gammaproteobacteria;o__Pseudomonadales;f__Pseudomonadaceae;g__Pseudomonas;s__Pseudomonas sp. PA-4-8C
g__Pseudomonas;s__Pseudomonas sp. C6002	0	0	0	0	0	0	0	0	0	0	0	0	0	6.33E-08	0	0	0	0	0	9.36E-07	0	0	k__Bacteria;p__Pseudomonadota;c__Gammaproteobacteria;o__Pseudomonadales;f__Pseudomonadaceae;g__Pseudomonas;s__Pseudomonas sp. C6002
g__Synechococcus;s__Synechococcus sp. PCC 6312	0	0	0	0	0	0	0	0	9.19E-07	0	0	0	0	0	0	0	0	0	0	6.49E-07	0	0	k__Bacteria;p__Cyanobacteriota;c__Cyanophyceae;o__Synechococcales;f__Synechococcaceae;g__Synechococcus;s__Synechococcus sp. PCC 6312
g__Pseudomonas;s__Pseudomonas pergaminensis	0	0	0	0	0	0	0	0	0	0	0	0	0	0	0	0	0	0	0	9.14E-07	0	0	k__Bacteria;p__Pseudomonadota;c__Gammaproteobacteria;o__Pseudomonadales;f__Pseudomonadaceae;g__Pseudomonas;s__Pseudomonas pergaminensis
g__Pseudomonas;s__Pseudomonas vranovensis	0	0	0	0	0	0	0	0	0	0	0	0	0	9.04E-07	0	0	0	0	0	7.43E-07	0	0	k__Bacteria;p__Pseudomonadota;c__Gammaproteobacteria;o__Pseudomonadales;f__Pseudomonadaceae;g__Pseudomonas;s__Pseudomonas vranovensis
g__Delftia;s__Delftia sp. 670	0	0	0	0	0	0	0	0	0	0	0	0	0	1.35E-07	0	0	9.02E-07	0	0	0	0	0	k__Bacteria;p__Pseudomonadota;c__Betaproteobacteria;o__Burkholderiales;f__Comamonadaceae;g__Delftia;s__Delftia sp. 670
g__Pseudomonas;s__Pseudomonas sp. PAGU 2196	0	0	0	0	0	0	0	0	0	0	0	0	0	8.88E-07	0	0	1.23E-07	0	0	6.38E-07	0	0	k__Bacteria;p__Pseudomonadota;c__Gammaproteobacteria;o__Pseudomonadales;f__Pseudomonadaceae;g__Pseudomonas;s__Pseudomonas sp. PAGU 2196
g__Pseudomonas;s__Pseudomonas faucium	0	0	0	0	0	0	0	0	0	0	0	0	0	6.72E-07	0	0	0	0	0	8.83E-07	0	0	k__Bacteria;p__Pseudomonadota;c__Gammaproteobacteria;o__Pseudomonadales;f__Pseudomonadaceae;g__Pseudomonas;s__Pseudomonas faucium
g__Pseudomonas;s__Pseudomonas sp. UBA6554	0	0	0	0	0	0	0	0	0	0	0	0	0	8.69E-07	0	0	0	0	0	5.71E-07	0	0	k__Bacteria;p__Pseudomonadota;c__Gammaproteobacteria;o__Pseudomonadales;f__Pseudomonadaceae;g__Pseudomonas;s__Pseudomonas sp. UBA6554
g__Pseudomonas;s__Pseudomonas sp. UMAB-40	0	0	0	0	0	0	0	0	0	0	0	0	0	0	0	0	0	0	0	8.40E-07	0	0	k__Bacteria;p__Pseudomonadota;c__Gammaproteobacteria;o__Pseudomonadales;f__Pseudomonadaceae;g__Pseudomonas;s__Pseudomonas sp. UMAB-40
g__Verminephrobacter;s__Verminephrobacter eiseniae	0	0	0	0	0	0	0	0	0	0	0	0	0	0	0	0	8.15E-07	0	0	0	0	0	k__Bacteria;p__Pseudomonadota;c__Betaproteobacteria;o__Burkholderiales;f__Comamonadaceae;g__Verminephrobacter;s__Verminephrobacter eiseniae
g__Pseudomonas;s__Pseudomonas sp. V3_3_4_13	0	0	0	0	0	0	0	0	0	0	0	0	0	0	0	0	0	0	0	8.13E-07	0	0	k__Bacteria;p__Pseudomonadota;c__Gammaproteobacteria;o__Pseudomonadales;f__Pseudomonadaceae;g__Pseudomonas;s__Pseudomonas sp. V3_3_4_13
g__Pseudomonas;s__Pseudomonas aylmerensis	0	0	0	0	0	0	0	0	0	0	0	0	0	2.94E-07	0	0	0	0	0	8.05E-07	0	0	k__Bacteria;p__Pseudomonadota;c__Gammaproteobacteria;o__Pseudomonadales;f__Pseudomonadaceae;g__Pseudomonas;s__Pseudomonas aylmerensis
g__Pseudomonas;s__Pseudomonas sp. AM14(2022)	0	0	0	0	0	0	0	0	0	0	0	0	0	0	0	0	0	0	0	7.93E-07	0	0	k__Bacteria;p__Pseudomonadota;c__Gammaproteobacteria;o__Pseudomonadales;f__Pseudomonadaceae;g__Pseudomonas;s__Pseudomonas sp. AM14(2022)
g__Azospira;s__Azospira oryzae	0	0	0	0	0	0	0	0	0	0	0	0	0	8.63E-08	0	0	7.68E-07	0	0	2.84E-07	0	0	k__Bacteria;p__Pseudomonadota;c__Betaproteobacteria;o__Rhodocyclales;f__Rhodocyclaceae;g__Azospira;s__Azospira oryzae
g__Burkholderia;s__Burkholderia territorii	0	0	0	0	0	0	0	0	0	0	0	0	0	0	0	0	7.67E-07	0	0	0	0	0	k__Bacteria;p__Pseudomonadota;c__Betaproteobacteria;o__Burkholderiales;f__Burkholderiaceae;g__Burkholderia;s__Burkholderia territorii
g__Pseudomonas;s__Pseudomonas reidholzensis	0	0	0	0	0	0	0	0	0	0	0	0	0	7.58E-07	0	0	0	0	0	7.47E-07	0	0	k__Bacteria;p__Pseudomonadota;c__Gammaproteobacteria;o__Pseudomonadales;f__Pseudomonadaceae;g__Pseudomonas;s__Pseudomonas reidholzensis
g__Pseudomonas;s__Pseudomonas moraviensis	0	0	0	0	0	0	0	0	0	0	0	0	0	0	0	0	0	0	0	7.56E-07	0	0	k__Bacteria;p__Pseudomonadota;c__Gammaproteobacteria;o__Pseudomonadales;f__Pseudomonadaceae;g__Pseudomonas;s__Pseudomonas moraviensis
g__Stutzerimonas;s__Stutzerimonas frequens	0	0	0	0	0	0	0	0	0	0	0	0	0	4.56E-08	0	0	0	0	0	7.49E-07	0	0	k__Bacteria;p__Pseudomonadota;c__Gammaproteobacteria;o__Pseudomonadales;f__Pseudomonadaceae;g__Stutzerimonas;s__Stutzerimonas frequens
g__Pseudomonas;s__Pseudomonas extremorientalis	0	0	0	0	0	0	0	0	0	0	0	0	0	0	0	0	0	0	0	7.30E-07	0	0	k__Bacteria;p__Pseudomonadota;c__Gammaproteobacteria;o__Pseudomonadales;f__Pseudomonadaceae;g__Pseudomonas;s__Pseudomonas extremorientalis
g__Corallococcus;s__Corallococcus exiguus	0	0	0	0	0	0	0	0	0	0	0	0	0	0	0	0	0	0	0	7.30E-07	0	0	k__Bacteria;p__Myxococcota;c__Myxococcia;o__Myxococcales;f__Myxococcaceae;g__Corallococcus;s__Corallococcus exiguus
g__Aeromonas;s__Aeromonas veronii	0	0	0	0	0	0	0	0	0	0	0	0	0	0	0	0	0	0	0	7.19E-07	0	0	k__Bacteria;p__Pseudomonadota;c__Gammaproteobacteria;o__Aeromonadales;f__Aeromonadaceae;g__Aeromonas;s__Aeromonas veronii
g__Pseudomonas;s__Pseudomonas xanthosomatis	0	0	0	0	0	0	0	0	0	0	0	0	0	6.88E-07	0	0	1.02E-07	0	0	3.77E-07	0	0	k__Bacteria;p__Pseudomonadota;c__Gammaproteobacteria;o__Pseudomonadales;f__Pseudomonadaceae;g__Pseudomonas;s__Pseudomonas xanthosomatis
g__Pseudomonas;s__Pseudomonas farsensis	0	0	0	0	0	0	0	0	0	0	0	0	0	6.59E-07	0	0	0	0	0	0	0	0	k__Bacteria;p__Pseudomonadota;c__Gammaproteobacteria;o__Pseudomonadales;f__Pseudomonadaceae;g__Pseudomonas;s__Pseudomonas farsensis
g__Pseudomonas;s__Pseudomonas sp. GM80	0	0	0	0	0	0	0	0	3.94E-07	0	0	0	0	0	0	0	0	0	0	6.49E-07	0	0	k__Bacteria;p__Pseudomonadota;c__Gammaproteobacteria;o__Pseudomonadales;f__Pseudomonadaceae;g__Pseudomonas;s__Pseudomonas sp. GM80
g__Burkholderia;s__Burkholderia lata	0	0	0	0	0	0	0	0	0	0	0	0	0	0	0	0	0	0	0	6.49E-07	0	0	k__Bacteria;p__Pseudomonadota;c__Betaproteobacteria;o__Burkholderiales;f__Burkholderiaceae;g__Burkholderia;s__Burkholderia lata
g__Pseudomonas;s__Pseudomonas sp. H9	0	0	0	0	0	0	0	0	0	0	0	0	0	5.99E-07	0	0	0	0	0	0	0	0	k__Bacteria;p__Pseudomonadota;c__Gammaproteobacteria;o__Pseudomonadales;f__Pseudomonadaceae;g__Pseudomonas;s__Pseudomonas sp. H9
[truncated: 8 more rows]
