# Supplementary material for: Urinary microbiota and bacterial membrane vesicles in chronic kidney disease: contribution to antimicrobial-resistant urinary tract infections
Source: Front Cell Infect Microbiol. 2026 Mar 3;16:1748638. doi: 10.3389/fcimb.2026.1748638 (PMC12992213; doi:10.3389/fcimb.2026.1748638)
Supplement: Supplementary file 2 [file DataSheet2.zip › Supplementary Data 2.txt]

ARO_name	CTRBac	CKDBac	CTRMV	CKDMV
KpnH (SMR efflux pump, multidrug resistance)	1.39513E-05	5.50826E-05	1.17072E-05	1.00347E-06
soxS (transcriptional regulator, multidrug resistance)	2.74837E-05	2.17345E-05	9.05125E-05	1.86885E-05
mdtC (RND efflux pump, multidrug resistance)	4.00884E-05	1.41851E-05	0.0001563	1.31522E-05
pmrF (phosphoethanolamine transferase, polymyxin resistance)	4.3891E-05	1.56227E-05	0.000174844	1.39259E-05
bacA (undecaprenyl pyrophosphate phosphatase, bacitracin resistance)	4.07557E-05	2.1866E-05	0.000171623	1.57849E-05
emrR (MFS efflux regulator, multidrug resistance)	4.10415E-05	3.35698E-05	0.000155519	1.99569E-05
ftsI (PBP3 variant, ƒÀ-lactam resistance)	3.06209E-05	6.34707E-05	0.000155771	1.85834E-05
TEM-116 (class A ƒÀ-lactamase, ƒÀ-lactam resistance)	2.96248E-07	0.00016795	0	0
EF-Tu (elongation factor variant, elfamycin resistance)	7.05448E-05	5.57672E-05	0.000323277	3.46004E-05
adeF (RND efflux pump, multidrug resistance)	1.34566E-05	4.2046E-05	0.000136073	0.000462832
